# Supplementary material for: Construction of the ETECFinder database for the characterization of enterotoxigenic Escherichia coli (ETEC) and revision of the VirulenceFinder web tool at the CGE website
Source: J Clin Microbiol. 2024 Apr 24;62(6):e00570-23. doi: 10.1128/jcm.00570-23 (PMC11237473; doi:10.1128/jcm.00570-23)
Supplement: Data Set S1 — Raw data. [file jcm.00570-23-s0001.xlsx]

## Sheet: All combinations
All combinations of CFs and pathotypes. Can be changed by the viewer/user
Antal af F type SHORT
ExPEC	UPEC	ETEC	F type SHORT	CS type SHORT CGE	Total										faeGab
ExPEC	neg	0	0	0	14										faeGab1
ExPEC	neg	0	F4	CS23	1										faeGab2
ExPEC	neg	ETEC	0	CS6	4										faeGac
ExPEC	UPEC	0	0	0	5										FaeGac2
ExPEC	UPEC	0	0	CS20	5										faeGad
ExPEC	UPEC	0	F4	0	1										faeGW
ExPEC	UPEC	0	F4	CS23	1										fedAab
ExPEC	UPEC	0	F4; F41	0	1										fedAac
neg	neg	0	0	0	111
neg	neg	0	0	CFAI; CS1	2
neg	neg	0	0	CFAI; CS1; CS17; CS21	1
neg	neg	0	0	CFAI; CS1; CS21	2
neg	neg	0	0	CFAI; CS4; CS21	1
neg	neg	0	0	CFAI; CS6	2
neg	neg	0	0	CS12	1
neg	neg	0	0	CS12; CS13; CS26	2
neg	neg	0	0	CS2; CS21	1
neg	neg	0	0	CS21	3
neg	neg	0	0	CS22	2
neg	neg	0	0	CS23	1
neg	neg	0	0	CS3	1
neg	neg	0	0	CS6	3
neg	neg	0	0	CS8	1
neg	neg	0	0	F17	8
neg	neg	0	F18	0	12
neg	neg	0	F4	0	7
neg	neg	0	F4	CS23	2
neg	neg	ETEC	0	0	39
neg	neg	ETEC	0	CFAI	3
neg	neg	ETEC	0	CFAI; CS1; CS3	1
neg	neg	ETEC	0	CFAI; CS1; CS3; CS17; CS21	21
neg	neg	ETEC	0	CFAI; CS1; CS3; CS21	15
neg	neg	ETEC	0	CFAI; CS12	1
neg	neg	ETEC	0	CFAI; CS12; CS21	12
neg	neg	ETEC	0	CFAI; CS14	43
neg	neg	ETEC	0	CFAI; CS2; CS21	1
neg	neg	ETEC	0	CFAI; CS2; CS3	2
neg	neg	ETEC	0	CFAI; CS2; CS3; CS21	30
neg	neg	ETEC	0	CFAI; CS2; CS3; CS21; CS23	1
neg	neg	ETEC	0	CFAI; CS21	77
neg	neg	ETEC	0	CFAI; CS3	6
neg	neg	ETEC	0	CFAI; CS3; CS21	19
neg	neg	ETEC	0	CFAI; CS4; CS21	2
neg	neg	ETEC	0	CFAI; CS4; CS6	12
neg	neg	ETEC	0	CFAI; CS6	75
neg	neg	ETEC	0	CFAI; CS6; CS23	3
neg	neg	ETEC	0	CFAI; CS6; CS8	6
neg	neg	ETEC	0	CS12	56
neg	neg	ETEC	0	CS12; CS13	6
neg	neg	ETEC	0	CS12; CS13; CS30	2
neg	neg	ETEC	0	CS12; CS20	21
neg	neg	ETEC	0	CS12; CS26	14
neg	neg	ETEC	0	CS14	1
neg	neg	ETEC	0	CS17	27
neg	neg	ETEC	0	CS18	1
neg	neg	ETEC	0	CS18; CS30	13
neg	neg	ETEC	0	CS2; CS3; CS21	1
neg	neg	ETEC	0	CS21	29
neg	neg	ETEC	0	CS30	17
neg	neg	ETEC	0	CS4	1
neg	neg	ETEC	0	CS4; CS6	2
neg	neg	ETEC	0	CS5; CS6	55
neg	neg	ETEC	0	CS5; CS6; CS7	1
neg	neg	ETEC	0	CS5; CS7	23
neg	neg	ETEC	0	CS6	10
neg	neg	ETEC	0	CS6; CS12	18
neg	neg	ETEC	0	CS6; CS12; CS13	1
neg	neg	ETEC	0	CS6; CS12; CS18	1
neg	neg	ETEC	0	CS6; CS21	39
neg	neg	ETEC	0	CS6; CS8	8
neg	neg	ETEC	0	CS8	4
neg	neg	ETEC	0	F17	21
neg	neg	ETEC	0	PCFO71	3
neg	neg	ETEC	F18	0	2
neg	neg	ETEC	F18	F17	18
neg	neg	ETEC	F4	0	4
neg	neg	ETEC	F4	CS12; CS20; CS23	1
neg	neg	ETEC	F4	CS12; CS23	3
neg	neg	ETEC	F4	CS12; CS23; CS26	3
neg	neg	ETEC	F4	CS23	1
neg	neg	ETEC	F4	CS23; F17	1
neg	neg	ETEC	F4	F17	84
neg	neg	ETEC	F4; F5; F41	CS23	6
neg	neg	ETEC	F4; F6	F17	12
neg	neg	ETEC	F6	0	2
neg	neg	ETEC	F6	CS8	2
neg	neg	ETEC	F6	CS8; F17	1
neg	neg	ETEC	F6; F18	F17	1
neg	UPEC	0	0	0	1
neg	UPEC	0	F4	CS23	1
neg	UPEC	ETEC	0	F17	1
Hovedtotal					1083

## Sheet: All 1,083_results_data
StrainID	Country of origin	Host	Submission.accession	Study.accession	Sample.accession	Experiment.accession	Run.accession	Sequencing.technology	ID	2	3	4	5	6	7	8	9	10	11	12	13	14	15	16	17	18	19	20	21	22	23	24	25	26	27	28	29	30	31	32	33	34	35	36	37	38	39	40	41
E1793	Bangladesh	Human	ERA546298	ERP011191	ERS800246	ERX1266148	ERR1192764	Illumina	17794_3_1	anr	anr	astA	cfaA	cfaB	cfaC	cfaD	cfaD	cfaE	csgA	eatA	estah-STa2	etpA	etpA	etpA	etpB	etpC	fdeC	fimH	gad	gad	hha	hlyE	lngB	lngC	lngD	lngE	lngF	lngG	lngH	lngI	lngJ	lngP	lngR	lngS	lngT	lngX1	lngX2	lpfA	nlpI
E1861	Bangladesh	Human	ERA546298	ERP011191	ERS800255	ERX1266157	ERR1192773	Illumina	17794_3_10	csfA	anr	cia	csfB	csfC	csfD	csfE	csfF	csgA	cssA	cssB	cssD	eatA	eltIAB-15	estah-STa3	fdeC	fimH	fimH	gad	gad	hha	hha	hlyE	iss	nlpI	shiB	terC	terC	traT	yehA	yehB	yehC	yehD	yghJ
E1862	Bangladesh	Human	ERA546298	ERP011191	ERS800256	ERX1266158	ERR1192774	Illumina	17794_3_11	csfA	anr	cia	csfB	csfC	csfD	csfE	csfF	csgA	cssA	cssB	cssD	eatA	estah-STa3	fdeC	fimH	fimH	gad	gad	hha	hha	hlyE	iss	nlpI	shiB	terC	terC	traT	yehA	yehB	yehC	yehD	yghJ
E1863	Bangladesh	Human	ERA546298	ERP011191	ERS800257	ERX1266159	ERR1192775	Illumina	17794_3_12	anr	anr	anr	astA	cfaB	csaD	csgA	fdeC	fimH	gad	hha	hlyE	iss	iss	lngB	lngC	lngD	lngE	lngF	lngG	lngH	lngI	lngJ	lngP	lngR	lngS	lngT	lngX1	lngX2	lpfA	nlpI	terC	terC	tibA	tibC	traJ	traT	traT	yehA	yehB
E1864	Bangladesh	Human	ERA546298	ERP011191	ERS800258	ERX1266160	ERR1192776	Illumina	17794_3_13	anr	anr	anr	astA	cfaA	cfaB	cfaC	cfaD	cfaD	cfaE	csgA	eatA	estah-STa2	etpA	etpB	etpC	fdeC	fimH	gad	gad	hha	hlyE	iss	iss	lngB	lngC	lngD	lngE	lngF	lngG	lngH	lngI	lngJ	lngP	lngR	lngS	lngT	lngX1	lngX2	lpfA
E1866	Bangladesh	Human	ERA546298	ERP011191	ERS800259	ERX1266161	ERR1192777	Illumina	17794_3_14	csfA	anr	cia	csfB	csfC	csfD	csfE	csfF	csgA	cssA	cssB	cssD	eatA	eltIAB-15	estah-STa3	fdeC	fimH	fimH	gad	gad	hha	hha	hlyE	iss	nlpI	shiB	terC	terC	traT	yehA	yehB	yehC	yehD	yghJ
E1867	Bangladesh	Human	ERA546298	ERP011191	ERS800260	ERX1266162	ERR1192778	Illumina	17794_3_15	csfA	anr	anr	cia	csfB	csfC	csfD	csfE	csfF	csgA	cssA	cssB	cssD	eatA	eltIAB-15	estah-STa3	fdeC	fimH	fimH	gad	gad	hha	hha	hlyE	iss	nlpI	shiB	terC	terC	traJ	traT	traT	traT	traT	yehA	yehB	yehC	yehD	yghJ
E1870	Bangladesh	Human	ERA546298	ERP011191	ERS800261	ERX1266163	ERR1192779	Illumina	17794_3_16	AslA	anr	anr	cfaA	cfaB	cfaC	cfaD	cfaD	cfaE	cib	csgA	eatA	estah-STa2	etpB	etpC	fdeC	fimH	fyuA	gad	gad	hha	hha	hlyE	irp2	lngA	lngB	lngC	lngD	lngE	lngF	lngG	lngH	lngI	lngJ	lngP	lngR	lngS	lngT	lngX1	lngX2
E1872	Bangladesh	Human	ERA546298	ERP011191	ERS800262	ERX1266164	ERR1192780	Illumina	17794_3_17	AslA	anr	anr	cfaA	cfaB	cfaC	cfaD	cfaD	cfaE	cib	csgA	eatA	estah-STa2	etpB	etpC	fdeC	fimH	fyuA	gad	hha	hha	hlyE	irp2	lngA	lngB	lngC	lngD	lngE	lngF	lngG	lngH	lngI	lngJ	lngP	lngR	lngS	lngT	lngX1	lngX2	nlpI
E1875	Bangladesh	Human	ERA546298	ERP011191	ERS800263	ERX1266165	ERR1192781	Illumina	17794_3_18	AslA	ORF3	ORF4	aaiC	anr	anr	astA	astA	capU	csgA	fimH	fyuA	gad	gad	hha	hlyE	irp2	iss	nlpI	pic	terC	terC	traJ	traT	yehA	yehB	yehC	yehD
E1878	Bangladesh	Human	ERA546298	ERP011191	ERS800264	ERX1266166	ERR1192782	Illumina	17794_3_19	anr	anr	astA	cfaA	cfaB	cfaC	cfaD	cfaD	cfaE	csgA	eatA	estah-STa2	etpA	etpA	etpA	etpB	etpC	fdeC	fimH	gad	gad	hha	hlyE	iss	iss	lngB	lngC	lngD	lngE	lngF	lngG	lngH	lngI	lngJ	lngP	lngR	lngS	lngT	lngX1	lngX2
E1802	Bangladesh	Human	ERA546298	ERP011191	ERS800247	ERX1266149	ERR1192765	Illumina	17794_3_2	anr	anr	astA	cfaA	cfaB	cfaC	cfaD	cfaD	cfaE	csgA	eatA	estah-STa2	etpB	etpC	fdeC	fimH	gad	hha	hlyE	lngB	lngC	lngD	lngE	lngF	lngG	lngH	lngI	lngJ	lngP	lngR	lngS	lngT	lngX1	lngX2	lpfA	nlpI	shiA	terC	terC	tia
E1879	Bangladesh	Human	ERA546298	ERP011191	ERS800265	ERX1266167	ERR1192783	Illumina	17794_3_20	anr	anr	anr	astA	cfaA	cfaB	cfaC	cfaD	cfaD	cfaE	csgA	eatA	estah-STa2	etpB	etpC	fdeC	fimH	gad	gad	hha	hlyE	lngB	lngC	lngD	lngE	lngF	lngG	lngH	lngI	lngJ	lngP	lngR	lngS	lngT	lngX1	lngX2	lpfA	nlpI	terC	terC
E1886	Bangladesh	Human	ERA546298	ERP011191	ERS800266	ERX1266168	ERR1192784	Illumina	17794_3_21	AslA	anr	anr	cfaA	cfaB	cfaC	cfaD	cfaD	cfaE	csgA	eatA	estah-STa2	etpB	etpC	fdeC	fimH	fyuA	gad	gad	hha	hlyE	irp2	lngB	lngC	lngD	lngE	lngF	lngG	lngH	lngI	lngI	lngJ	lngP	lngR	lngS	lngT	lngX1	lngX2	nlpI	terC
E1905	Bangladesh	Human	ERA546298	ERP011191	ERS800267	ERX1266169	ERR1192785	Illumina	17794_3_22	csfA	anr	cia	csfB	csfC	csfD	csfE	csfF	csgA	cssA	cssB	cssD	eatA	eltIAB-15	estah-STa3	fdeC	fimH	fimH	gad	gad	hha	hha	hlyE	iss	nlpI	shiB	terC	terC	traT	yehA	yehB	yehC	yehD	yghJ
E1907	Bangladesh	Human	ERA546298	ERP011191	ERS800268	ERX1266170	ERR1192786	Illumina	17794_3_23	csfA	anr	cia	csfB	csfC	csfD	csfE	csfF	csgA	cssA	cssB	cssD	eatA	estah-STa3	fdeC	fimH	fimH	gad	gad	hha	hha	hha	hlyE	iss	nlpI	shiB	terC	terC	traT	yehA	yehB	yehC	yehD	yghJ
E1911	Bangladesh	Human	ERA546298	ERP011191	ERS800269	ERX1266171	ERR1192787	Illumina	17794_3_24	csfA	anr	cia	csfB	csfC	csfD	csfE	csfF	csgA	cssA	cssB	cssC	eatA	eltIAB-15	estah-STa3	fdeC	fimH	fimH	gad	gad	hha	hha	hlyE	iss	nlpI	shiB	terC	terC	yehA	yehB	yehC	yehD	yghJ
E1912	Bangladesh	Human	ERA546298	ERP011191	ERS800270	ERX1266172	ERR1192788	Illumina	17794_3_25	AslA	cib	csgA	fdeC	fimH	fyuA	gad	gad	hha	hha	hlyE	irp2	lngA	lngB	lngC	lngD	lngE	lngF	lngG	lngH	lngI	lngJ	lngP	lngR	lngS	lngT	lngX1	lngX2	nlpI	terC	terC	traT	yehA	yehB	yehC	yghJ
E1927	Bangladesh	Human	ERA546298	ERP011191	ERS800271	ERX1266173	ERR1192789	Illumina	17794_3_26	anr	anr	anr	anr	cfaA	cfaB	cfaC	cfaD	cfaD	cfaE	cia	clpK1	csgA	eatA	estah-STa2	etpB	etpC	fdeC	fimH	fyuA	gad	gad	hha	hlyE	irp2	lngA	lngB	lngC	lngD	lngE	lngF	lngG	lngH	lngI	lngJ	lngP	lngR	lngS	lngT	lngX1
E1929	Bangladesh	Human	ERA546298	ERP011191	ERS800272	ERX1266174	ERR1192790	Illumina	17794_3_27	AslA	anr	anr	cfaA	cfaB	cfaC	cfaD	cfaD	cfaE	csgA	eatA	estah-STa2	etpB	etpC	fdeC	fimH	fyuA	gad	gad	hha	hlyE	irp2	lngA	lngB	lngC	lngD	lngE	lngF	lngG	lngH	lngI	lngJ	lngP	lngR	lngS	lngT	lngX1	lngX2	nlpI	terC
E1932	Bangladesh	Human	ERA546298	ERP011191	ERS800273	ERX1266175	ERR1192791	Illumina	17794_3_28	csfA	anr	cia	csfB	csfC	csfD	csfE	csfF	csgA	cssA	cssB	cssD	eatA	eltIAB-15	estah-STa3	fdeC	fimH	fimH	gad	gad	hha	hha	hlyE	iss	nlpI	shiB	terC	terC	traT	yehA	yehB	yehC	yehD	yghJ
E1943	Bangladesh	Human	ERA546298	ERP011191	ERS800274	ERX1266176	ERR1192792	Illumina	17794_3_29	AslA	anr	anr	cfaA	cfaB	cfaC	cfaD	cfaD	cfaE	csgA	eatA	estah-STa2	etpA	etpB	etpC	fdeC	fimH	fyuA	gad	hha	hlyE	irp2	lngB	lngC	lngD	lngE	lngF	lngG	lngH	lngI	lngI	lngJ	lngP	lngR	lngS	lngT	lngX1	lngX2	nlpI	terC
E1817	Bangladesh	Human	ERA546298	ERP011191	ERS800248	ERX1266150	ERR1192766	Illumina	17794_3_3	csfA	anr	anr	cia	csfB	csfC	csfD	csfE	csfF	csgA	cssA	cssB	cssD	eatA	eltIAB-15	estah-STa3	fdeC	fimH	fimH	gad	gad	hha	hha	hlyE	iss	nlpI	shiB	terC	terC	traJ	traT	traT	traT	traT	yehA	yehB	yehC	yehD	yghJ
E1948	Bangladesh	Human	ERA546298	ERP011191	ERS800276	ERX1266178	ERR1192794	Illumina	17794_3_31	csfA	anr	cia	csfB	csfC	csfD	csfE	csfF	csgA	cssA	cssB	cssD	eatA	eltIAB-15	estah-STa3	fdeC	fimH	fimH	gad	gad	hha	hha	hlyE	iss	nlpI	shiB	terC	terC	traT	yehA	yehB	yehC	yehD	yghJ
E1950	Bangladesh	Human	ERA546298	ERP011191	ERS800277	ERX1266179	ERR1192795	Illumina	17794_3_32	anr	anr	astA	cfaA	cfaB	cfaC	cfaD	cfaD	cfaE	csgA	eatA	estah-STa2	etpB	etpC	fdeC	fimH	gad	gad	hha	hlyE	lngB	lngC	lngD	lngE	lngF	lngG	lngH	lngI	lngJ	lngP	lngR	lngS	lngT	lngX1	lngX2	lpfA	nlpI	terC	terC	tibA
E1951	Bangladesh	Human	ERA546298	ERP011191	ERS800278	ERX1266180	ERR1192796	Illumina	17794_3_33	anr	anr	astA	cfaA	cfaB	cfaC	cfaD	cfaD	cfaE	csgA	eatA	estah-STa2	etpB	etpC	fdeC	fimH	gad	gad	hha	hlyE	lngB	lngC	lngD	lngE	lngF	lngG	lngH	lngI	lngJ	lngP	lngR	lngS	lngT	lngX1	lngX2	lpfA	nlpI	terC	terC	tibA
E1952	Bangladesh	Human	ERA546298	ERP011191	ERS800279	ERX1266181	ERR1192797	Illumina	17794_3_34	csfA	anr	cia	csfB	csfC	csfD	csfE	csfF	csgA	cssA	cssB	cssC	eatA	eltIAB-15	estah-STa3	fdeC	fimH	fimH	gad	gad	hha	hha	hlyE	iss	nlpI	shiB	terC	terC	yehA	yehB	yehC	yehD	yghJ
E1972	Bangladesh	Human	ERA546298	ERP011191	ERS800280	ERX1266182	ERR1192798	Illumina	17794_3_35	csfA	anr	cia	csfB	csfC	csfD	csfE	csfF	csgA	cssA	cssB	cssD	eatA	eltIAB-15	estah-STa3	fdeC	fimH	fimH	gad	gad	hha	hha	hlyE	iss	nlpI	shiB	terC	terC	traJ	traT	traT	yehA	yehB	yehC	yehD	yghJ
E1982	Bangladesh	Human	ERA546298	ERP011191	ERS800281	ERX1266183	ERR1192799	Illumina	17794_3_36	anr	anr	astA	cfaA	cfaB	cfaC	cfaD	cfaD	cfaE	csgA	eatA	estah-STa2	etpB	etpC	fdeC	fimH	gad	hha	hlyE	lngB	lngC	lngD	lngE	lngF	lngG	lngH	lngI	lngJ	lngP	lngR	lngS	lngT	lngX1	lngX2	lpfA	nlpI	terC	terC	tibA	tibC
E1997	Bangladesh	Human	ERA546298	ERP011191	ERS800282	ERX1266184	ERR1192800	Illumina	17794_3_37	csfA	anr	cia	csfB	csfC	csfD	csfE	csfF	csgA	cssA	cssB	cssD	eatA	eltIAB-15	estah-STa3	fdeC	fimH	fimH	gad	gad	hha	hha	hlyE	iss	nlpI	shiB	terC	terC	traT	yehA	yehB	yehC	yehD	yghJ
E2005	Bangladesh	Human	ERA546298	ERP011191	ERS800283	ERX1266185	ERR1192801	Illumina	17794_3_38	csfA	anr	cia	csfB	csfC	csfD	csfE	csfF	csgA	cssA	cssB	cssD	eatA	eltIAB-15	estah-STa3	fdeC	fimH	fimH	gad	hha	hha	hlyE	iss	nlpI	shiB	terC	terC	traT	yehA	yehB	yehC	yehD	yghJ
E2014	Bangladesh	Human	ERA546298	ERP011191	ERS800284	ERX1266186	ERR1192802	Illumina	17794_3_39	csfA	anr	cia	csfB	csfC	csfD	csfE	csfF	csgA	cssA	cssB	cssC	eatA	eltIAB-15	estah-STa3	fdeC	fimH	fimH	gad	gad	hha	hha	hlyE	iss	nlpI	shiB	terC	terC	yehA	yehB	yehC	yehD	yghJ
E1827	Bangladesh	Human	ERA546298	ERP011191	ERS800249	ERX1266151	ERR1192767	Illumina	17794_3_4	anr	anr	astA	cfaA	cfaB	cfaC	cfaD	cfaD	cfaE	csgA	eatA	estah-STa2	etpA	etpA	etpA	etpB	etpC	fdeC	fimH	gad	gad	hha	hlyE	lngB	lngC	lngD	lngE	lngF	lngG	lngH	lngI	lngJ	lngP	lngR	lngS	lngT	lngX1	lngX2	lpfA	nlpI
E2043	Bangladesh	Human	ERA546298	ERP011191	ERS800285	ERX1266187	ERR1192803	Illumina	17794_3_40	csfA	anr	cia	csfB	csfC	csfD	csfE	csfF	csgA	cssA	cssB	cssD	eatA	estah-STa3	fdeC	fimH	fimH	gad	gad	hha	hha	hlyE	iss	nlpI	shiB	terC	terC	yehA	yehB	yehC	yehD	yghJ
E2055	Bangladesh	Human	ERA546298	ERP011191	ERS800286	ERX1266188	ERR1192804	Illumina	17794_3_41	csfA	anr	anr	astA	capU	cia	csfB	csfC	csfD	csfE	csfF	csgA	cssA	cssB	cssC	eatA	eltIAB-15	estah-STa3	fdeC	gad	gad	hha	hlyE	iss	nlpI	shiA	terC	terC	tia	traT	traT	yehA	yehB	yehC	yehD	yghJ
E2106	Bangladesh	Human	ERA546298	ERP011191	ERS800287	ERX1266189	ERR1192805	Illumina	17794_3_42	csfA	anr	cia	csfB	csfC	csfD	csfE	csfF	csgA	cssA	cssB	cssD	eatA	eltIAB-15	estah-STa3	fdeC	fimH	fimH	gad	gad	hha	hha	hlyE	iss	nlpI	shiB	terC	terC	traT	yehA	yehB	yehC	yehD	yghJ
E3035	reference	Human	ERA546298	ERP011191	ERS800288	ERX1266190	ERR1192806	Illumina	17794_3_43	anr	anr	anr	astA	cfaA	cfaB	cfaC	cfaD	cfaD	cfaE	csgA	eatA	eltIAB-15	estah-STa2	etpA	etpA	etpA	etpB	etpC	fdeC	fimH	gad	gad	hha	hlyE	lngB	lngC	lngD	lngE	lngF	lngG	lngH	lngI	lngJ	lngP	lngR	lngS	lngT	lngX1	lngX2
E3036	unknown	Human	ERA546298	ERP011191	ERS800289	ERX1266191	ERR1192807	Illumina	17794_3_44	anr	astA	csgA	eltIAB-15	fdeC	fimH	gad	gad	hha	hlyE	lngB	lngC	lngD	lngE	lngF	lngG	lngH	lngI	lngJ	lngP	lngR	lngS	lngT	lngX1	lngX2	lpfA	nlpI	terC	terC	tibA	tibC	traJ	traT	traT	traT	yehA	yehB	yehC	yehD	yghJ
E1829	Bangladesh	Human	ERA546298	ERP011191	ERS800250	ERX1266152	ERR1192768	Illumina	17794_3_5	anr	cia	csgA	eatA	fdeC	fimH	fimH	gad	gad	hha	hha	hlyE	iss	nlpI	shiB	terC	terC	traT	yehA	yehB	yehC	yehD	yghJ
E1843	Bangladesh	Human	ERA546298	ERP011191	ERS800251	ERX1266153	ERR1192769	Illumina	17794_3_6	anr	anr	astA	cfaA	cfaB	cfaC	cfaD	cfaD	cfaE	csgA	eatA	estah-STa2	etpA	etpA	etpA	etpB	etpC	fdeC	fimH	gad	hha	hlyE	lngB	lngC	lngD	lngE	lngF	lngG	lngH	lngI	lngJ	lngP	lngR	lngS	lngT	lngX1	lngX2	lpfA	nlpI	terC
E1847	Bangladesh	Human	ERA546298	ERP011191	ERS800252	ERX1266154	ERR1192770	Illumina	17794_3_7	csfA	anr	cia	csfB	csfD	csfE	csfF	csgA	cssA	cssB	cssD	eatA	eltIAB-15	estah-STa3	fdeC	fimH	fimH	gad	gad	hha	hha	hlyE	iss	nlpI	shiB	terC	terC	traT	yehA	yehB	yehC	yehD	yghJ
E1849	Bangladesh	Human	ERA546298	ERP011191	ERS800253	ERX1266155	ERR1192771	Illumina	17794_3_8	AslA	anr	anr	cfaA	cfaB	cfaC	cfaD	cfaD	cfaE	csgA	eatA	estah-STa2	etpB	etpC	fdeC	fimH	fyuA	gad	gad	hha	hha	hlyE	irp2	lngA	lngB	lngC	lngD	lngE	lngF	lngG	lngH	lngI	lngJ	lngP	lngR	lngS	lngT	lngX1	lngX2	nlpI
E1850	Bangladesh	Human	ERA546298	ERP011191	ERS800254	ERX1266156	ERR1192772	Illumina	17794_3_9	csfA	anr	cia	csfB	csfC	csfD	csfE	csfF	csgA	cssA	cssB	cssD	eatA	estah-STa3	fdeC	fimH	fimH	gad	gad	hha	hha	hlyE	iss	nlpI	shiB	terC	terC	traT	yehA	yehB	yehC	yehD	yghJ
E1090	Egypt	Human	ERA3180728	ERP116152	ERS3643632	ERX4766690	ERR4899247	Illumina	31919_3_1	AslA	anr	anr	astA	capU	capU	cfaD	cotA	cotB	cotC	cotD	csgA	cstA	cstB	cstG	eatA	eltIAB-30	estah-STa3	etpB	etpC	fdeC	fimH	gad	gad	hha	hlyE	iss	kpsE	kpsM_K15	lngA	lngB	lngC	lngD	lngE	lngF	lngG	lngH	lngI	lngJ	lngP
E654	Guatemala	Human	ERA3180728	ERP116152	ERS3643547	ERX4766784	ERR4899341	Illumina	31919_3_100	anr	anr	capU	cfaD	clpK1	csgA	cswR	eatA	estah-STa3	etpB	etpC	fdeC	fimH	gad	hlyE	lngA	lngB	lngC	lngD	lngE	lngF	lngG	lngH	lngI	lngJ	lngP	lngR	lngS	lngT	lngX1	lngX2	nlpI	terC	terC	traT	traT	yehA	yehB	yehC	yehD
E2013	Bangladesh	Human	ERA3180728	ERP116152	ERS3643767	ERX4766785	ERR4899342	Illumina	31919_3_101	aalR	anr	anr	astA	astA	capU	cfaD	csgA	cssA	cssB	cssC	cssD	eatA	estap-STa1	fdeC	fimH	gad	gad	hha	hha	hlyE	iss	lpfA	nlpI	ompT	terC	terC	traJ	traJ	traT	traT	traT	yehA	yehB	yehC	yehD	yghJ
E1539	Argentina	Human	ERA3180728	ERP116152	ERS3643662	ERX4766786	ERR4899343	Illumina	31919_3_102	csfA	csfB	csfC	csfD	csfE	csfF	csgA	cssA	cssB	cssD	eatA	estah-STa3	fdeC	fimH	gad	gad	hha	hlyE	iss	lpfA	nlpI	ompT	shiA	terC	terC	tia	tibA	tibC	yehA	yehB	yehC	yehD	yghJ
E95	Bangladesh	Human	ERA3180728	ERP116152	ERS3643437	ERX4766787	ERR4899344	Illumina	31919_3_103	AslA	anr	astA	capU	cfaD	cotA	cotB	cotC	cotD	csgA	cstA	cstF	cstG	eatA	eltIAB-30	estah-STa3	etpB	etpC	fdeC	fimH	gad	gad	hha	hha	hlyE	iss	kpsE	kpsMII	kpsMII	lngB	lngC	lngD	lngE	lngF	lngG	lngH	lngI	lngJ	lngP	lngR
E674	Guatemala	Human	ERA3180728	ERP116152	ERS3643548	ERX4766788	ERR4899345	Illumina	31919_3_104	anr	astA	csgA	cssA	cssB	cssD	estah-STa3	fdeC	fimH	gad	hlyE	iss	lngB	lngC	lngD	lngE	lngF	lngG	lngH	lngI	lngJ	lngP	lngR	lngS	lngT	lngX1	lngX2	lpfA	nlpI	papC	terC	terC	traJ	traT	yehA	yehC	yehD	yghJ
E2020	Bangladesh	Human	ERA3180728	ERP116152	ERS3643769	ERX4766789	ERR4899346	Illumina	31919_3_105	AslA	air	chuA	csgA	cswA	cswB	cswC	cswD	cswE	cswF	cswG	cswR	eilA	eltIAB-18	estap-STa1	fdeC	fimH	gad	gad	hlyE	iss	kpsE	nlpI	terC	terC	traT	traT	yehA	yehB	yehC	yehD	yghJ
E1545	Argentina	Human	ERA3180728	ERP116152	ERS3643664	ERX4766790	ERR4899347	Illumina	31919_3_106	aamR	afaA	afaB	afaC	afaD	afaD	afaD	afaD	afaE	anr	anr	capU	csgA	fdeC	fyuA	gad	gad	hha	hha	hha	hlyE	irp2	iss	iucC	iutA	lpfA	nlpI	sitA	sitA	terC	terC	yehA	yehB	yehC	yehD	yghJ
E98	Bangladesh	Human	ERA3180728	ERP116152	ERS3643438	ERX4766791	ERR4899348	Illumina	31919_3_107	anr	anr	astA	capU	cfaD	csaA	csaB	csaC	csaD	csaE	csgA	cssA	cssB	cssC	cssD	eatA	eltIAB-1	estap-STa1	fdeC	fimH	gad	gad	hlyE	iss	kpsE	kpsMII_K5	nlpI	ompT	terC	terC	traT	yehA	yehB	yehC	yehD	yghJ
E675	Guatemala	Human	ERA3180728	ERP116152	ERS3643549	ERX4766792	ERR4899349	Illumina	31919_3_108	anr	anr	capU	cfaD	clpK1	csgA	cswR	eatA	estah-STa3	etpB	etpC	fdeC	fimH	gad	hlyE	lngA	lngB	lngC	lngD	lngE	lngF	lngG	lngH	lngI	lngJ	lngP	lngR	lngS	lngT	lngX1	lngX2	nlpI	terC	terC	traT	traT	yehA	yehB	yehC	yehD
E2021	Bangladesh	Human	ERA3180728	ERP116152	ERS3643770	ERX4766793	ERR4899350	Illumina	31919_3_109	AslA	anr	capU	cfaD	cib	csgA	csuA	csuB	csuC	csuD	eltIAB-15	estah-STa3	etpB	etpC	fdeC	fimH	gad	gad	hlyE	iss	nlpI	terC	terC	traJ	traT	traT	yehA	yehB	yehC	yehD	yghJ
E554	Mexico	Human	ERA3180728	ERP116152	ERS3643532	ERX4766697	ERR4899254	Illumina	31919_3_11	AslA	anr	astA	capU	cfaD	chuA	csgA	cssA	cssB	cssC	cssD	eilA	espY2	estap-STa1	fdeC	fimH	gad	gad	hha	hlyE	iss	nlpI	terC	terC	yehA	yehB	yehC	yehD
E1547	Argentina	Human	ERA3180728	ERP116152	ERS3643665	ERX4766794	ERR4899351	Illumina	31919_3_110	anr	csgA	csmA	csmB	csmC	csmD	csmE	csmF	csmG	csmS	csmT	eatA	eltIAB-25	estap-STa1	fdeC	fimH	fimH	fyuA	gad	gad	hha	hlyE	irp2	iss	nlpI	shiA	sitA	terC	terC	tia	traJ	traT	yehA	yehB	yehC	yehD	yghJ
E100	Bangladesh	Human	ERA3180728	ERP116152	ERS3643439	ERX4766795	ERR4899352	Illumina	31919_3_111	anr	anr	anr	astA	cfaA	cfaB	cfaC	cfaD	cfaD	cfaE	csgA	eatA	eltIAB-15	estah-STa2	etpB	etpC	fdeC	fimH	gad	hha	hlyE	lngB	lngC	lngD	lngE	lngF	lngG	lngH	lngI	lngJ	lngP	lngR	lngS	lngT	lngX1	lngX2	lpfA	nlpI	terC	terC
E676	Guatemala	Human	ERA3180728	ERP116152	ERS3643550	ERX4766796	ERR4899353	Illumina	31919_3_112	anr	anr	capU	cfaD	clpK1	csgA	cswR	eatA	estah-STa3	etpB	etpC	fdeC	fimH	gad	gad	hlyE	lngA	lngB	lngC	lngD	lngE	lngF	lngG	lngH	lngI	lngJ	lngP	lngR	lngS	lngT	lngX1	lngX2	nlpI	terC	terC	traT	traT	yehA	yehB	yehC
E2024	Bangladesh	Human	ERA3180728	ERP116152	ERS3643771	ERX4766797	ERR4899354	Illumina	31919_3_113	aamR	afaA	afaB	afaC	afaD	afaD	afaD	afaD	afaE	capU	csgA	fdeC	fyuA	gad	gad	hha	hha	hha	hha	hlyE	hra	irp2	iss	iucC	iutA	lpfA	nlpI	sitA	terC	terC	tibC	yehA	yehB	yehC	yehD	yghJ
E1549	Argentina	Human	ERA3180728	ERP116152	ERS3643666	ERX4766798	ERR4899355	Illumina	31919_3_114	csfA	csfB	csfC	csfD	csfE	csfF	csgA	cssA	cssB	cssD	eatA	estah-STa3	fdeC	fimH	gad	gad	hha	hlyE	iss	lpfA	nlpI	ompT	shiA	terC	terC	tia	tibA	tibC	yehA	yehB	yehC	yehD	yghJ
E101	Bangladesh	Human	ERA3180728	ERP116152	ERS3643440	ERX4766799	ERR4899356	Illumina	31919_3_115	anr	anr	astA	cfaA	cfaB	cfaC	cfaD	cfaD	cfaE	csgA	eatA	estah-STa2	etpB	etpC	fdeC	fimH	gad	hha	hlyE	lngB	lngC	lngD	lngE	lngF	lngG	lngH	lngI	lngJ	lngP	lngR	lngS	lngT	lngX1	lngX2	lpfA	nlpI	terC	terC	tibA	tibC
E679	Guatemala	Human	ERA3180728	ERP116152	ERS3643552	ERX4766800	ERR4899357	Illumina	31919_3_116	AslA	csgA	fdeC	fimH	gad	gad	hlyE	nlpI	ompT	shiA	terC	terC	yehA	yehB	yehC	yehD
E2039	Bangladesh	Human	ERA3180728	ERP116152	ERS3643772	ERX4766801	ERR4899358	Illumina	31919_3_117	anr	anr	astA	capU	cfaD	csgA	cssA	cssB	cssC	cssD	estap-STa1	fdeC	fimH	gad	gad	hha	hha	hha	hlyE	iss	lpfA	nlpI	ompT	terC	terC	traT	yehA	yehB	yehC	yehD	yghJ
E1550	Argentina	Human	ERA3180728	ERP116152	ERS3643667	ERX4766802	ERR4899359	Illumina	31919_3_118	csfA	csfB	csfC	csfD	csfE	csfF	csgA	cssA	cssB	cssD	eatA	estah-STa3	fdeC	fimH	gad	gad	hha	hlyE	iss	lpfA	nlpI	ompT	shiA	terC	terC	tia	tibA	tibC	yehA	yehB	yehC	yehD	yghJ
E105	Bangladesh	Human	ERA3180728	ERP116152	ERS3643442	ERX4766803	ERR4899360	Illumina	31919_3_119	AslA	capU	cfaB	cooA	cooC	cooD	csbD	csgA	eatA	gad	gad	hha	hlyE	iss	kpsE	kpsM_K15	lngA	lngB	lngC	lngD	lngE	lngF	lngG	lngH	lngI	lngJ	lngP	lngR	lngS	lngT	lngX1	lngX2	nlpI	ompT	terC	terC	yehA	yehB	yehC	yehD
E1910	Bangladesh	Human	ERA3180728	ERP116152	ERS3643743	ERX4766698	ERR4899255	Illumina	31919_3_12	anr	cfaD	csgA	csuA	csuB	csuC	csuD	estah-STa3	etpB	etpC	fdeC	fimH	gad	gad	hlyE	lpfA	nlpI	terC	terC	tibA	tibC	traT	yehA	yehB	yehC	yehD	yghJ
E680	Guatemala	Human	ERA3180728	ERP116152	ERS3643553	ERX4766804	ERR4899361	Illumina	31919_3_120	AslA	anr	csgA	fdeC	fimH	gad	gad	hha	hlyE	nlpI	ompT	terC	terC	traJ	traT	yehA	yehB	yehC	yehD	yghJ	yghJ
E2040	Bangladesh	Human	ERA3180728	ERP116152	ERS3643773	ERX4766805	ERR4899362	Illumina	31919_3_121	anr	capU	capU	cfaD	csgA	csuA1	csuA2	csuB	csuC	csuD	eltIAB-15	estah-STa3	etpB	etpC	fdeC	gad	gad	hlyE	lpfA	nlpI	papA_F11	papC	terC	terC	traJ	traT	yehA	yehB	yehC	yehD	yghJ
E1551	Argentina	Human	ERA3180728	ERP116152	ERS3643668	ERX4766806	ERR4899363	Illumina	31919_3_122	anr	csbA	csbB	csbC	csbD	csgA	eatA	eltIAB-32	etpB	etpC	fdeC	fimH	gad	gad	hha	hlyE	iss	iss	lpfA	nlpI	terC	terC	traT	traT	yehA	yehB	yehC	yehD	yghJ
E145	Japan	Human	ERA3180728	ERP116152	ERS3643444	ERX4766807	ERR4899364	Illumina	31919_3_123	astA	csgA	cssA	cssB	cssD	estah-STa3	fdeC	fimH	gad	gad	gad	gad	gad	hlyE	iss	lngB	lngC	lngD	lngE	lngF	lngG	lngH	lngI	lngJ	lngP	lngR	lngS	lngT	lngX1	lngX2	nlpI	papC	terC	terC	traJ	yehA	yehB	yehC	yehD	yghJ
E681	Guatemala	Human	ERA3180728	ERP116152	ERS3643554	ERX4766808	ERR4899365	Illumina	31919_3_124	afaD	anr	astA	capU	capU	csgA	fdeC	fimH	fyuA	gad	hha	hha	hlyE	irp2	iucC	iutA	lpfA	nlpI	sitA	terC	terC	yehA	yehB	yehC	yehD	yghJ
E147	Japan	Human	ERA3180728	ERP116152	ERS3643445	ERX4766809	ERR4899366	Illumina	31919_3_125	AslA	anr	csgA	cssA	cssB	cssC	eatA	eltIAB-29	fdeC	fimH	gad	gad	hha	hlyE	iss	kpsE	kpsMIII	nlpI	terC	terC	traJ	traT	yehA	yehB	yehC	yehD	yghJ
E689	Guatemala	Human	ERA3180728	ERP116152	ERS3643555	ERX4766810	ERR4899367	Illumina	31919_3_126	AslA	anr	astA	csgA	estah-STa3	etpB	etpC	fdeC	fimH	gad	gad	hha	hlyE	iss	kpsE	kpsMIII	lngB	lngC	lngD	lngE	lngF	lngG	lngH	lngI	lngJ	lngP	lngR	lngS	lngT	lngX1	lngX2	nlpI	terC	terC	yehA	yehB	yehC	yehD	yghJ
E2045	Bangladesh	Human	ERA3180728	ERP116152	ERS3643774	ERX4766811	ERR4899368	Illumina	31919_3_127	anr	csfB	csfC	csfD	csfE	csgA	csvA	eatA	eltIAB-32	etpB	etpC	etpC	fdeC	fimH	gad	gad	hha	hlyE	iss	lpfA	nlpI	ompT	terC	terC	traJ	traT	yehA	yehB	yehC	yehD	yghJ
E1552	Argentina	Human	ERA3180728	ERP116152	ERS3643669	ERX4766812	ERR4899369	Illumina	31919_3_128	anr	anr	anr	astA	cfaA	cfaB	cfaC	cfaD	cfaD	cfaE	csgA	eatA	eatA	estah-STa2	etpA	etpA	etpA	etpB	etpC	fdeC	fimH	gad	hha	hlyE	lngB	lngC	lngD	lngE	lngF	lngG	lngH	lngI	lngJ	lngP	lngR	lngS	lngT	lngX1	lngX2	lpfA
E148	Japan	Human	ERA3180728	ERP116152	ERS3643446	ERX4766813	ERR4899370	Illumina	31919_3_129	AslA	anr	anr	astA	capU	capU	cfaD	cotA	cotB	cotC	cotD	csgA	cstA	cstF	cstG	eatA	eltIAB-30	estah-STa3	etpB	etpC	fdeC	fimH	gad	gad	hha	hlyE	iss	kpsE	kpsM_K15	lngA	lngB	lngC	lngD	lngE	lngF	lngG	lngH	lngI	lngJ	lngP
E1186	Egypt	Human	ERA3180728	ERP116152	ERS3643637	ERX4766699	ERR4899256	Illumina	31919_3_13	AslA	aalA	aalC	aalF	aalG	aalH	aalR	astA	astA	csgA	cswA	cswB	cswC	cswD	cswE	cswF	cswG	cswR	eatA	eltIAB-18	estap-STa1	faeF	fdeC	fimH	fimH	fimH	fimH	fimH	fimH	fimH	fimH	fimH	fimH	fimH	fimH	fimH	fimH	fimH	fimH	fimH
E692	Guatemala	Human	ERA3180728	ERP116152	ERS3643556	ERX4766814	ERR4899371	Illumina	31919_3_130	anr	anr	anr	astA	cfaA	cfaB	cfaC	cfaD	cfaD	cfaE	csgA	eatA	eltIAB-15	estah-STa2	etpA	etpB	etpC	fdeC	fimH	gad	gad	hha	hlyE	lngB	lngC	lngD	lngE	lngF	lngG	lngH	lngI	lngJ	lngP	lngR	lngS	lngT	lngX1	lngX2	lpfA	nlpI
E2057	Bangladesh	Human	ERA3180728	ERP116152	ERS3643776	ERX4766815	ERR4899372	Illumina	31919_3_131	csbA	csbB	csbC	csbD	csgA	eltIAB-32	fdeC	fimH	fimH	gad	gad	hha	hlyE	iss	nlpI	ompT	shiB	terC	terC	tia	traT	traT	yehA	yehB	yehC	yehD	yghJ
E1555	Argentina	Human	ERA3180728	ERP116152	ERS3643670	ERX4766816	ERR4899373	Illumina	31919_3_132	AslA	astA	capU	csgA	eatA	fdeC	fimH	fyuA	gad	gad	hha	hha	hlyE	irp2	iss	iss	nlpI	terC	terC	traT	yehA	yehB	yehC	yghJ
E150	Japan	Human	ERA3180728	ERP116152	ERS3643447	ERX4766817	ERR4899374	Illumina	31919_3_133	AslA	anr	astA	capU	cfaD	cotA	cotB	cotC	cotD	csgA	cstA	cstF	cstG	eatA	eltIAB-30	estah-STa3	etpB	etpC	fdeC	fimH	gad	gad	hha	hlyE	iss	kpsE	kpsM_K15	nlpI	ompT	shiA	terC	terC	tia	traT	yehA	yehB	yehC	yehD	yghJ
E694	Guatemala	Human	ERA3180728	ERP116152	ERS3643558	ERX4766818	ERR4899375	Illumina	31919_3_134	AslA	csgA	fdeC	fimH	gad	gad	hlyE	iss	nlpI	shiA	sitA	terC	terC	yehA	yehB	yehC	yehD	yghJ
E2058	Bangladesh	Human	ERA3180728	ERP116152	ERS3643777	ERX4766819	ERR4899376	Illumina	31919_3_135	AslA	air	chuA	csgA	cswA	cswB	cswC	cswD	cswE	cswF	cswG	cswR	eilA	eltIAB-18	estap-STa1	fdeC	fimH	gad	gad	hlyE	iss	kpsE	nlpI	terC	terC	traT	yehA	yehB	yehC	yehD	yghJ
E1557	Argentina	Human	ERA3180728	ERP116152	ERS3643671	ERX4766820	ERR4899377	Illumina	31919_3_136	csfA	csfB	csfC	csfD	csfE	csfF	csgA	cssA	cssB	cssD	eatA	estah-STa3	fdeC	fimH	gad	gad	hha	hlyE	iss	lpfA	nlpI	ompT	shiA	terC	terC	tia	tibA	tibC	yehA	yehB	yehC	yehD	yghJ
E220	Japan	Human	ERA3180728	ERP116152	ERS3643448	ERX4766821	ERR4899378	Illumina	31919_3_137	anr	astA	capU	csaD	csgA	cssA	cssB	cssC	cssD	estap-STa1	fimH	gad	gad	hha	hlyE	nlpI	shiB	terC	terC	yehA	yehB	yehC	yehD	yghJ
E708	Guatemala	Human	ERA3180728	ERP116152	ERS3643560	ERX4766822	ERR4899379	Illumina	31919_3_138	csgA	fdeC	fimH	gad	gad	gad	hlyE	lpfA	nlpI	sitA	terC	terC	yehA	yehB	yehC	yehD	yghJ	yghJ
E2061	Bangladesh	Human	ERA3180728	ERP116152	ERS3643778	ERX4766823	ERR4899380	Illumina	31919_3_139	anr	anr	astA	astA	cfaD	cia	cofB	cofC	cofD	cofE	cofF	cofG	cofH	cofI	cofJ	cofP	cofR	cofS	cofT	csgA	cssA	cssB	cssD	estap-STa1	fimH	gad	hlyE	lpfA	lpfA	nlpI	shiA	terC	terC	tia	traT	yehA	yehB	yehC	yehD
E1559	Argentina	Human	ERA3180728	ERP116152	ERS3643672	ERX4766824	ERR4899381	Illumina	31919_3_140	AslA	anr	anr	astA	capU	cfaD	cooA	cooB	cooC	cooD	csgA	cstB	cstG	eatA	eltIAB-30	estah-STa3	etpB	etpC	gad	gad	hha	hlyE	iss	kpsE	kpsM_K15	lngA	lngB	lngC	lngD	lngE	lngF	lngG	lngH	lngI	lngJ	lngP	lngR	lngS	lngT	lngX1
E225	Japan	Human	ERA3180728	ERP116152	ERS3643449	ERX4766825	ERR4899382	Illumina	31919_3_141	csgA	fdeC	fimH	gad	gad	hlyE	iss	nlpI	terC	terC	yehA	yehB	yehC	yehD	yghJ
E711	Guatemala	Human	ERA3180728	ERP116152	ERS3643561	ERX4766826	ERR4899383	Illumina	31919_3_142	csgA	fdeC	fimH	gad	gad	gad	hlyE	lpfA	nlpI	sitA	terC	terC	yehA	yehB	yehC	yehD	yghJ	yghJ
E2065	Bangladesh	Human	ERA3180728	ERP116152	ERS3643794	ERX4766827	ERR4899384	Illumina	31919_3_143	astA	csgA	cssA	cssB	cssD	estah-STa3	fdeC	fimH	gad	gad	hlyE	iss	lngB	lngC	lngD	lngE	lngF	lngG	lngH	lngI	lngJ	lngP	lngR	lngS	lngT	lngX1	lngX2	lpfA	nlpI	papC	terC	terC	yehA	yehB	yehC	yehD	yghJ
E1562	Argentina	Human	ERA3180728	ERP116152	ERS3643673	ERX4766828	ERR4899385	Illumina	31919_3_144	AslA	C719-09_SefB:unpublished	C719-09_SefC:unpublished	aaiC	aap	aar	aatA	aggR	anr	astA	cseA	csgA	fdeC	fimH	fyuA	hha	hha	hha	hlyE	irp2	nlpI	pic	sepA	terC	terC	traJ	traT	yehA	yehB	yehC	yehD	yghJ	yghJ
E228	Japan	Human	ERA3180728	ERP116152	ERS3643450	ERX4766829	ERR4899386	Illumina	31919_3_145	astA	csgA	cssA	cssB	cssC	fdeC	fimH	gad	gad	hlyE	iss	lpfA	nlpI	terC	terC	yehA	yehB	yehC	yehD	yghJ
E713	Guatemala	Human	ERA3180728	ERP116152	ERS3643562	ERX4766830	ERR4899387	Illumina	31919_3_146	clpK1	csgA	fdeC	gad	gad	hha	lpfA	lpfA	nlpI	terC	terC	yehA	yehB	yehC	yehD	yghJ
E1563	Argentina	Human	ERA3180728	ERP116152	ERS3643674	ERX4766832	ERR4899389	Illumina	31919_3_148	AslA	anr	anr	anr	astA	cfaD	cooA	cooB	cooC	cooD	csgA	cstB	cstG	eatA	eltIAB-30	estah-STa3	etpB	etpC	gad	gad	hha	hlyE	iss	kpsE	kpsM_K15	lngA	lngB	lngC	lngD	lngE	lngF	lngG	lngH	lngI	lngJ	lngP	lngR	lngS	lngT	lngX1
E233	Japan	Human	ERA3180728	ERP116152	ERS3643451	ERX4766833	ERR4899390	Illumina	31919_3_149	csgA	fdeC	fimH	gad	gad	hlyE	iss	lpfA	nlpI	ompT	terC	terC	yehA	yehB	yehC	yehD	yghJ
E564	Mexico	Human	ERA3180728	ERP116152	ERS3643533	ERX4766700	ERR4899257	Illumina	31919_3_15	AslA	anr	astA	capU	capU	cfaD	cotA	cotB	cotC	cotD	csgA	cstA	cstF	cstG	eatA	eltIAB-30	estah-STa3	etpB	etpC	fdeC	fimH	gad	gad	hha	hlyE	iss	kpsE	kpsM_K15	lngB	lngC	lngD	lngE	lngF	lngG	lngH	lngI	lngJ	lngP	lngR	lngS
E721	Guatemala	Human	ERA3180728	ERP116152	ERS3643563	ERX4766834	ERR4899391	Illumina	31919_3_150	anr	anr	astA	capU	cfaD	csgA	cstB	cstG	eltIAB-30	estah-STa3	etpB	etpC	fdeC	fimH	fimH	gad	gad	hlyE	iss	lpfA	nlpI	shiA	terC	terC	tia	yehA	yehB	yehC	yehD	yghJ
E2094	Bangladesh	Human	ERA3180728	ERP116152	ERS3643796	ERX4766835	ERR4899392	Illumina	31919_3_151	AslA	air	anr	astA	capU	cfaD	chuA	csgA	cssA	cssB	cssC	cssD	eilA	espY2	estap-STa1	fdeC	fimH	gad	gad	hlyE	iss	nlpI	shiA	terC	terC	tia	yehA	yehB	yehC	yehD
E1566	Argentina	Human	ERA3180728	ERP116152	ERS3643675	ERX4766836	ERR4899393	Illumina	31919_3_152	anr	csfB	csfC	csfD	csfE	csgA	csvA	eatA	eltIAB-32	etpB	etpC	etpC	fdeC	fimH	fyuA	gad	hha	hha	hlyE	irp2	iss	lpfA	nlpI	ompT	terC	terC	tibA	tibC	traJ	traJ	traT	traT	yehA	yehB	yehC	yehD	yghJ
E1569	Argentina	Human	ERA3180728	ERP116152	ERS3643676	ERX4766837	ERR4899394	Illumina	31919_3_153	csfA	anr	csfB	csfC	csfD	csfE	csfF	csgA	cssA	cssB	cssD	eatA	estah-STa3	fdeC	fimH	gad	gad	hha	hha	hlyE	iss	lpfA	nlpI	ompT	terC	terC	yehA	yehB	yehC	yehD	yghJ
E234	Japan	Human	ERA3180728	ERP116152	ERS3643452	ERX4766838	ERR4899395	Illumina	31919_3_154	csgA	fdeC	fimH	gad	gad	hlyE	iss	lpfA	nlpI	terC	terC	yehA	yehB	yehC	yehD	yghJ
E722	Guatemala	Human	ERA3180728	ERP116152	ERS3643564	ERX4766839	ERR4899396	Illumina	31919_3_155	anr	anr	anr	astA	cfaA	cfaB	cfaC	cfaD	cfaD	cfaE	csgA	eatA	eltIAB-15	estah-STa2	etpB	etpC	fdeC	fimH	gad	hha	hlyE	lngB	lngC	lngD	lngE	lngF	lngG	lngH	lngI	lngJ	lngP	lngR	lngS	lngT	lngX1	lngX2	lpfA	nlpI	terC	terC
E2096	Bangladesh	Human	ERA3180728	ERP116152	ERS3643798	ERX4766840	ERR4899397	Illumina	31919_3_156	AslA	anr	astA	capU	cfaD	chuA	cib	csgA	cssA	cssB	cssC	cssD	eilA	espY2	estap-STa1	fdeC	fimH	gad	gad	hlyE	iss	nlpI	terC	terC	traJ	traT	traT	yehA	yehB	yehC	yehD
E1570	Argentina	Human	ERA3180728	ERP116152	ERS3643677	ERX4766841	ERR4899398	Illumina	31919_3_157	csfA	anr	csfB	csfC	csfD	csfE	csfF	csgA	cssA	cssB	cssD	eatA	espJ	estah-STa3	fdeC	fimH	gad	gad	hha	hha	hlyE	iss	lpfA	nlpI	ompT	terC	terC	yehA	yehB	yehC	yehD	yghJ
E241	Japan	Human	ERA3180728	ERP116152	ERS3643454	ERX4766842	ERR4899399	Illumina	31919_3_158	csfA	anr	anr	astA	cia	csfB	csfC	csfD	csfE	csfF	csgA	cssA	cssB	cssD	eatA	estah-STa3	fdeC	fimH	fimH	gad	gad	hha	hha	hlyE	iss	nlpI	ompT	shiA	shiB	terC	terC	tia	traJ	traT	traT	yehA	yehB	yehC	yehD	yghJ
E725	Guatemala	Human	ERA3180728	ERP116152	ERS3643565	ERX4766843	ERR4899400	Illumina	31919_3_159	anr	astA	astA	astA	astA	csgA	cswR	eltI-15b	fdeC	fimH	gad	hlyE	iss	lpfA	nlpI	ompT	terC	terC	traJ	traT	traT	traT	yehA	yehB	yehC	yehD	yghJ
E1913	Bangladesh	Human	ERA3180728	ERP116152	ERS3643744	ERX4766701	ERR4899258	Illumina	31919_3_16	anr	anr	astA	capU	cfaD	csaA	csaB	csaC	csaD	csaE	csgA	cssA	cssB	cssC	cssD	eatA	eltIAB-1	estap-STa1	fdeC	fimH	gad	gad	hlyE	iss	kpsE	kpsMII_K5	nlpI	ompT	terC	terC	traT	yehA	yehB	yehC	yehD	yghJ
E2099	Bangladesh	Human	ERA3180728	ERP116152	ERS3643799	ERX4766844	ERR4899401	Illumina	31919_3_160	AslA	anr	astA	capU	cfaD	chuA	csgA	cssA	cssB	cssC	cssD	eilA	espY2	estap-STa1	fdeC	fimH	gad	gad	hlyE	iss	nlpI	terC	terC	traJ	traT	yehA	yehB	yehC	yehD
E1575	Argentina	Human	ERA3180728	ERP116152	ERS3643678	ERX4766845	ERR4899402	Illumina	31919_3_161	csbA	csbB	csbC	csbD	csgA	eltIAB-32	fdeC	fimH	gad	hlyE	iss	lpfA	nlpI	terC	terC	tibC	traT	yehA	yehB	yehC	yehD	yghJ
E249	Japan	Human	ERA3180728	ERP116152	ERS3643456	ERX4766846	ERR4899403	Illumina	31919_3_162	anr	csaA	csaB	csaC	csaD	csaE	csgA	estah-STa2	fdeC	fimH	gad	gad	hha	iss	kpsE	kpsMII_K5	nlpI	ompT	shiA	terC	terC	yehA	yehB	yehC	yehD	yghJ
E740	Guatemala	Human	ERA3180728	ERP116152	ERS3643566	ERX4766847	ERR4899404	Illumina	31919_3_163	anr	anr	capU	cfaD	clpK1	csgA	cswR	eatA	estah-STa3	etpB	etpC	fdeC	fimH	gad	gad	hlyE	lngA	lngB	lngC	lngD	lngE	lngF	lngG	lngH	lngI	lngJ	lngP	lngR	lngS	lngT	lngX1	lngX2	nlpI	terC	terC	traT	traT	yehA	yehB	yehC
E2114	Bangladesh	Human	ERA3180728	ERP116152	ERS3643800	ERX4766848	ERR4899405	Illumina	31919_3_164	AslA	air	anr	astA	capU	cfaD	chuA	csgA	cssA	cssB	cssC	cssD	eilA	espY2	estap-STa1	fdeC	fimH	gad	gad	hlyE	iss	nlpI	shiA	terC	terC	tia	yehA	yehB	yehC	yehD
E1579	Argentina	Human	ERA3180728	ERP116152	ERS3643679	ERX4766849	ERR4899406	Illumina	31919_3_165	AslA	aalH	astA	astA	astA	astA	csgA	estah-STa3	etpA	etpB	etpC	faeC	faeE	faeF	faeH	faeI	fdeC	fimH	fimH	fyuA	gad	gad	hha	hlyE	iha	irp2	iss	iucC	iutA	nlpI	terC	terC	traJ	traT	yehA	yehC
E749	Guatemala	Human	ERA3180728	ERP116152	ERS3643567	ERX4766850	ERR4899407	Illumina	31919_3_166	AslA	anr	astA	csgA	estah-STa3	etpB	etpC	fdeC	fimH	gad	gad	hha	hlyE	iss	kpsE	kpsMIII	lngB	lngC	lngD	lngE	lngF	lngG	lngH	lngI	lngJ	lngP	lngR	lngS	lngT	lngX1	lngX2	nlpI	terC	terC	yehA	yehB	yehC	yehD	yghJ
E2118	Bangladesh	Human	ERA3180728	ERP116152	ERS3643801	ERX4766851	ERR4899408	Illumina	31919_3_167	aamR	csbA	csbB	csbC	csbD	csgA	eltIAB-32	fdeC	fimH	fimH	gad	gad	hha	hha	hlyE	hra	nlpI	ompT	shiB	terC	terC	traT	yehA	yehB	yehC	yehD	yghJ
E253	Japan	Human	ERA3180728	ERP116152	ERS3643457	ERX4766852	ERR4899409	Illumina	31919_3_168	astA	csgA	cssA	cssB	cssC	estah-STa3	fdeC	fimH	gad	hlyE	lpfA	nlpI	terC	terC	yehA	yehB	yehC	yehD	yghJ
E256	Japan	Human	ERA3180728	ERP116152	ERS3643458	ERX4766853	ERR4899410	Illumina	31919_3_169	astA	csgA	cssA	cssB	cssC	fdeC	fimH	gad	gad	hlyE	iss	lpfA	nlpI	terC	terC	yehA	yehB	yehC	yehD	yghJ
E1914	Bangladesh	Human	ERA3180728	ERP116152	ERS3643745	ERX4766702	ERR4899259	Illumina	31919_3_17	AslA	chuA	csgA	eilA	espY2	fdeC	fimH	gad	gad	hlyE	iss	nlpI	shiA	terC	terC	tia	yehA	yehB	yehC	yehD
E1584	Argentina	Human	ERA3180728	ERP116152	ERS3643680	ERX4766854	ERR4899411	Illumina	31919_3_170	anr	anr	astA	cfaA	cfaB	cfaC	cfaD	cfaD	cfaE	csgA	eatA	estah-STa2	etpA	etpB	etpC	fdeC	fimH	gad	gad	hha	hlyE	lngB	lngC	lngD	lngE	lngF	lngG	lngH	lngI	lngJ	lngP	lngR	lngS	lngT	lngX1	lngX2	lpfA	nlpI	terC	terC
E751	Guatemala	Human	ERA3180728	ERP116152	ERS3643568	ERX4766855	ERR4899412	Illumina	31919_3_171	anr	anr	capU	cfaD	clpK1	csgA	cswR	eatA	estah-STa3	etpB	etpC	fdeC	fimH	gad	hlyE	lngA	lngB	lngC	lngD	lngE	lngF	lngG	lngH	lngI	lngJ	lngP	lngR	lngS	lngT	lngX1	lngX2	nlpI	terC	terC	traT	traT	yehA	yehB	yehC	yehD
E2119	Bangladesh	Human	ERA3180728	ERP116152	ERS3643802	ERX4766856	ERR4899413	Illumina	31919_3_172	AslA	anr	astA	csgA	cssA	cssB	cssC	estah-STa3	fdeC	fimH	gad	gad	hha	hlyE	iucC	iutA	kpsE	kpsMIII	nlpI	sitA	terC	terC	traJ	traT	yehA	yehB	yehC	yehD	yghJ
E1588	Argentina	Human	ERA3180728	ERP116152	ERS3643681	ERX4766857	ERR4899414	Illumina	31919_3_173	anr	anr	astA	cfaA	cfaB	cfaC	cfaD	cfaD	cfaE	csgA	eatA	estah-STa2	etpB	etpC	fdeC	fimH	gad	hha	hlyE	lngB	lngC	lngD	lngE	lngF	lngG	lngH	lngI	lngJ	lngP	lngR	lngS	lngT	lngX1	lngX2	lpfA	nlpI	terC	terC	tibA	tibC
E752	Guatemala	Human	ERA3180728	ERP116152	ERS3643569	ERX4766858	ERR4899415	Illumina	31919_3_174	AslA	csgA	fdeC	fimH	gad	gad	hlyE	iss	nlpI	terC	terC	yehA	yehB	yehC	yehD
E2122	Bangladesh	Human	ERA3180728	ERP116152	ERS3643803	ERX4766859	ERR4899416	Illumina	31919_3_175	AslA	anr	astA	csgA	cssA	cssB	cssC	estah-STa3	fdeC	fimH	gad	gad	hha	hlyE	iucC	iutA	kpsE	kpsMIII	nlpI	sitA	terC	terC	traJ	traT	yehA	yehB	yehC	yehD	yghJ
E259	Japan	Human	ERA3180728	ERP116152	ERS3643459	ERX4766860	ERR4899417	Illumina	31919_3_176	AslA	anr	astA	capU	cfaB	cooA	cooC	cooD	csgA	eatA	fdeC	gad	gad	hlyE	iss	kpsE	kpsM_K15	lngA	lngB	lngC	lngD	lngE	lngF	lngG	lngH	lngI	lngJ	lngP	lngR	lngS	lngT	lngX1	lngX2	nlpI	ompT	shiA	terC	terC	tia	yehA
E261	Japan	Human	ERA3180728	ERP116152	ERS3643460	ERX4766861	ERR4899418	Illumina	31919_3_177	astA	csgA	cssA	cssB	cssC	eltIAB-18	estap-STa1	fdeC	fimH	gad	gad	hlyE	iss	lngB	lngC	lngD	lngE	lngF	lngG	lngH	lngI	lngJ	lngP	lngR	lngS	lngT	lngX1	lngX2	lpfA	nlpI	papC	terC	terC	traJ	traT	yehA	yghJ
E1589	Argentina	Human	ERA3180728	ERP116152	ERS3643682	ERX4766862	ERR4899419	Illumina	31919_3_178	anr	anr	astA	cfaA	cfaB	cfaC	cfaD	cfaD	cfaE	csgA	eatA	estah-STa2	etpA	etpB	etpC	fdeC	fimH	gad	gad	hha	hlyE	lngB	lngC	lngD	lngE	lngF	lngG	lngH	lngI	lngJ	lngP	lngR	lngS	lngT	lngX1	lngX2	lpfA	nlpI	terC	terC
E753	Guatemala	Human	ERA3180728	ERP116152	ERS3643570	ERX4766863	ERR4899420	Illumina	31919_3_179	aap	astA	astA	csgA	fdeC	fimH	gad	gad	hlyE	iss	lpfA	nlpI	terC	terC	traJ	traT	yehA	yehB	yehC	yehD	yghJ
E1210	Egypt	Human	ERA3180728	ERP116152	ERS3643638	ERX4766703	ERR4899260	Illumina	31919_3_18	anr	anr	astA	capU	capU	cfaD	csgA	cstB	cstG	eltIAB-30	estah-STa3	etpB	etpC	fdeC	fimH	gad	gad	hlyE	iss	lngB	lngC	lngD	lngE	lngF	lngG	lngH	lngI	lngJ	lngP	lngR	lngS	lngT	lngX1	lngX2	lpfA	nlpI	shiA	terC	terC	tia
E2233	Thailand	Human	ERA3180728	ERP116152	ERS3643804	ERX4766864	ERR4899421	Illumina	31919_3_180	astA	csgA	cssA	cssB	cssD	estah-STa3	fdeC	fimH	gad	gad	hlyE	iss	lngB	lngC	lngD	lngE	lngF	lngG	lngH	lngI	lngJ	lngP	lngR	lngS	lngT	lngX1	lngX2	lpfA	nlpI	papC	terC	terC	traJ	traT	yehA	yehB	yehC	yehD	yghJ
E2234	Thailand	Human	ERA3180728	ERP116152	ERS3643779	ERX4766865	ERR4899422	Illumina	31919_3_181	astA	csgA	cssA	cssB	cssD	estah-STa3	fdeC	fimH	gad	hlyE	iss	lngB	lngC	lngD	lngE	lngF	lngG	lngH	lngI	lngJ	lngP	lngR	lngS	lngT	lngX1	lngX2	lpfA	nlpI	papC	terC	terC	traJ	traT	yehA	yehB	yehC	yehD	yghJ
E1614	Argentina	Human	ERA3180728	ERP116152	ERS3643683	ERX4766866	ERR4899423	Illumina	31919_3_182	anr	anr	anr	anr	cfaA	cfaB	cfaC	cfaD	cfaD	cfaE	clpK1	csgA	eatA	estah-STa2	etpB	etpC	fdeC	fimH	fyuA	gad	hha	hlyE	irp2	lngA	lngB	lngC	lngD	lngE	lngF	lngG	lngH	lngI	lngJ	lngP	lngR	lngS	lngT	lngX1	lngX2	nlpI
E760	Guatemala	Human	ERA3180728	ERP116152	ERS3643571	ERX4766867	ERR4899424	Illumina	31919_3_183	anr	astA	capU	cfaD	csgA	cstB	cstG	eltIAB-30	estah-STa3	etpB	etpC	fdeC	fimH	fimH	gad	gad	gad	gad	hlyE	iss	lngB	lngC	lngD	lngE	lngF	lngG	lngH	lngI	lngJ	lngP	lngR	lngS	lngT	lngX1	lngX2	lpfA	nlpI	shiA	terC	terC
E298	Japan	Human	ERA3180728	ERP116152	ERS3643461	ERX4766868	ERR4899425	Illumina	31919_3_184	astA	csgA	cssB	fdeC	fimH	gad	gad	hlyE	iss	lpfA	nlpI	terC	terC	yehA	yehB	yehC	yehD	yghJ
E2235	Thailand	Human	ERA3180728	ERP116152	ERS3643780	ERX4766869	ERR4899426	Illumina	31919_3_185	AslA	anr	astA	capU	cfaD	cotA	cotB	cotC	cotD	csgA	cstA	cstB	cstG	eatA	eltIAB-30	estah-STa3	etpB	etpC	fdeC	fimH	gad	gad	hha	hlyE	iss	kpsE	kpsM_K15	lngB	lngC	lngD	lngE	lngF	lngG	lngH	lngI	lngJ	lngP	lngR	lngS	lngT
E1618	Argentina	Human	ERA3180728	ERP116152	ERS3643684	ERX4766870	ERR4899427	Illumina	31919_3_186	anr	clpK1	csgA	csmA	csmB	csmC	csmD	csmE	csmF	csmG	csmS	csmT	eatA	estap-STa1	fimH	fotT	gad	gad	gad	gad	hlyE	nlpI	papC	sitA	terC	terC	traJ	traT	traT	traT	yehA	yehB	yehC	yehD
E771	Guatemala	Human	ERA3180728	ERP116152	ERS3643574	ERX4766871	ERR4899428	Illumina	31919_3_187	AslA	anr	astA	csgA	estah-STa3	etpB	etpC	fdeC	fimH	gad	gad	hha	hlyE	iss	kpsE	kpsMIII	lngB	lngC	lngD	lngE	lngF	lngG	lngH	lngI	lngJ	lngP	lngR	lngS	lngT	lngX1	lngX2	nlpI	terC	terC	yehA	yehB	yehC	yehD	yghJ
E 320	Mexico	Human	ERA3180728	ERP116152	ERS3643462	ERX4766872	ERR4899429	Illumina	31919_3_188	astA	capU	csgA	cswR	eltIAB-11	fdeC	gad	hha	hha	hlyE	lpfA	nlpI	terC	terC	traJ	traT	traT	traT	yehA	yehB	yehC	yehD	yghJ	yghJ
E2236	Thailand	Human	ERA3180728	ERP116152	ERS3643781	ERX4766873	ERR4899430	Illumina	31919_3_189	AslA	astA	clpK1	csgA	estah-STa3	etpB	etpC	fimH	gad	hha	hlyE	nlpI	terC	terC	yehA	yehB	yehC	yehD
E1693	England	Pig	ERA3180728	ERP116152	ERS3643685	ERX4766874	ERR4899431	Illumina	31919_3_190	AslA	FaeGac	anr	astA	capU	cia	csgA	eltIAB-4	estb-STb1	faeA	faeB	faeC	faeE	faeF	faeH	faeI	faeJ	fdeC	gad	hha	hlyA	hlyE	iha	nlpI	sepA	terC	terC	terC	traT	traT	traT	yehA	yehB	yehC	yehD	yghJ
E772	Guatemala	Human	ERA3180728	ERP116152	ERS3643575	ERX4766875	ERR4899432	Illumina	31919_3_191	AslA	anr	astA	csgA	estah-STa3	etpB	etpC	fdeC	fimH	gad	gad	hha	hlyE	iss	kpsE	kpsMIII	lngB	lngC	lngD	lngE	lngF	lngG	lngH	lngI	lngJ	lngP	lngR	lngS	lngT	lngX1	lngX2	nlpI	terC	terC	yehA	yehB	yehC	yehD	yghJ
E 322	Mexico	Human	ERA3180728	ERP116152	ERS3643463	ERX4766876	ERR4899433	Illumina	31919_3_192	AslA	csgA	cswA	cswB	cswC	cswD	cswE	cswF	cswG	cswR	eltIAB-18	estap-STa1	fdeC	fimH	hha	hlyE	iss	nlpI	shiA	terC	terC	tia	traT	yehA	yehB	yehC	yehD	yghJ
E2238	Thailand	Human	ERA3180728	ERP116152	ERS3643782	ERX4766877	ERR4899434	Illumina	31919_3_193	AslA	astA	clpK1	csgA	estah-STa3	etpB	etpC	fimH	hha	hlyE	nlpI	terC	terC	yehA	yehB	yehC	yehD
E1695	England	Pig	ERA3180728	ERP116152	ERS3643686	ERX4766878	ERR4899435	Illumina	31919_3_194	aalH	estap-STa1	etpD	faeC	faeD	faeE	faeF	faeH	faeI	fanA	fanB	fanC	fanD	fanE	fanF	fanG	fanH	fdeC	fimF41	fimH	fyuA	gad	gad	gad	gad	gad	gad	gad	hha	hha	hlyE	hra	irp2	iss	lpfA	mchB	mchC	mchF	mcmA	nlpI
E779	Guatemala	Human	ERA3180728	ERP116152	ERS3643576	ERX4766879	ERR4899436	Illumina	31919_3_195	AslA	anr	astA	csgA	estah-STa3	etpB	etpC	fdeC	fimH	gad	gad	hha	hlyE	iss	kpsE	kpsMIII	lngB	lngC	lngD	lngE	lngF	lngG	lngH	lngI	lngJ	lngP	lngR	lngS	lngT	lngX1	lngX2	nlpI	terC	terC	yehA	yehB	yehC	yehD	yghJ
E 324	Mexico	Human	ERA3180728	ERP116152	ERS3643465	ERX4766880	ERR4899437	Illumina	31919_3_196	AslA	csgA	fdeC	fimH	fimH	gad	gad	hlyE	iss	nlpI	terC	terC	yehA	yehB	yehC	yehD
E2240	Thailand	Human	ERA3180728	ERP116152	ERS3643783	ERX4766881	ERR4899438	Illumina	31919_3_197	AslA	astA	csgA	estap-STa5	faeC	faeD	faeE	faeF	faeH	faeI	faeJ	fdeC	fimH	fimH	gad	gad	nlpI	terC	terC	traJ	traT	yehA	yehB	yehC	yehD
E1697	England	Pig	ERA3180728	ERP116152	ERS3643687	ERX4766882	ERR4899439	Illumina	31919_3_198	anr	astA	capU	csgA	eltIAB-4	estb-STb1	faeA	faeB	faeC	faeE	faeF	faeGab1	faeH	faeI	faeJ	fdeC	fimH	fyuA	gad	gad	hha	hlyA	hlyE	irp2	iss	lpfA	nlpI	sepA	terC	terC	traT	yehA	yehB	yehC	yehD	yghJ
E782	Guatemala	Human	ERA3180728	ERP116152	ERS3643577	ERX4766883	ERR4899440	Illumina	31919_3_199	anr	csbA	csbB	csbC	csbD	csgA	eltIAB-32	fdeC	fimH	fimH	gad	gad	hha	hha	hlyE	iss	nlpI	ompT	shiB	terC	terC	traT	traT	yehA	yehB	yehC	yehD	yghJ
E565	Mexico	Human	ERA3180728	ERP116152	ERS3643534	ERX4766704	ERR4899261	Illumina	31919_3_20	AslA	anr	anr	astA	capU	capU	cfaB	cfaD	cooA	cooC	cooD	csbD	csgA	cstB	cstG	eatA	eltIAB-30	estah-STa3	etpB	etpC	gad	gad	hha	hlyE	iss	kpsE	kpsM_K15	lngA	lngB	lngC	lngD	lngE	lngF	lngG	lngH	lngI	lngJ	lngP	lngR	lngS
E 325	Mexico	Human	ERA3180728	ERP116152	ERS3643466	ERX4766884	ERR4899441	Illumina	31919_3_200	anr	anr	anr	anr	cfaA	cfaB	cfaC	cfaD	cfaD	cfaE	clpK1	csgA	eatA	estah-STa2	etpB	etpC	fdeC	fimH	fyuA	gad	hha	hlyE	irp2	lngA	lngB	lngC	lngD	lngE	lngF	lngG	lngH	lngI	lngJ	lngP	lngR	lngS	lngT	lngX1	lngX2	nlpI
E2242	Thailand	Human	ERA3180728	ERP116152	ERS3643784	ERX4766885	ERR4899442	Illumina	31919_3_201	AslA	anr	astA	csgA	estah-STa3	etpB	etpC	fdeC	fimH	gad	gad	hha	hlyE	iss	kpsE	kpsMIII	lngB	lngC	lngD	lngE	lngF	lngG	lngH	lngI	lngJ	lngP	lngR	lngS	lngT	lngX1	lngX2	nlpI	terC	terC	yehA	yehB	yehC	yehD	yghJ
E1698	England	Pig	ERA3180728	ERP116152	ERS3643688	ERX4766886	ERR4899443	Illumina	31919_3_202	FaeGac	anr	astA	capU	csgA	eltIAB-4	estb-STb1	faeA	faeB	faeC	faeE	faeF	faeH	faeI	faeJ	fdeC	fimH	fyuA	gad	gad	hha	hlyA	hlyE	irp2	iss	lpfA	nlpI	sepA	terC	terC	yehA	yehB	yehC	yehD	yghJ
E785	Guatemala	Human	ERA3180728	ERP116152	ERS3643578	ERX4766887	ERR4899444	Illumina	31919_3_203	AslA	csgA	fdeC	fimH	gad	gad	hlyE	nlpI	ompT	shiA	terC	terC	yehA	yehB	yehC	yehD
E 326	Mexico	Human	ERA3180728	ERP116152	ERS3643467	ERX4766888	ERR4899445	Illumina	31919_3_204	anr	anr	anr	anr	cfaA	cfaB	cfaC	cfaD	cfaD	cfaE	clpK1	csgA	eatA	estah-STa2	etpB	etpC	fdeC	fimH	fyuA	gad	gad	hha	hlyE	irp2	lngA	lngB	lngC	lngD	lngE	lngF	lngG	lngH	lngI	lngJ	lngP	lngR	lngS	lngT	lngX1	lngX2
E 327	Mexico	Human	ERA3180728	ERP116152	ERS3643468	ERX4766889	ERR4899446	Illumina	31919_3_205	astA	capU	csgA	cswR	eltIAB-11	fdeC	fimH	gad	gad	hlyE	iss	iss	lpfA	nlpI	ompT	terC	terC	traJ	traT	traT	traT	yehA	yehB	yehC	yehD	yghJ
E2244	Thailand	Human	ERA3180728	ERP116152	ERS3643785	ERX4766890	ERR4899447	Illumina	31919_3_206	AslA	anr	astA	csgA	estah-STa3	etpB	etpC	fdeC	fimH	gad	gad	hha	hlyE	iss	kpsE	kpsMIII	lngB	lngC	lngD	lngE	lngF	lngG	lngH	lngI	lngJ	lngP	lngR	lngS	lngT	lngX1	lngX2	nlpI	terC	terC	yehA	yehB	yehC	yehD	yghJ
E1699	England	Pig	ERA3180728	ERP116152	ERS3643689	ERX4766891	ERR4899448	Illumina	31919_3_207	FaeGac	anr	astA	capU	csgA	eltIAB-4	estb-STb1	faeA	faeB	faeC	faeD	faeE	faeE	faeF	faeH	faeI	faeJ	fdeC	fimH	fyuA	gad	gad	hha	hlyA	hlyE	irp2	iss	lpfA	nlpI	sepA	terC	terC	yehA	yehB	yehC	yehD	yghJ
E787	Guatemala	Human	ERA3180728	ERP116152	ERS3643579	ERX4766892	ERR4899449	Illumina	31919_3_208	csgA	cswA	cswB	cswC	cswD	cswE	cswF	cswG	cswR	eltIAB-18	estap-STa1	fdeC	fimH	gad	gad	hlyE	lpfA	nlpI	ompT	sitA	terC	terC	traT	yehA	yehB	yehC	yehD	yghJ
E789	Guatemala	Human	ERA3180728	ERP116152	ERS3643580	ERX4766893	ERR4899450	Illumina	31919_3_209	AslA	csgA	fdeC	fimH	gad	gad	hlyE	nlpI	ompT	shiA	terC	terC	yehA	yehB	yehC	yehD
E1922	Bangladesh	Human	ERA3180728	ERP116152	ERS3643746	ERX4766705	ERR4899262	Illumina	31919_3_21	anr	anr	astA	capU	cfaD	csaA	csaB	csaC	csaD	csaE	csgA	cssA	cssB	cssC	cssD	eatA	eltIAB-1	estap-STa1	fdeC	fimH	gad	gad	hlyE	iss	kpsE	kpsMII_K5	nlpI	ompT	terC	terC	traT	yghJ
E2246	Thailand	Human	ERA3180728	ERP116152	ERS3643786	ERX4766894	ERR4899451	Illumina	31919_3_210	AslA	anr	astA	csgA	estah-STa3	etpA	etpB	etpC	fdeC	fimH	gad	gad	hha	hlyE	iss	kpsE	kpsMIII	lngB	lngC	lngD	lngE	lngF	lngG	lngH	lngI	lngJ	lngP	lngR	lngS	lngT	lngX1	lngX2	nlpI	terC	terC	yehA	yehB	yehC	yehD	yghJ
E1700	England	Pig	ERA3180728	ERP116152	ERS3643690	ERX4766895	ERR4899452	Illumina	31919_3_211	AslA	anr	astA	astA	cba	cia	cma	csgA	eltIAB-4	estap-STa1	estb-STb1	faeA	faeB	faeC	fasA	fasB	fasD	fasE	fasF	fasG	fasH	fimH	gad	gad	hlyA	hlyE	iss	nlpI	ompT	sepA	stx2e-O139-S1191	terC	terC	yehA	yehB	yehC	yghJ
E 328	Mexico	Human	ERA3180728	ERP116152	ERS3643469	ERX4766896	ERR4899453	Illumina	31919_3_212	AslA	capU	csgA	fdeC	fimH	gad	gad	hlyE	iss	nlpI	terC	terC	yehA	yehB	yehC	yehD
E790	Guatemala	Human	ERA3180728	ERP116152	ERS3643581	ERX4766897	ERR4899454	Illumina	31919_3_213	AslA	anr	astA	csgA	estah-STa3	etpB	etpC	fdeC	fimH	gad	gad	hha	hlyE	iss	kpsE	kpsMIII	lngB	lngC	lngD	lngE	lngF	lngG	lngH	lngI	lngJ	lngP	lngR	lngS	lngT	lngX1	lngX2	nlpI	terC	terC	yehA	yehB	yehC	yehD	yghJ
E2252	Thailand	Human	ERA3180728	ERP116152	ERS3643787	ERX4766898	ERR4899455	Illumina	31919_3_214	AslA	anr	chuA	csgA	csnA	csnB	csnC	csnD	csnE	csnF	csnG	cswR	eltIAB-21	eltIAB-28	eltIAB-31	eltIAB-33	estap-STa1	fdeC	fimH	gad	gad	hlyE	iss	iss	kpsE	kpsMII	kpsMII	lpfA	nlpI	shiB	terC	terC	terC	traT	traT	yehA	yehB	yehC	yehD	yghJ
E1701	England	Pig	ERA3180728	ERP116152	ERS3643691	ERX4766899	ERR4899456	Illumina	31919_3_215	FaeGac	astA	capU	csgA	eltIAB-4	estb-STb1	faeB	faeC	faeE	faeF	faeH	faeI	faeJ	fdeC	fimH	fyuA	gad	gad	hha	hlyA	hlyE	irp2	iss	lpfA	nlpI	sepA	terC	terC	yehA	yehB	yehC	yehD	yghJ
E 331	Mexico	Human	ERA3180728	ERP116152	ERS3643470	ERX4766900	ERR4899457	Illumina	31919_3_216	AslA	anr	capU	csgA	cswA	cswB	cswC	cswD	cswE	cswF	cswG	cswR	eltIAB-18	estap-STa1	fdeC	fimH	hha	hlyE	nlpI	sitA	terC	terC	traT	traT	yehA	yehC	yehD	yghJ
E791	Guatemala	Human	ERA3180728	ERP116152	ERS3643582	ERX4766901	ERR4899458	Illumina	31919_3_217	AslA	anr	astA	csgA	estah-STa3	etpB	etpC	fdeC	fimH	gad	gad	hha	hlyE	iss	kpsE	kpsMIII	lngB	lngC	lngD	lngE	lngF	lngG	lngH	lngI	lngJ	lngP	lngR	lngS	lngT	lngX1	lngX2	nlpI	terC	terC	yehA	yehB	yehC	yehD	yghJ
E1702	England	Pig	ERA3180728	ERP116152	ERS3643692	ERX4766903	ERR4899460	Illumina	31919_3_219	FaeGac	anr	astA	capU	csgA	eltIAB-4	estb-STb1	faeA	faeB	faeC	faeE	faeF	faeH	faeI	faeJ	fdeC	fimH	fyuA	gad	gad	hha	hlyE	irp2	iss	lpfA	nlpI	terC	terC	yehA	yehB	yehC	yehD	yghJ
E1230	Egypt	Human	ERA3180728	ERP116152	ERS3643639	ERX4766706	ERR4899263	Illumina	31919_3_22	anr	anr	astA	capU	cfaD	csgA	cstB	cstG	eltIAB-30	estah-STa3	etpB	etpC	fdeC	fimH	gad	gad	hlyE	iss	lngB	lngC	lngD	lngE	lngF	lngG	lngH	lngI	lngJ	lngP	lngR	lngS	lngT	lngX1	lngX2	lpfA	nlpI	shiA	terC	terC	tia	yehA
E 332	Mexico	Human	ERA3180728	ERP116152	ERS3643471	ERX4766904	ERR4899461	Illumina	31919_3_220	afaD	anr	astA	capU	capU	csgA	fdeC	fimH	fyuA	gad	gad	hha	hha	hlyE	irp2	iucC	iutA	lpfA	nlpI	sitA	terC	terC	yehA	yehB	yehC	yehD	yghJ
E793	Guatemala	Human	ERA3180728	ERP116152	ERS3643584	ERX4766905	ERR4899462	Illumina	31919_3_221	anr	csbA	csbB	csbC	csbD	csgA	eltIAB-32	fdeC	fimH	fimH	gad	gad	hha	hha	hlyE	iss	nlpI	ompT	shiB	terC	terC	traT	traT	yehA	yehB	yehC	yehD	yghJ
E2257	Thailand	Human	ERA3180728	ERP116152	ERS3643789	ERX4766906	ERR4899463	Illumina	31919_3_222	AslA	anr	astA	capU	cfaD	chuA	csgA	cssA	cssB	cssC	cssD	eilA	espY2	estap-STa1	fdeC	fimH	gad	gad	hlyE	iss	nlpI	terC	terC	traT	yehA	yehB	yehC	yehD
E1703	England	Pig	ERA3180728	ERP116152	ERS3643693	ERX4766907	ERR4899464	Illumina	31919_3_223	AslA	FaeGac	anr	astA	capU	csgA	eltIAB-4	estb-STb1	faeA	faeB	faeC	faeE	faeF	faeH	faeI	faeJ	fasA	fasB	fasD	fasE	fasF	fasG	fdeC	gad	gad	hha	hlyA	hlyE	iha	nlpI	sepA	terC	terC	terC	traT	traT	traT	yehA	yehB	yehC
E 334	Mexico	Human	ERA3180728	ERP116152	ERS3643472	ERX4766908	ERR4899465	Illumina	31919_3_224	csbA	csbB	csbC	csbD	csgA	eatA	eltIAB-32	etpB	etpC	fdeC	fimH	gad	hha	hlyE	iss	lpfA	nlpI	terC	terC	tibC	traT	yehA	yehB	yehC	yehD	yghJ
E795	Guatemala	Human	ERA3180728	ERP116152	ERS3643585	ERX4766909	ERR4899466	Illumina	31919_3_225	anr	astA	capU	cfaD	csgA	cstB	cstG	eltIAB-30	estah-STa3	etpB	etpC	fdeC	fimH	fimH	gad	gad	hlyE	iss	lngB	lngC	lngD	lngE	lngF	lngG	lngH	lngI	lngJ	lngP	lngR	lngS	lngT	lngX1	lngX2	lpfA	nlpI	shiA	terC	terC	tia	yehA
E2259	Thailand	Human	ERA3180728	ERP116152	ERS3643791	ERX4766910	ERR4899467	Illumina	31919_3_226	AslA	anr	astA	capU	cfaD	chuA	csgA	cssA	cssB	cssC	cssD	eilA	espY2	estap-STa1	fdeC	fimH	gad	gad	hlyE	iss	nlpI	terC	terC	yehA	yehB	yehC	yehD
E1704	England	Pig	ERA3180728	ERP116152	ERS3643694	ERX4766911	ERR4899468	Illumina	31919_3_227	FaeGac	anr	astA	capU	cia	cia	csgA	eltIAB-4	estb-STb1	faeA	faeB	faeC	faeE	faeF	faeH	faeI	faeJ	fdeC	fimH	fyuA	gad	gad	hha	hlyA	hlyE	irp2	iss	lpfA	nlpI	sepA	terC	terC	traJ	traT	yehA	yehB	yehC	yehD	yghJ
E 337	Mexico	Human	ERA3180728	ERP116152	ERS3643473	ERX4766912	ERR4899469	Illumina	31919_3_228	AslA	anr	capU	clpK1	csgA	fdeC	gad	hlyE	iss	nlpI	terC	terC	traJ	traT	yehA	yehB	yehC	yehD
E3	Bangladesh	Human	ERA3180728	ERP116152	ERS3643415	ERX4766707	ERR4899264	Illumina	31919_3_23	anr	anr	anr	astA	cfaA	cfaB	cfaC	cfaD	cfaD	cfaE	csgA	eatA	eltIAB-15	estah-STa2	etpB	etpC	fdeC	fimH	gad	gad	hha	hlyE	lngB	lngC	lngD	lngE	lngF	lngG	lngH	lngI	lngJ	lngP	lngR	lngS	lngT	lngX1	lngX2	lpfA	nlpI	terC
E2262	Thailand	Human	ERA3180728	ERP116152	ERS3643792	ERX4766914	ERR4899471	Illumina	31919_3_230	anr	anr	anr	astA	astA	capU	csgA	cssA	cssB	estap-STa1	fdeC	fimH	hha	hha	hlyE	iss	lpfA	nlpI	ompT	terC	terC	yehA	yehB	yehC	yehD	yghJ
E1705	England	Pig	ERA3180728	ERP116152	ERS3643695	ERX4766915	ERR4899472	Illumina	31919_3_231	AslA	aalH	anr	cia	csgA	estap-STa1	etpD	faeC	faeD	faeE	faeF	faeH	faeI	fanA	fanB	fanC	fanD	fanE	fanF	fanG	fanH	fdeC	fimF41	fimH	hha	hha	hlyE	hra	iss	iss	mchB	mchC	mchF	mcmA	nlpI	terC	terC	traT	traT	yehA
E 338	Mexico	Human	ERA3180728	ERP116152	ERS3643474	ERX4766916	ERR4899473	Illumina	31919_3_232	capU	cofB	cofC	cofD	cofE	cofF	cofG	cofH	cofI	cofJ	cofP	cofR	cofS	cofT	csgA	eltIAB-8	fdeC	fyuA	gad	gad	hha	hlyE	irp2	iss	lpfA	nlpI	terC	terC	yehA	yehB	yehC	yehD	yghJ
E 339	Mexico	Human	ERA3180728	ERP116152	ERS3643475	ERX4766917	ERR4899474	Illumina	31919_3_233	AslA	anr	astA	csgA	estah-STa3	etpB	etpC	fdeC	fimH	gad	gad	hha	hlyE	iss	kpsE	kpsMIII	lngB	lngC	lngD	lngE	lngF	lngG	lngH	lngI	lngJ	lngP	lngR	lngS	lngT	lngX1	lngX2	nlpI	terC	terC	yehA	yehB	yehC	yehD	yghJ
E836	Guatemala	Human	ERA3180728	ERP116152	ERS3643587	ERX4766918	ERR4899475	Illumina	31919_3_234	anr	anr	astA	capU	cfaD	csgA	cstB	cstG	eltIAB-30	estah-STa3	etpB	etpC	fdeC	fimH	fimH	gad	gad	hlyE	iss	lngB	lngC	lngD	lngE	lngF	lngG	lngH	lngI	lngJ	lngP	lngR	lngS	lngT	lngX1	lngX2	lpfA	nlpI	shiA	terC	terC	tia
E2273	Bolivia	Human	ERA3180728	ERP116152	ERS3643793	ERX4766919	ERR4899476	Illumina	31919_3_235	aamR	anr	capU	cfaD	csgA	csuA1	csuA2	csuB	csuC	csuD	eatA	estah-STa3	etpB	etpC	fdeC	gad	hha	hlyE	hra	iss	lpfA	nlpI	terC	terC	tibA	tibC	traT	traT	yehA	yehB	yehC	yehD	yghJ	yghJ
E1706	England	Pig	ERA3180728	ERP116152	ERS3643696	ERX4766920	ERR4899477	Illumina	31919_3_236	anr	capU	cba	cib	cma	cofR	csgA	estap-STa1	estb-STb1	fasA	fasB	fasD	fasE	fasF	fasG	fasH	fimH	gad	gad	hha	hlyE	iss	nlpI	sitA	terC	terC	traJ	traT	traT	traT	traT	yehA	yehB	yehC	yehD
E1707	England	Pig	ERA3180728	ERP116152	ERS3643697	ERX4766921	ERR4899478	Illumina	31919_3_237	AslA	aalH	cia	csgA	estap-STa1	etpD	faeC	faeD	faeE	faeF	faeH	faeI	fanA	fanB	fanC	fanD	fanE	fanF	fanG	fanH	fdeC	fimF41	fimH	gad	hha	hha	hlyE	hra	iss	iss	mchB	mchC	mchF	mcmA	nlpI	terC	terC	traT	traT	yehA
E837	Guatemala	Human	ERA3180728	ERP116152	ERS3643588	ERX4766922	ERR4899479	Illumina	31919_3_238	anr	capU	capU	cfaD	csgA	cssA	cssB	cssC	cssD	eatA	estap-STa1	fdeC	fimH	gad	hha	hlyE	iss	lpfA	nlpI	ompT	terC	terC	traT	yehA	yehB	yehC	yehD	yghJ
E2274	Bolivia	Human	ERA3180728	ERP116152	ERS3643805	ERX4766923	ERR4899480	Illumina	31919_3_239	aamR	anr	capU	cfaD	csgA	csuA1	csuB	csuD	eatA	estah-STa3	etpB	fdeC	gad	hha	hlyE	hra	iss	lpfA	nlpI	terC	terC	tibA	tibC	traT	traT	yehA	yehB	yehC	yehD	yghJ	yghJ
E566	Mexico	Human	ERA3180728	ERP116152	ERS3643535	ERX4766708	ERR4899265	Illumina	31919_3_24	AslA	anr	anr	astA	astA	cfaB	cfaD	cooA	cooC	cooD	csgA	cstB	cstG	eatA	eltIAB-30	estah-STa3	etpB	etpC	fdeC	gad	gad	hlyE	iss	kpsE	kpsM_K15	lngA	lngB	lngC	lngD	lngE	lngF	lngG	lngH	lngI	lngJ	lngP	lngR	lngS	lngT	lngX1
E 358	Mexico	Human	ERA3180728	ERP116152	ERS3643477	ERX4766924	ERR4899481	Illumina	31919_3_240	anr	anr	anr	astA	cfaA	cfaB	cfaC	cfaD	cfaD	cfaE	csgA	eatA	eltIAB-15	estah-STa2	etpA	etpB	etpC	fdeC	fimH	gad	gad	hha	hlyE	lngB	lngC	lngD	lngE	lngF	lngG	lngH	lngI	lngJ	lngP	lngR	lngS	lngT	lngX1	lngX2	lpfA	nlpI
E 375	Guatemala	Human	ERA3180728	ERP116152	ERS3643478	ERX4766925	ERR4899482	Illumina	31919_3_241	colE5	csgA	fdeC	fimH	gad	gad	gad	hlyE	iha	ireA	iss	lpfA	lpfA	nlpI	ompT	sigA	sigA	sitA	terC	terC	traT	traT	traT	yehA	yehB	yehC	yehD	yghJ
E1708	England	Pig	ERA3180728	ERP116152	ERS3643698	ERX4766926	ERR4899483	Illumina	31919_3_242	AslA	aalH	cia	csgA	estap-STa1	etpD	faeC	faeD	faeE	faeF	faeH	faeI	fanA	fanB	fanC	fanD	fanE	fanF	fanG	fanH	fdeC	fimF41	fimH	gad	gad	hha	hha	hlyE	hra	iss	iss	mchB	mchC	mchF	mcmA	nlpI	terC	terC	traT	traT
E838	Guatemala	Human	ERA3180728	ERP116152	ERS3643589	ERX4766927	ERR4899484	Illumina	31919_3_243	anr	capU	capU	cfaD	csgA	cssA	cssB	cssC	cssD	eatA	estap-STa1	fdeC	fimH	gad	hha	hlyE	iss	lpfA	nlpI	ompT	terC	terC	traT	yehA	yehB	yehC	yehD	yghJ
E2278	Bolivia	Human	ERA3180728	ERP116152	ERS3643808	ERX4766928	ERR4899485	Illumina	31919_3_244	csbA	csbB	csbC	csbD	csgA	eatA	eltIAB-32	etpB	etpC	fdeC	fimH	gad	gad	hha	hlyE	iss	lpfA	nlpI	terC	terC	tibC	traT	yehA	yehB	yehC	yehD	yghJ
E1709	England	Pig	ERA3180728	ERP116152	ERS3643699	ERX4766929	ERR4899486	Illumina	31919_3_245	AslA	aalH	astA	cia	csgA	estap-STa1	etpD	faeC	faeD	faeE	faeF	faeH	faeI	fanA	fanB	fanC	fanD	fanE	fanF	fanG	fanH	fdeC	fimF41	fimH	gad	gad	gad	gad	gad	hha	hha	hlyE	hra	mchB	mchC	mchF	mcmA	nlpI	terC	terC
E839	Guatemala	Human	ERA3180728	ERP116152	ERS3643590	ERX4766930	ERR4899487	Illumina	31919_3_246	anr	capU	capU	cfaD	csgA	cssA	cssB	cssC	cssD	eatA	estap-STa1	fdeC	fimH	gad	gad	hha	hlyE	iss	lpfA	nlpI	ompT	terC	terC	traT	yehA	yehB	yehC	yehD	yghJ
E2279	Bolivia	Human	ERA3180728	ERP116152	ERS3643809	ERX4766931	ERR4899488	Illumina	31919_3_247	astA	csgA	cssA	cssB	cssD	eltIAB-18	estah-STa3	estap-STa1	fdeC	fimH	gad	hlyE	lngB	lngC	lngD	lngE	lngF	lngG	lngH	lngI	lngJ	lngP	lngR	lngS	lngT	lngX1	lngX2	lpfA	nlpI	papC	terC	terC	traJ	traT	yehC	yehD	yghJ
E 387	Guatemala	Human	ERA3180728	ERP116152	ERS3643479	ERX4766932	ERR4899489	Illumina	31919_3_248	anr	anr	anr	capU	cfaD	csgA	cswR	eatA	estah-STa3	etpB	etpC	fdeC	fimH	gad	gad	hha	hha	hlyE	iss	lngA	lngB	lngC	lngD	lngE	lngF	lngG	lngH	lngI	lngJ	lngP	lngR	lngS	lngT	lngX1	lngX2	lpfA	nlpI	ompT	terC	terC
E1710	England	Pig	ERA3180728	ERP116152	ERS3643700	ERX4766933	ERR4899490	Illumina	31919_3_249	AslA	FaeGac	anr	astA	capU	csgA	eltIAB-4	estb-STb1	faeA	faeB	faeC	faeE	faeF	faeH	faeI	faeJ	fasA	fasB	fasD	fasE	fasF	fasG	fasH	fdeC	gad	gad	gad	gad	hha	hlyA	hlyE	iha	nlpI	sepA	terC	terC	terC	traT	traT	traT
E1944	Bangladesh	Human	ERA3180728	ERP116152	ERS3643747	ERX4766709	ERR4899266	Illumina	31919_3_25	anr	capU	capU	cfaD	csgA	csuA	csuA1	csuB	csuC	csuD	eltIAB-15	estah-STa3	etpA	etpB	etpC	fdeC	gad	gad	hlyE	lpfA	nlpI	papA_F11	papC	terC	terC	traJ	traT	yehA	yehB	yehC	yehD	yghJ
E840	Guatemala	Human	ERA3180728	ERP116152	ERS3643591	ERX4766934	ERR4899491	Illumina	31919_3_250	anr	astA	capU	capU	cfaD	csgA	cssA	cssB	cssC	cssD	estap-STa1	fdeC	fimH	gad	gad	hha	hlyE	iss	lpfA	nlpI	ompT	terC	terC	yehA	yehB	yehC	yehD	yghJ
E2280	Bolivia	Human	ERA3180728	ERP116152	ERS3643810	ERX4766935	ERR4899492	Illumina	31919_3_251	anr	anr	anr	anr	cfaA	cfaB	cfaC	cfaD	cfaD	cfaE	clpK1	csgA	eatA	estah-STa2	etpB	etpC	fdeC	fimH	fyuA	gad	hha	hlyE	irp2	lngA	lngB	lngC	lngD	lngE	lngF	lngG	lngH	lngI	lngJ	lngP	lngR	lngS	lngT	lngX1	lngX2	nlpI
E1713	Bangladesh	Human	ERA3180728	ERP116152	ERS3643702	ERX4766937	ERR4899494	Illumina	31919_3_253	anr	capU	capU	cfaD	cib	csgA	csuA	csuB	csuC	csuD	eltIAB-15	estah-STa3	etpB	etpC	fdeC	gad	gad	hlyE	iss	lpfA	nlpI	papA_F11	papC	terC	terC	traJ	traT	traT	yehA	yehB	yehC	yehD	yghJ
E843	Guatemala	Human	ERA3180728	ERP116152	ERS3643592	ERX4766938	ERR4899495	Illumina	31919_3_254	anr	astA	capU	capU	cfaD	csgA	cssA	cssB	cssC	cssD	estap-STa1	fdeC	fimH	gad	gad	hha	hlyE	iss	lpfA	nlpI	ompT	terC	terC	yehA	yehB	yehC	yehD	yghJ
E2281	Bolivia	Human	ERA3180728	ERP116152	ERS3643811	ERX4766939	ERR4899496	Illumina	31919_3_255	AslA	anr	astA	csgA	estah-STa3	etpB	etpC	fdeC	fimH	gad	gad	hha	hlyE	iss	kpsE	kpsMIII	lngB	lngC	lngD	lngE	lngF	lngG	lngH	lngI	lngJ	lngP	lngR	lngS	lngT	lngX2	nlpI	terC	terC	yehA	yehB	yehC	yehD	yghJ
E1715	Bangladesh	Human	ERA3180728	ERP116152	ERS3643703	ERX4766941	ERR4899498	Illumina	31919_3_257	anr	cfaD	csgA	csuA1	csuA2	csuB	csuC	csuD	estah-STa3	etpB	etpC	fdeC	fimH	gad	gad	hlyE	lpfA	nlpI	terC	terC	tibA	tibC	traT	yehA	yehB	yehC	yehD	yghJ
E844	Guatemala	Human	ERA3180728	ERP116152	ERS3643593	ERX4766942	ERR4899499	Illumina	31919_3_258	anr	anr	astA	capU	cfaD	clpK1	csgA	cssA	cssB	cssC	cssD	estap-STa1	fdeC	fimH	gad	gad	hlyE	nlpI	terC	terC	traT	traT	yehA	yehB	yehC	yehD	yghJ
E2282	Bolivia	Human	ERA3180728	ERP116152	ERS3643812	ERX4766943	ERR4899500	Illumina	31919_3_259	aalA	aalC	aalF	aalG	aalH	aalR	aalR	anr	astA	capU	csgA	csnA	csnB	csnC	csnD	csnE	csnF	csnG	cswR	eatA	eltIAB-21	eltIAB-28	eltIAB-31	eltIAB-33	estap-STa1	faeF	fimH	fyuA	gad	hha	hlyE	irp2	iss	nlpI	ompT	sitA	terC	terC	traJ	traJ
E1241	Egypt	Human	ERA3180728	ERP116152	ERS3643640	ERX4766710	ERR4899267	Illumina	31919_3_26	anr	anr	anr	astA	capU	capU	cfaD	csgA	cstB	cstG	eltIAB-30	estah-STa3	etpB	etpC	fdeC	fimH	gad	gad	hlyE	iss	lngB	lngC	lngD	lngE	lngF	lngG	lngH	lngI	lngJ	lngP	lngR	lngS	lngT	lngX1	lngX2	lpfA	nlpI	shiA	terC	terC
E 396	Guatemala	Human	ERA3180728	ERP116152	ERS3643484	ERX4766944	ERR4899501	Illumina	31919_3_260	AslA	anr	astA	capU	capU	cfaD	chuA	csgA	cssA	cssB	cssC	cssD	eilA	espY2	estap-STa1	fdeC	fimH	gad	gad	hha	hlyE	iss	nlpI	terC	terC	yehA	yehB	yehC	yehD
E1717	Bangladesh	Human	ERA3180728	ERP116152	ERS3643704	ERX4766945	ERR4899502	Illumina	31919_3_261	anr	anr	astA	capU	cfaD	csaA	csaB	csaC	csaD	csaE	csgA	cssA	cssB	cssC	cssD	eatA	eltIAB-1	estap-STa1	fdeC	fimH	gad	gad	hlyE	kpsE	kpsMII_K5	nlpI	ompT	terC	terC	traT	yehB	yehC	yehD	yghJ
E849	Guatemala	Human	ERA3180728	ERP116152	ERS3643595	ERX4766946	ERR4899503	Illumina	31919_3_262	AslA	csgA	cswA	cswB	cswC	cswD	cswE	cswF	cswG	cswR	eltIAB-18	fdeC	fimH	gad	hlyE	hra	iss	nlpI	ompT	terC	terC	traT	yehA	yehB	yehC	yehD	yghJ
E2283	Bolivia	Human	ERA3180728	ERP116152	ERS3643813	ERX4766947	ERR4899504	Illumina	31919_3_263	anr	cnmHb	csgA	csnB	csnC	csnD	csnE	csnF	csnG	cswR	eltIAB-21	eltIAB-28	eltIAB-31	eltIAB-33	fdeC	fimH	gad	gad	hlyE	iss	lpfA	nlpI	ompT	terC	terC	traT	traT	traT	yehA	yehB	yehC	yehD	yghJ
E397	Guatemala	Human	ERA3180728	ERP116152	ERS3643485	ERX4766948	ERR4899505	Illumina	31919_3_264	AslA	csgA	fdeC	fimH	gad	gad	hlyE	iss	nlpI	ompT	shiA	terC	terC	yehA	yehB	yehC	yehD
E2284	Bolivia	Human	ERA3180728	ERP116152	ERS3643814	ERX4766949	ERR4899506	Illumina	31919_3_265	anr	anr	anr	cfaA	cfaB	cfaC	cfaD	cfaD	cfaE	clpK1	csgA	eatA	estah-STa2	etpB	etpC	fdeC	fimH	fyuA	gad	hha	hlyE	irp2	nlpI	shiA	terC	terC	tia	traJ	traT	traT	yehA	yehB	yehC	yehD	yghJ
E1732	Bangladesh	Human	ERA3180728	ERP116152	ERS3643707	ERX4766950	ERR4899507	Illumina	31919_3_266	anr	astA	capU	capU	cfaD	csgA	cstA	cstF	cstG	eltIAB-29	estah-STa3	etpB	etpC	fdeC	gad	gad	hha	hlyE	lpfA	nlpI	terC	terC	tibA	tibC	traT	yehA	yehB	yehC	yehD	yghJ
E857	Guatemala	Human	ERA3180728	ERP116152	ERS3643596	ERX4766951	ERR4899508	Illumina	31919_3_267	anr	anr	anr	astA	cfaA	cfaB	cfaC	cfaD	cfaD	cfaE	csgA	eatA	eltIAB-15	estah-STa2	etpB	etpC	fdeC	fimH	gad	gad	hha	hlyE	lngB	lngC	lngD	lngE	lngF	lngG	lngH	lngI	lngJ	lngP	lngR	lngS	lngT	lngX1	lngX2	lpfA	nlpI	terC
E400	Guatemala	Human	ERA3180728	ERP116152	ERS3643486	ERX4766952	ERR4899509	Illumina	31919_3_268	AslA	air	anr	astA	capU	capU	cfaD	chuA	csgA	cssA	cssB	cssC	cssD	eilA	espY2	estap-STa1	fdeC	fimH	gad	gad	hha	hlyE	iss	nlpI	shiA	terC	terC	tia	yehA	yehB	yehC	yehD
E401	Guatemala	Human	ERA3180728	ERP116152	ERS3643487	ERX4766953	ERR4899510	Illumina	31919_3_269	anr	anr	astA	capU	capU	cfaD	csgA	cstB	cstG	eltIAB-30	estah-STa3	etpB	etpC	fdeC	fimH	gad	gad	hha	hlyE	iss	lpfA	nlpI	shiA	terC	terC	tia	yehA	yehB	yehC	yehD	yghJ
E11	Bangladesh	Human	ERA3180728	ERP116152	ERS3643416	ERX4766711	ERR4899268	Illumina	31919_3_27	AslA	anr	astA	cotA	cotB	cotC	cotD	csgA	cstA	cstG	estah-STa3	fdeC	fimH	gad	gad	hha	hlyE	iss	kpsE	kpsM_K15	lngB	lngC	lngD	lngE	lngF	lngG	lngH	lngI	lngJ	lngP	lngR	lngS	lngT	lngX1	lngX2	nlpI	ompT	shiA	terC	terC
E2285	Bolivia	Human	ERA3180728	ERP116152	ERS3643815	ERX4766954	ERR4899511	Illumina	31919_3_270	AslA	anr	astA	csgA	eatA	fdeC	fyuA	gad	gad	hha	hha	hlyE	irp2	nlpI	terC	terC	yehA	yehB	yehC	yehD
E1745	Bangladesh	Human	ERA3180728	ERP116152	ERS3643709	ERX4766955	ERR4899512	Illumina	31919_3_271	AslA	anr	astA	capU	capU	cfaD	cotA	cotB	cotC	cotD	csgA	cstA	cstF	cstG	eatA	eltIAB-30	estah-STa3	etpB	etpC	fdeC	fimH	gad	gad	hha	iss	kpsE	kpsM_K15	lngB	lngC	lngD	lngE	lngF	lngG	lngH	lngI	lngJ	lngP	lngR	lngS	lngT
E859	Guatemala	Human	ERA3180728	ERP116152	ERS3643597	ERX4766956	ERR4899513	Illumina	31919_3_272	anr	csbA	csbB	csbC	csbD	csgA	eatA	eltIAB-32	etpB	etpC	fdeC	fimH	hha	hlyE	iss	lpfA	nlpI	terC	terC	tibC	traT	traT	yehA	yehB	yehC	yehD	yghJ
E2287	Bolivia	Human	ERA3180728	ERP116152	ERS3643816	ERX4766957	ERR4899514	Illumina	31919_3_273	anr	anr	anr	anr	cfaA	cfaB	cfaC	cfaD	cfaD	cfaE	clpK1	csgA	eatA	estah-STa2	etpB	etpC	fdeC	fimH	fyuA	gad	hha	hlyE	irp2	lngA	lngB	lngC	lngD	lngE	lngF	lngG	lngH	lngI	lngJ	lngP	lngR	lngS	lngT	lngX1	lngX2	nlpI
E905	Guatemala	Human	ERA3180728	ERP116152	ERS3643598	ERX4766959	ERR4899516	Illumina	31919_3_275	anr	astA	capU	cmaHb	crsC	crsD	crsE	crsF	crsG	csgA	cswR	eltIAB-33	fdeC	fimH	gad	hlyE	lpfA	lpfA	nlpI	terC	terC	traT	traT	traT	traT	yehA	yehB	yehC	yehD	yghJ
E406	Guatemala	Human	ERA3180728	ERP116152	ERS3643490	ERX4766960	ERR4899517	Illumina	31919_3_276	AslA	csgA	fimH	gad	gad	hlyE	nlpI	ompT	shiA	terC	terC	yehA	yehB	yehC	yehD
E2288	Bolivia	Human	ERA3180728	ERP116152	ERS3643817	ERX4766961	ERR4899518	Illumina	31919_3_277	AslA	anr	anr	astA	astA	capU	cfaB	cfaD	cooA	cooC	cooD	csgA	cstB	cstG	eatA	eltIAB-30	estah-STa3	etpA	etpA	etpB	etpC	fdeC	gad	gad	hlyE	iss	kpsE	kpsM_K15	lngA	lngB	lngC	lngD	lngE	lngF	lngG	lngH	lngI	lngJ	lngP	lngR
E1753	Bangladesh	Human	ERA3180728	ERP116152	ERS3643711	ERX4766962	ERR4899519	Illumina	31919_3_278	anr	csfB	csfC	csfD	csfE	csgA	csvA	eatA	eltIAB-32	etpB	etpC	etpC	fdeC	fimH	gad	gad	hha	hlyE	iss	lpfA	nlpI	ompT	terC	terC	traJ	traT	yehA	yehB	yehC	yehD	yghJ
E914	Guatemala	Human	ERA3180728	ERP116152	ERS3643601	ERX4766963	ERR4899520	Illumina	31919_3_279	anr	anr	anr	astA	cfaA	cfaB	cfaC	cfaD	cfaD	cfaE	csgA	eatA	eltIAB-15	estah-STa2	etpB	etpC	fdeC	fimH	gad	hha	hlyE	lngB	lngC	lngD	lngE	lngF	lngG	lngH	lngI	lngJ	lngP	lngR	lngS	lngT	lngX1	lngX2	lpfA	nlpI	terC	terC
E571	Mexico	Human	ERA3180728	ERP116152	ERS3643536	ERX4766712	ERR4899269	Illumina	31919_3_28	AslA	anr	astA	capU	capU	cfaD	cotA	cotB	cotC	cotD	csgA	cstA	cstF	cstG	eatA	eltIAB-30	estah-STa3	etpB	etpC	fdeC	fimH	gad	gad	hha	hlyE	iss	kpsE	kpsM_K15	lngB	lngC	lngD	lngE	lngF	lngG	lngH	lngI	lngJ	lngP	lngR	lngS
E410	Guatemala	Human	ERA3180728	ERP116152	ERS3643491	ERX4766964	ERR4899521	Illumina	31919_3_280	AslA	anr	astA	capU	capU	cfaD	chuA	csgA	cssA	cssB	cssC	cssD	eilA	espY2	estap-STa1	fdeC	fimH	gad	gad	hha	hlyE	iss	nlpI	terC	terC	yehA	yehB	yehC	yehD
E2289	Bolivia	Human	ERA3180728	ERP116152	ERS3643818	ERX4766965	ERR4899522	Illumina	31919_3_281	csgA	cswA	cswB	cswC	cswD	cswE	cswF	cswG	cswR	eltIAB-18	estap-STa1	fdeC	fimH	gad	hha	hlyE	lpfA	nlpI	terC	terC	traT	traT	yehA	yehB	yehC	yehD	yghJ
E918	Guatemala	Human	ERA3180728	ERP116152	ERS3643602	ERX4766967	ERR4899524	Illumina	31919_3_283	anr	anr	astA	cfaA	cfaB	cfaC	cfaD	cfaD	cfaE	csgA	eatA	estah-STa2	etpB	etpC	fdeC	fimH	gad	gad	gad	gad	hha	hlyE	lngB	lngC	lngD	lngE	lngF	lngG	lngH	lngI	lngJ	lngP	lngR	lngS	lngT	lngX1	lngX2	lpfA	nlpI	terC
E412	Guatemala	Human	ERA3180728	ERP116152	ERS3643492	ERX4766968	ERR4899525	Illumina	31919_3_284	AslA	air	anr	astA	capU	capU	cfaD	chuA	csgA	cssA	cssB	cssC	cssD	eilA	espY2	estap-STa1	fdeC	fimH	gad	gad	hha	hlyE	iss	nlpI	shiA	terC	terC	tia	yehA	yehB	yehC	yehD
E2290	Bolivia	Human	ERA3180728	ERP116152	ERS3643819	ERX4766969	ERR4899526	Illumina	31919_3_285	anr	csfB	csfC	csfD	csfE	csgA	csvA	eatA	eltIAB-32	etpB	etpC	fdeC	fimH	fyuA	gad	gad	hha	hha	hlyE	irp2	iss	lpfA	nlpI	ompT	terC	terC	tibA	tibC	traJ	traT	yehA	yehB	yehC	yehD	yghJ
E1759	Bangladesh	Human	ERA3180728	ERP116152	ERS3643713	ERX4766970	ERR4899527	Illumina	31919_3_286	anr	csfB	csfC	csfD	csfE	csgA	csvA	eatA	eltIAB-32	etpB	etpC	etpC	fdeC	fimH	gad	hha	hlyE	iss	lpfA	nlpI	ompT	terC	terC	traJ	traT	traT	traT	yehA	yehB	yehC	yehD	yghJ
E932	Egypt	Human	ERA3180728	ERP116152	ERS3643604	ERX4766971	ERR4899528	Illumina	31919_3_287	AslA	anr	cba	csgA	fdeC	fimH	fyuA	gad	hlyE	iha	irp2	iucC	iutA	mchB	mchC	mchF	nlpI	terC	terC	terC	traT	traT	yehA	yehB	yehC	yehD
E416	Guatemala	Human	ERA3180728	ERP116152	ERS3643493	ERX4766972	ERR4899529	Illumina	31919_3_288	anr	capU	capU	cfaD	csgA	cssA	cssB	cssC	cssD	eatA	estap-STa1	fdeC	fimH	gad	gad	hha	hlyE	iss	lpfA	nlpI	ompT	terC	terC	traT	yehA	yehB	yehC	yehD	yghJ
E1946	Bangladesh	Human	ERA3180728	ERP116152	ERS3643748	ERX4766713	ERR4899270	Illumina	31919_3_29	anr	anr	capU	cfaD	cia	cia	cib	csgA	csuA1	csuA2	csuB	csuC	csuD	estah-STa3	etpB	etpC	fdeC	gad	gad	hha	hha	hlyE	iss	iss	lpfA	nlpI	terC	terC	tibA	tibC	traJ	traT	traT	traT	traT	yehA	yehB	yehC	yehD	yghJ
E2291	Bolivia	Human	ERA3180728	ERP116152	ERS3643820	ERX4766974	ERR4899531	Illumina	31919_3_290	AslA	astA	csgA	estah-STa3	etpB	etpC	fdeC	fimH	gad	gad	hha	hlyE	nlpI	shiA	terC	terC	yehA	yehB	yehC	yehD	yghJ
E417	Guatemala	Human	ERA3180728	ERP116152	ERS3643494	ERX4766976	ERR4899533	Illumina	31919_3_292	colE5	csgA	fdeC	fimH	gad	gad	hlyE	iha	ireA	iss	lpfA	lpfA	nlpI	ompT	sigA	sigA	sitA	terC	terC	traT	traT	yehA	yehB	yehC	yehD	yghJ
E950	Egypt	Human	ERA3180728	ERP116152	ERS3643607	ERX4766977	ERR4899534	Illumina	31919_3_293	astA	csdA	csdB	csdC	csdD	csgA	eatA	eltIAB-32	estap-STa1	etpB	etpC	fdeC	fimH	gad	hha	hlyE	nlpI	shiA	terC	terC	tia	traJ	traT	yehA	yehB	yehC	yehD	yghJ
E2292	Bolivia	Human	ERA3180728	ERP116152	ERS3643821	ERX4766978	ERR4899535	Illumina	31919_3_294	anr	anr	clpK1	csgA	etpC	gad	gad	hlyE	nlpI	sitA	terC	terC	traJ	traT	traT	traT	yehA	yehB	yehC	yehD
E1792	Bangladesh	Human	ERA3180728	ERP116152	ERS3643718	ERX4766979	ERR4899536	Illumina	31919_3_295	anr	anr	astA	cfaD	cia	cofB	cofC	cofD	cofE	cofF	cofG	cofH	cofI	cofJ	cofP	cofR	cofS	cofT	csgA	cssA	cssB	cssD	estap-STa1	fimH	gad	hlyE	lpfA	lpfA	nlpI	shiA	terC	terC	tia	traT	yehA	yehB	yehC	yehD
E432	Guatemala	Human	ERA3180728	ERP116152	ERS3643495	ERX4766980	ERR4899537	Illumina	31919_3_296	anr	capU	capU	cfaD	csgA	cssA	cssB	cssC	cssD	eatA	estap-STa1	fdeC	fimH	gad	gad	hha	hlyE	iss	lpfA	nlpI	ompT	terC	terC	yehA	yehB	yehC	yehD	yghJ
E434	Guatemala	Human	ERA3180728	ERP116152	ERS3643496	ERX4766981	ERR4899538	Illumina	31919_3_297	AslA	capU	clpK1	csgA	fdeC	fimH	hlyE	iss	nlpI	terC	terC	yehA	yehB	yehC	yehD	yghJ
E980	Egypt	Human	ERA3180728	ERP116152	ERS3643608	ERX4766982	ERR4899539	Illumina	31919_3_298	anr	anr	anr	anr	cfaA	cfaB	cfaC	cfaD	cfaD	cfaE	clpK1	csgA	eatA	estah-STa2	etpB	etpC	fdeC	fimH	fyuA	gad	gad	hha	hlyE	irp2	lngA	lngB	lngC	lngD	lngE	lngF	lngG	lngH	lngI	lngJ	lngP	lngR	lngS	lngT	lngX1	lngX2
E2293	Bolivia	Human	ERA3180728	ERP116152	ERS3643822	ERX4766983	ERR4899540	Illumina	31919_3_299	csgA	eatA	fdeC	fimH	gad	gad	hha	hlyE	lpfA	nlpI	sitA	terC	terC	yehA	yehB	yehC	yehD
E552	Mexico	Human	ERA3180728	ERP116152	ERS3643518	ERX4766691	ERR4899248	Illumina	31919_3_3	AslA	anr	astA	csgA	estah-STa3	etpB	etpC	fdeC	fimH	gad	gad	hha	hlyE	iss	kpsE	kpsMIII	lngB	lngC	lngD	lngE	lngF	lngG	lngH	lngI	lngJ	lngP	lngR	lngS	lngT	lngX1	lngX2	nlpI	terC	terC	yehA	yehB	yehC	yehD	yghJ
E1255	Egypt	Human	ERA3180728	ERP116152	ERS3643641	ERX4766714	ERR4899271	Illumina	31919_3_30	csgA	cswA	cswB	cswC	cswD	cswE	cswF	cswG	cswR	eltIAB-18	estap-STa1	fdeC	fimH	gad	gad	hha	hlyE	lpfA	nlpI	terC	terC	traJ	traT	traT	yehA	yehB	yehC	yehD	yghJ
E1808	Bangladesh	Human	ERA3180728	ERP116152	ERS3643719	ERX4766984	ERR4899541	Illumina	31919_3_300	anr	capU	capU	cfaD	csgA	cssA	cssB	cssC	cssD	estap-STa1	fdeC	fimH	gad	gad	gad	hha	hlyE	iss	lpfA	nlpI	ompT	terC	terC	yehA	yehB	yehC	yehD	yghJ
E984	Egypt	Human	ERA3180728	ERP116152	ERS3643609	ERX4766985	ERR4899542	Illumina	31919_3_301	anr	anr	anr	anr	cfaA	cfaB	cfaC	cfaD	cfaD	cfaE	clpK1	csgA	eatA	estah-STa2	etpB	etpC	fdeC	fimH	fyuA	gad	hha	hlyE	irp2	lngA	lngB	lngC	lngD	lngE	lngF	lngG	lngH	lngI	lngJ	lngP	lngR	lngS	lngT	lngX1	lngX2	nlpI
E2294	Bolivia	Human	ERA3180728	ERP116152	ERS3643823	ERX4766986	ERR4899543	Illumina	31919_3_302	AslA	anr	anr	astA	astA	capU	cfaB	cfaD	cooA	cooC	cooD	csgA	cstB	cstG	eatA	eltIAB-30	estah-STa3	etpB	etpC	fdeC	gad	gad	hlyE	iss	kpsE	kpsM_K15	lngA	lngB	lngC	lngD	lngE	lngF	lngG	lngH	lngI	lngJ	lngP	lngR	lngS	lngT
E1821	Bangladesh	Human	ERA3180728	ERP116152	ERS3643720	ERX4766987	ERR4899544	Illumina	31919_3_303	aalR	anr	anr	astA	astA	capU	cfaD	csgA	cssA	cssB	cssC	cssD	eatA	estap-STa1	fdeC	fimH	gad	gad	hha	hha	hlyE	iss	lpfA	nlpI	ompT	terC	terC	traJ	traJ	traT	traT	traT	yehA	yehB	yehC	yehD	yghJ
E444	Guatemala	Human	ERA3180728	ERP116152	ERS3643497	ERX4766988	ERR4899545	Illumina	31919_3_304	csbA	csbB	csbC	csbD	csgA	eatA	eltIAB-32	etpB	etpC	fdeC	fimH	gad	hha	hlyE	iss	lpfA	nlpI	terC	terC	tibC	traT	traT	yehA	yehB	yehC	yehD	yghJ
E461	Guatemala	Human	ERA3180728	ERP116152	ERS3643498	ERX4766989	ERR4899546	Illumina	31919_3_305	csbA	csbB	csbC	csbD	csgA	eatA	eltIAB-32	etpA	etpB	etpC	fdeC	fimH	gad	gad	gad	hha	hlyE	iss	lpfA	nlpI	terC	tibC	traT	traT	yehA	yehB	yehC	yehD	yghJ
E985	Egypt	Human	ERA3180728	ERP116152	ERS3643610	ERX4766990	ERR4899547	Illumina	31919_3_306	anr	anr	astA	capU	capU	cfaD	csgA	cstB	cstG	eltIAB-30	estah-STa3	etpB	etpC	fdeC	fimH	gad	gad	hlyE	lngA	lngB	lngC	lngD	lngE	lngF	lngG	lngH	lngI	lngJ	lngP	lngR	lngS	lngT	lngX1	lngX2	lpfA	nlpI	terC	terC	yehA	yehB
E1823	Bangladesh	Human	ERA3180728	ERP116152	ERS3643721	ERX4766992	ERR4899549	Illumina	31919_3_308	anr	anr	astA	astA	cfaD	cia	cofB	cofC	cofD	cofE	cofF	cofG	cofH	cofI	cofJ	cofP	cofR	cofS	cofT	csgA	cssA	cssB	cssD	estap-STa1	fimH	gad	hlyE	lpfA	lpfA	nlpI	shiA	terC	terC	tia	traT	yehA	yehB	yehC	yehD
E989	Egypt	Human	ERA3180728	ERP116152	ERS3643611	ERX4766993	ERR4899550	Illumina	31919_3_309	anr	anr	astA	capU	capU	cfaD	csgA	cstB	cstG	eltIAB-30	estah-STa3	etpA	etpA	etpB	etpC	fdeC	fimH	gad	gad	hlyE	lngA	lngB	lngC	lngD	lngE	lngF	lngG	lngH	lngI	lngJ	lngP	lngR	lngS	lngT	lngX1	lngX2	lpfA	nlpI	terC	terC
E46	Bangladesh	Human	ERA3180728	ERP116152	ERS3643418	ERX4766715	ERR4899272	Illumina	31919_3_31	AslA	aamR	afaD	anr	anr	chuA	cia	csgA	cvaC	fdeC	fimH	fyuA	fyuA	gad	hha	hlyA	ireA	irp2	iss	iucC	iutA	iutA	iutA	iutA	iutA	iutA	iutA	iutA	iutA	kpsE	kpsMII	mchF	nlpI	ompT	papA_ffiA_F15	papA_fsiA_F16	papC	shiA	sitA	terC
E1825	Bangladesh	Human	ERA3180728	ERP116152	ERS3643722	ERX4766995	ERR4899552	Illumina	31919_3_311	AslA	anr	astA	capU	csgA	cssA	cssB	cssD	cswR	estap-STa1	fimH	fotA	fotB	fotC	fotD	fotE	fotF	fotG	fotS	fotT	gad	gad	hlyE	nlpI	ompT	ompT	terC	terC	traT	yehC	yehD
E466	Guatemala	Human	ERA3180728	ERP116152	ERS3643499	ERX4766996	ERR4899553	Illumina	31919_3_312	anr	astA	capU	cfaD	csgA	cstB	cstG	eltIAB-30	estah-STa3	etpB	etpC	fdeC	fimH	fimH	gad	hlyE	iss	lpfA	nlpI	shiA	terC	terC	tia	yehA	yehB	yehC	yehD	yghJ
E1005	Egypt	Human	ERA3180728	ERP116152	ERS3643612	ERX4766997	ERR4899554	Illumina	31919_3_313	AslA	aalA	aalC	aalF	aalG	aalH	aalR	aalR	aalR	anr	astA	astA	astA	astA	astA	capU	cia	cia	clpK1	csgA	cswR	eatA	eltI-15b	etpB	etpC	faeF	gad	gad	hlyE	iss	nlpI	terC	terC	traT	traT	traT	yehA	yehB	yehC	yehD
E1830	Bangladesh	Human	ERA3180728	ERP116152	ERS3643723	ERX4766999	ERR4899556	Illumina	31919_3_315	anr	anr	capU	capU	cfaD	csgA	cssA	cssB	cssC	cssD	estap-STa1	fdeC	fimH	gad	gad	hha	hlyE	iss	lpfA	nlpI	ompT	terC	terC	traJ	yehA	yehB	yehC	yehD	yghJ
E472	Guatemala	Human	ERA3180728	ERP116152	ERS3643500	ERX4767000	ERR4899557	Illumina	31919_3_316	AslA	csgA	fdeC	fimH	fimH	gad	gad	hha	hlyE	iss	nlpI	terC	terC	yehA	yehB	yehC	yehD
E1831	Bangladesh	Human	ERA3180728	ERP116152	ERS3643724	ERX4767001	ERR4899558	Illumina	31919_3_317	aamR	astA	csgA	cssA	cssB	cssD	estah-STa3	fdeC	fimH	gad	gad	hha	hha	hlyE	hra	iss	lpfA	nlpI	terC	terC	yehA	yehB	yehC	yehD	yghJ
E1015	Egypt	Human	ERA3180728	ERP116152	ERS3643614	ERX4767002	ERR4899559	Illumina	31919_3_318	anr	capU	cfaD	csgA	cswR	eatA	estah-STa3	etpA	etpB	etpC	fimH	gad	gad	hlyE	lngA	lngB	lngC	lngD	lngE	lngF	lngG	lngH	lngI	lngJ	lngP	lngR	lngS	lngT	lngX1	lngX2	nlpI	terC	terC	traT	traT	yehA	yehB	yehC	yehD	yghJ
E2298	Bolivia	Human	ERA3180728	ERP116152	ERS3643827	ERX4767003	ERR4899560	Illumina	31919_3_319	AslA	aamR	aap	aap	air	anr	astA	chuA	cnf3	csgA	eatA	eilA	etpB	etpC	fdeC	fimH	gad	gad	hlyE	iss	iucC	iutA	kpsE	kpsMII_K5	lpfA	nlpI	ompT	sitA	terC	terC	terC	traJ	traT	traT	traT	traT	traT	yehA	yehB	yehC
E572	Mexico	Human	ERA3180728	ERP116152	ERS3643537	ERX4766716	ERR4899273	Illumina	31919_3_32	AslA	anr	astA	capU	capU	cfaD	cotA	cotB	cotC	cotD	csgA	cstA	cstF	cstG	eatA	eltIAB-30	estah-STa3	etpB	etpC	fdeC	fimH	gad	gad	hha	hlyE	iss	kpsE	kpsM_K15	lngB	lngC	lngD	lngE	lngF	lngG	lngH	lngI	lngJ	lngP	lngR	lngS
E480	Guatemala	Human	ERA3180728	ERP116152	ERS3643501	ERX4767004	ERR4899561	Illumina	31919_3_320	anr	anr	anr	anr	cfaA	cfaB	cfaC	cfaD	cfaD	cfaE	clpK1	csgA	eatA	estah-STa2	etpB	etpC	fdeC	fimH	fyuA	gad	gad	hha	hlyE	irp2	lngA	lngB	lngC	lngD	lngE	lngF	lngG	lngH	lngI	lngJ	lngP	lngR	lngS	lngT	lngX1	lngX2
E1833	Bangladesh	Human	ERA3180728	ERP116152	ERS3643725	ERX4767005	ERR4899562	Illumina	31919_3_321	anr	csgA	cswA	cswB	cswC	cswD	cswE	cswF	cswG	cswR	eltIAB-18	estap-STa1	fdeC	fimH	gad	hlyE	lpfA	nlpI	terC	terC	traJ	traT	traT	traT	yehA	yehB	yehC	yehD	yghJ
E1016	Egypt	Human	ERA3180728	ERP116152	ERS3643615	ERX4767006	ERR4899563	Illumina	31919_3_322	anr	capU	cfaD	csgA	cswR	eatA	estah-STa3	etpA	etpB	etpC	fimH	gad	hlyE	lngA	lngB	lngC	lngD	lngE	lngF	lngG	lngH	lngI	lngJ	lngP	lngR	lngS	lngT	lngX1	lngX2	nlpI	terC	terC	traT	traT	yehA	yehB	yehC	yehD	yghJ
E2299	Bolivia	Human	ERA3180728	ERP116152	ERS3643828	ERX4767007	ERR4899564	Illumina	31919_3_323	AslA	aamR	aap	aap	air	anr	astA	chuA	cnf3	csgA	eatA	eilA	etpB	etpC	fdeC	fimH	gad	gad	hlyE	iss	iucC	iutA	kpsE	kpsMII_K5	lpfA	nlpI	ompT	sitA	terC	terC	terC	traJ	traT	traT	traT	traT	traT	yehA	yehB	yehC
E481	Guatemala	Human	ERA3180728	ERP116152	ERS3643502	ERX4767008	ERR4899565	Illumina	31919_3_324	AslA	anr	astA	csgA	estah-STa3	etpB	etpC	fdeC	fimH	gad	gad	hha	hlyE	iss	kpsE	kpsMIII	lngB	lngC	lngD	lngE	lngF	lngG	lngH	lngI	lngJ	lngP	lngR	lngS	lngT	lngX1	lngX2	nlpI	terC	terC	yehA	yehB	yehC	yehD	yghJ
E1836	Bangladesh	Human	ERA3180728	ERP116152	ERS3643726	ERX4767009	ERR4899566	Illumina	31919_3_325	anr	cfaD	csgA	csuA1	csuA2	csuB	csuC	csuD	estah-STa3	etpB	etpC	fdeC	fimH	gad	gad	hlyE	lpfA	nlpI	terC	terC	tibA	tibC	traT	yehA	yehB	yehC	yehD	yghJ
E1017	Egypt	Human	ERA3180728	ERP116152	ERS3643616	ERX4767010	ERR4899567	Illumina	31919_3_326	AslA	aalA	aalC	aalF	aalG	aalH	aalR	aalR	aalR	anr	astA	capU	capU	crsB	crsC	crsD	crsE	crsF	crsG	crsH	crsS	crsT	csgA	cswR	eatA	eltIAB-10	eltIAB-11	faeF	fdeC	fimH	hha	hlyE	iss	iss	nlpI	ompT	terC	terC	traT	traT
E2300	Bolivia	Human	ERA3180728	ERP116152	ERS3643829	ERX4767011	ERR4899568	Illumina	31919_3_327	aamR	anr	anr	anr	anr	cfaA	cfaB	cfaC	cfaD	cfaD	cfaE	clpK1	csgA	eatA	estah-STa2	etpB	etpC	fdeC	fimH	fyuA	gad	hha	hlyE	hra	irp2	lngA	lngB	lngC	lngD	lngE	lngF	lngG	lngH	lngI	lngJ	lngP	lngR	lngS	lngT	lngX1
E483	Guatemala	Human	ERA3180728	ERP116152	ERS3643503	ERX4767012	ERR4899569	Illumina	31919_3_328	csbA	csbB	csbC	csbD	csgA	eatA	eltIAB-32	etpB	etpC	fdeC	fimH	gad	hha	hlyE	iss	lpfA	nlpI	terC	terC	tibC	traT	traT	yehA	yehB	yehC	yehD	yghJ
E1838	Bangladesh	Human	ERA3180728	ERP116152	ERS3643727	ERX4767013	ERR4899570	Illumina	31919_3_329	anr	csgA	cswA	cswB	cswC	cswD	cswE	cswF	cswG	cswR	eltIAB-18	estap-STa1	fdeC	fimH	gad	gad	hlyE	lpfA	nlpI	terC	terC	traJ	traT	traT	yehA	yehB	yehC	yehD	yghJ
E1958	Bangladesh	Human	ERA3180728	ERP116152	ERS3643750	ERX4766717	ERR4899274	Illumina	31919_3_33	AslA	air	anr	chuA	csgA	cswA	cswB	cswC	cswD	cswE	cswF	cswG	cswR	eilA	eltIAB-18	estap-STa1	fdeC	fimH	gad	gad	hlyE	iss	kpsE	nlpI	terC	terC	traJ	traT	traT	yehA	yehB	yehC	yehD	yghJ
E1022	Egypt	Human	ERA3180728	ERP116152	ERS3643617	ERX4767014	ERR4899571	Illumina	31919_3_330	anr	anr	astA	capU	capU	cfaD	csgA	cstB	cstG	eltIAB-30	estah-STa3	etpB	etpC	fdeC	fimH	gad	gad	hlyE	iss	lngB	lngC	lngD	lngE	lngF	lngG	lngH	lngI	lngJ	lngP	lngR	lngS	lngT	lngX1	lngX2	lpfA	nlpI	shiA	terC	terC	tia
E2301	Bolivia	Human	ERA3180728	ERP116152	ERS3643830	ERX4767015	ERR4899572	Illumina	31919_3_331	AslA	aaiC	afaD	cea	cea	csgA	espI	fdeC	fimH	fyuA	gad	hha	hlyE	iha	irp2	iss	iucC	iucC	iutA	nlpI	pic	sat	shiA	terC	terC	yehA	yehB	yehC	yehD
E490	Guatemala	Human	ERA3180728	ERP116152	ERS3643504	ERX4767016	ERR4899573	Illumina	31919_3_332	AslA	csgA	fdeC	fimH	gad	gad	hlyE	iss	nlpI	terC	terC	yehA	yehB	yehC	yehD	yghJ
E501	Guatemala	Human	ERA3180728	ERP116152	ERS3643505	ERX4767017	ERR4899574	Illumina	31919_3_333	anr	anr	capU	cfaD	clpK1	csgA	cswR	eatA	estah-STa3	etpB	etpC	fdeC	fimH	gad	hlyE	nlpI	terC	terC	traT	yehA	yehB	yehC	yehD	yghJ
E1839	Bangladesh	Human	ERA3180728	ERP116152	ERS3643728	ERX4767018	ERR4899575	Illumina	31919_3_334	anr	astA	astA	capU	cfaD	csgA	cssA	cssB	cssC	cssD	estap-STa1	fdeC	fimH	gad	gad	hha	hha	hlyE	iss	lpfA	nlpI	ompT	terC	terC	traJ	traT	yehA	yehB	yehC	yehD	yghJ
E1024	Egypt	Human	ERA3180728	ERP116152	ERS3643618	ERX4767019	ERR4899576	Illumina	31919_3_335	aap	afaA	afaB	afaC	afaD	afaE	anr	astA	cia	csgA	eatA	espI	fdeC	gad	gad	hha	hha	hlyE	iha	iucC	iutA	lpfA	nlpI	sitA	terC	terC	traJ	traT	yehA	yehB	yehC	yehD	yghJ
E2302	Bolivia	Human	ERA3180728	ERP116152	ERS3643831	ERX4767020	ERR4899577	Illumina	31919_3_336	AslA	astA	csgA	estah-STa3	etpB	etpC	fdeC	fimH	gad	gad	hha	hlyE	nlpI	shiA	terC	terC	yehA	yehB	yehC	yehD	yghJ
E1845	Bangladesh	Human	ERA3180728	ERP116152	ERS3643729	ERX4767021	ERR4899578	Illumina	31919_3_337	csbA	csbB	csbC	csbD	csgA	eltIAB-32	fdeC	fimH	fimH	gad	gad	hha	hlyE	iss	nlpI	ompT	shiB	terC	terC	tia	traT	traT	yehA	yehB	yehC	yehD	yghJ
E1025	Egypt	Human	ERA3180728	ERP116152	ERS3643619	ERX4767022	ERR4899579	Illumina	31919_3_338	AslA	anr	chuA	cofB	cofC	cofD	cofE	cofF	cofG	cofH	cofI	cofJ	cofP	cofR	cofS	cofT	csgA	eltIAB-15	fdeC	fimH	gad	gad	gad	iss	lpfA	nlpI	ompT	terC	terC	traJ	traT	traT	usp	yehA	yehB	yehC	yehD
E2303	Bolivia	Human	ERA3180728	ERP116152	ERS3643832	ERX4767023	ERR4899580	Illumina	31919_3_339	aamR	anr	anr	anr	anr	cfaA	cfaB	cfaC	cfaD	cfaD	cfaE	clpK1	csgA	eatA	estah-STa2	etpB	etpC	fdeC	fimH	fyuA	gad	gad	hha	hlyE	hra	irp2	lngA	lngB	lngC	lngD	lngE	lngF	lngG	lngH	lngI	lngJ	lngP	lngR	lngS	lngT
E1261	Egypt	Human	ERA3180728	ERP116152	ERS3643643	ERX4766718	ERR4899275	Illumina	31919_3_34	AslA	aalR	anr	anr	anr	astA	capU	cfaD	cotA	cotB	cotC	cotD	csgA	cstA	cstF	cstG	eatA	eltIAB-30	estah-STa3	etpB	etpC	gad	gad	hha	hha	hlyE	hra	iss	kpsE	kpsM_K15	lngA	lngB	lngC	lngD	lngE	lngF	lngG	lngH	lngI	lngJ
E1853	Bangladesh	Human	ERA3180728	ERP116152	ERS3643730	ERX4767025	ERR4899582	Illumina	31919_3_341	anr	cfaD	csgA	csuA2	csuB	csuC	csuD	estah-STa3	etpB	etpC	fdeC	fimH	fimH	gad	gad	hlyE	lpfA	nlpI	terC	terC	tibA	tibC	traT	yehA	yehB	yehC	yehD	yghJ
E1026	Egypt	Human	ERA3180728	ERP116152	ERS3643620	ERX4767026	ERR4899583	Illumina	31919_3_342	anr	anr	cfaD	csgA	csuA1	csuA2	csuB	csuC	csuD	estah-STa3	etpB	etpC	fdeC	gad	gad	hlyE	iss	lpfA	nlpI	shiA	terC	terC	tia	tibA	tibC	yehA	yehB	yehC	yehD	yghJ
E2304	India	Human	ERA3180728	ERP116152	ERS3643833	ERX4767027	ERR4899584	Illumina	31919_3_343	astA	csgA	cssA	cssB	cssD	estah-STa3	fdeC	fimH	gad	gad	gad	gad	hlyE	iss	nlpI	terC	terC	yehA	yehB	yehC	yehD
E504	Mexico	Human	ERA3180728	ERP116152	ERS3643507	ERX4767028	ERR4899585	Illumina	31919_3_344	AslA	anr	csgA	cssA	cssB	cssC	eatA	eltIAB-29	fdeC	fimH	gad	gad	hha	hlyE	iss	kpsE	kpsMIII	lngB	lngC	lngD	lngE	lngF	lngG	lngH	lngI	lngJ	lngP	lngR	lngS	lngT	lngX1	lngX2	nlpI	sitA	terC	terC	traJ	traT	yehA	yehB
E2337	Bolivia	Human	ERA3180728	ERP116152	ERS3643834	ERX4767029	ERR4899586	Illumina	31919_3_345	astA	capU	csfD	csfE	csgA	cssA	cssB	cssD	csvA	estah-STa3	fdeC	fimH	gad	gad	hlyE	nlpI	terC	terC	yehA	yehB	yehC	yehD
E1855	Bangladesh	Human	ERA3180728	ERP116152	ERS3643731	ERX4767030	ERR4899587	Illumina	31919_3_346	aamR	afaA	afaB	afaC	afaD	afaD	afaD	afaD	afaE	capU	csgA	fdeC	fyuA	gad	gad	hha	hha	hha	hha	hlyE	hra	irp2	iss	iucC	iutA	lpfA	nlpI	sitA	terC	terC	tibC	yehA	yehB	yehC	yehD	yghJ
E1029	Egypt	Human	ERA3180728	ERP116152	ERS3643621	ERX4767031	ERR4899588	Illumina	31919_3_347	anr	anr	cfaD	csgA	csuA1	csuA2	csuB	csuC	csuD	estah-STa3	etpB	etpC	fdeC	gad	gad	hlyE	iss	lpfA	nlpI	shiA	terC	terC	tia	tibA	tibC	yehA	yehB	yehC	yehD	yghJ
E510	Mexico	Human	ERA3180728	ERP116152	ERS3643508	ERX4767032	ERR4899589	Illumina	31919_3_348	anr	anr	cfaA	cfaB	cfaC	cfaD	cfaD	cfaE	clpK1	csgA	eatA	estah-STa2	etpB	etpC	fdeC	fimH	fyuA	gad	hha	hlyE	irp2	lngA	lngB	lngC	lngD	lngE	lngF	lngG	lngH	lngI	lngJ	lngP	lngR	lngS	lngT	lngX1	lngX2	nlpI	terC	terC
E2340	Bolivia	Human	ERA3180728	ERP116152	ERS3643836	ERX4767033	ERR4899590	Illumina	31919_3_349	aamR	anr	capU	cfaD	csgA	csuA1	csuA2	csuB	csuC	csuD	eatA	estah-STa3	etpB	etpC	fdeC	gad	hha	hlyE	hra	lpfA	nlpI	terC	terC	tibA	tibC	traT	traT	yehA	yehB	yehC	yehD	yghJ	yghJ
E48	Bangladesh	Human	ERA3180728	ERP116152	ERS3643419	ERX4766719	ERR4899276	Illumina	31919_3_35	AslA	aamR	aap	aatA	afpA2	afpB	afpC	afpD	afpE	afpF	afpG	afpH	afpI	afpJ	afpK	afpL	afpP	anr	anr	astA	cea	cea	csgA	fdeC	fimH	fyuA	gad	hha	hlyE	hra	iha	irp2	iucC	iutA	mchB	mchC	mchF	mcmA	nlpI	terC
E1858	Bangladesh	Human	ERA3180728	ERP116152	ERS3643732	ERX4767034	ERR4899591	Illumina	31919_3_350	anr	anr	capU	cfaD	csgA	csuA	csuB	csuC	csuD	estah-STa3	etpB	etpC	fdeC	gad	hha	hha	hha	hlyE	lpfA	nlpI	shiA	terC	terC	tia	tibA	tibC	traJ	traT	traT	traT	yehA	yehB	yehC	yehD	yghJ
E1037	Egypt	Human	ERA3180728	ERP116152	ERS3643622	ERX4767035	ERR4899592	Illumina	31919_3_351	anr	anr	astA	capU	capU	cfaD	csgA	cstB	cstG	eltIAB-30	estah-STa3	etpB	etpC	fdeC	fimH	gad	hlyE	iss	lngB	lngC	lngD	lngE	lngF	lngG	lngH	lngI	lngJ	lngP	lngR	lngS	lngT	lngX1	lngX2	lpfA	nlpI	shiA	terC	terC	tia	yehA
E512	Mexico	Human	ERA3180728	ERP116152	ERS3643509	ERX4767036	ERR4899593	Illumina	31919_3_352	anr	anr	anr	anr	cfaA	cfaB	cfaC	cfaD	cfaD	cfaE	clpK1	csgA	eatA	estah-STa2	etpB	etpC	fdeC	fimH	fyuA	gad	hha	hlyE	irp2	lngA	lngB	lngC	lngD	lngE	lngF	lngG	lngH	lngI	lngJ	lngP	lngR	lngS	lngT	lngX1	lngX2	nlpI
E2341	Bolivia	Human	ERA3180728	ERP116152	ERS3643837	ERX4767037	ERR4899594	Illumina	31919_3_353	csbA	csbB	csbC	csbD	csgA	eatA	eltIAB-32	etpB	etpC	fdeC	fimH	gad	hha	hlyE	iss	lpfA	nlpI	terC	terC	tibC	traT	traT	yehA	yehB	yehC	yehD	yghJ
E1859	Bangladesh	Human	ERA3180728	ERP116152	ERS3643733	ERX4767038	ERR4899595	Illumina	31919_3_354	anr	astA	astA	capU	cfaD	csgA	cssA	cssB	cssC	cssD	estap-STa1	fdeC	fimH	gad	gad	hha	hha	hlyE	iss	lpfA	nlpI	ompT	terC	terC	traJ	traT	yehA	yehB	yehC	yehD	yghJ
E1041	Egypt	Human	ERA3180728	ERP116152	ERS3643623	ERX4767039	ERR4899596	Illumina	31919_3_355	AslA	csgA	cswA	cswB	cswC	cswD	cswE	cswF	cswG	cswR	eltIAB-18	estap-STa1	fdeC	fimH	gad	gad	hlyE	nlpI	terC	terC	traT	traT	yehB	yehC	yehD	yghJ
E514	Mexico	Human	ERA3180728	ERP116152	ERS3643510	ERX4767040	ERR4899597	Illumina	31919_3_356	AslA	anr	csgA	cswA	cswB	cswC	cswD	cswE	cswF	cswG	cswR	eltIAB-18	fdeC	fimH	gad	hlyE	hra	iss	nlpI	ompT	terC	terC	yehA	yehB	yehC	yehD	yghJ
E2376	Bolivia	Human	ERA3180728	ERP116152	ERS3643838	ERX4767041	ERR4899598	Illumina	31919_3_357	AslA	astA	capU	cfaB	cooA	cooC	cooD	csgA	eatA	fdeC	gad	gad	hlyE	iss	kpsE	kpsM_K15	nlpI	ompT	shiA	terC	terC	tia	yehA	yehB	yehC	yehD	yghJ
E1876	Bangladesh	Human	ERA3180728	ERP116152	ERS3643734	ERX4767042	ERR4899599	Illumina	31919_3_358	anr	anr	astA	capU	cfaD	csgA	cssA	cssB	cssC	cssD	estap-STa1	fdeC	fimH	gad	hha	hha	hha	hlyE	iss	lpfA	nlpI	ompT	terC	terC	traT	yehA	yehB	yehC	yehD	yghJ
E1042	Egypt	Human	ERA3180728	ERP116152	ERS3643624	ERX4767043	ERR4899600	Illumina	31919_3_359	anr	anr	capU	cfaD	csgA	csuA1	csuA2	csuB	csuC	csuD	estah-STa3	etpB	etpC	fdeC	gad	gad	hha	hlyE	iss	iss	lpfA	nlpI	shiA	terC	terC	tia	tibA	tibC	traJ	traT	traT	traT	traT	yehA	yehB	yehC	yehD	yghJ
E573	Mexico	Human	ERA3180728	ERP116152	ERS3643538	ERX4766720	ERR4899277	Illumina	31919_3_36	AslA	anr	astA	capU	capU	cfaD	cotA	cotB	cotC	cotD	csgA	cstA	cstF	cstG	eatA	eltIAB-30	estah-STa3	etpB	etpC	fdeC	fimH	gad	gad	hha	hlyE	iss	kpsE	kpsM_K15	lngB	lngC	lngD	lngE	lngF	lngG	lngH	lngI	lngJ	lngP	lngR	lngS
E532	Mexico	Human	ERA3180728	ERP116152	ERS3643511	ERX4767044	ERR4899601	Illumina	31919_3_360	AslA	anr	anr	astA	astA	capU	cfaB	cfaD	cooA	cooC	cooD	csgA	cstB	cstG	eatA	eltIAB-30	estah-STa3	etpB	etpC	fdeC	gad	gad	hlyE	iss	kpsE	kpsM_K15	lngA	lngB	lngC	lngD	lngE	lngF	lngG	lngH	lngI	lngJ	lngP	lngR	lngS	lngT
E535	Mexico	Human	ERA3180728	ERP116152	ERS3643512	ERX4767045	ERR4899602	Illumina	31919_3_361	AslA	anr	anr	astA	capU	cfaB	cfaD	cooA	cooC	cooD	csbD	csgA	cstB	cstG	eatA	eltIAB-30	estah-STa3	etpA	etpA	etpB	etpC	gad	gad	hha	hlyE	iss	kpsE	kpsM_K15	lngA	lngB	lngC	lngD	lngE	lngF	lngG	lngH	lngI	lngJ	lngP	lngR
E2378	Bolivia	Human	ERA3180728	ERP116152	ERS3643839	ERX4767046	ERR4899603	Illumina	31919_3_362	astA	csgA	cssA	cssB	cssD	eltIAB-18	estah-STa3	estap-STa1	fdeC	fimH	gad	gad	hlyE	lngB	lngC	lngD	lngE	lngF	lngG	lngH	lngI	lngJ	lngP	lngR	lngS	lngT	lngX1	lngX2	lpfA	nlpI	papC	terC	terC	traJ	traT	yehC	yehD	yghJ
E1877	Bangladesh	Human	ERA3180728	ERP116152	ERS3643735	ERX4767047	ERR4899604	Illumina	31919_3_363	anr	astA	capU	capU	capU	cfaD	clpK1	csgA	cssA	cssB	cssC	cssD	estap-STa1	fdeC	fimH	gad	gad	hlyE	nlpI	terC	terC	yehA	yehB	yehC	yehD
E1045	Egypt	Human	ERA3180728	ERP116152	ERS3643626	ERX4767048	ERR4899605	Illumina	31919_3_364	anr	anr	capU	cfaD	csgA	csuA1	csuA2	csuB	csuC	csuD	estah-STa3	etpB	etpC	fdeC	gad	gad	hha	hlyE	iss	iss	lpfA	nlpI	shiA	terC	terC	tia	tibA	tibC	traJ	traT	traT	traT	traT	yehA	yehB	yehC	yehD	yghJ
E2380	Bolivia	Human	ERA3180728	ERP116152	ERS3643840	ERX4767049	ERR4899606	Illumina	31919_3_365	aamR	capU	csgA	eatA	fdeC	gad	hha	hha	hlyE	hra	iss	lpfA	nlpI	terC	terC	tibA	tibC	traT	yehA	yehC	yehD	yghJ	yghJ
E1881	Bangladesh	Human	ERA3180728	ERP116152	ERS3643736	ERX4767050	ERR4899607	Illumina	31919_3_366	AslA	anr	astA	csgA	cssA	cssB	cssC	estah-STa3	fdeC	fimH	gad	gad	hha	hlyE	iucC	iutA	kpsE	kpsMIII	nlpI	sitA	terC	terC	traJ	traT	yehA	yehB	yehC	yehD	yghJ
E1046	Egypt	Human	ERA3180728	ERP116152	ERS3643627	ERX4767051	ERR4899608	Illumina	31919_3_367	anr	anr	astA	capU	capU	cfaD	csgA	cstB	cstG	eltIAB-30	estah-STa3	etpB	etpC	fdeC	fimH	gad	gad	hlyE	iss	lngB	lngC	lngD	lngE	lngF	lngG	lngH	lngI	lngJ	lngP	lngR	lngS	lngT	lngX1	lngX2	lpfA	nlpI	shiA	terC	terC	tia
E536	Mexico	Human	ERA3180728	ERP116152	ERS3643513	ERX4767052	ERR4899609	Illumina	31919_3_368	AslA	anr	anr	astA	capU	cfaB	cfaD	cooA	cooC	cooD	csbD	csgA	cstB	cstG	eatA	eltIAB-30	estah-STa3	etpB	etpC	gad	hha	hlyE	iss	kpsE	kpsM_K15	lngA	lngB	lngC	lngD	lngE	lngF	lngG	lngH	lngI	lngJ	lngP	lngR	lngS	lngT	lngX1
E547	Mexico	Human	ERA3180728	ERP116152	ERS3643514	ERX4767053	ERR4899610	Illumina	31919_3_369	anr	anr	anr	astA	capU	capU	cfaD	csgA	cstB	cstG	eltIAB-30	estah-STa3	etpB	etpC	fdeC	fimH	gad	gad	hha	hlyE	iss	lngB	lngC	lngD	lngE	lngF	lngG	lngH	lngI	lngJ	lngP	lngR	lngS	lngT	lngX1	lngX2	lpfA	nlpI	shiA	terC
E1959	Bangladesh	Human	ERA3180728	ERP116152	ERS3643751	ERX4766721	ERR4899278	Illumina	31919_3_37	anr	astA	capU	cfaD	clpK1	csgA	cssA	cssB	cssC	cssD	estap-STa1	fdeC	fimH	gad	gad	hlyE	nlpI	terC	terC	yehA	yehB	yehC	yehD
E2385	Bolivia	Human	ERA3180728	ERP116152	ERS3643841	ERX4767054	ERR4899611	Illumina	31919_3_370	csfA	anr	astA	cia	csfB	csfC	csfD	csfE	csfF	csgA	cssA	cssB	cssD	eatA	eltIAB-15	estah-STa3	fdeC	fimH	fimH	gad	hha	hlyE	iss	nlpI	shiA	terC	terC	tia	traT	traT	yehA	yehB	yehC	yehD	yghJ
E1884	Bangladesh	Human	ERA3180728	ERP116152	ERS3643737	ERX4767055	ERR4899612	Illumina	31919_3_371	anr	anr	astA	capU	cfaD	csaA	csaB	csaC	csaD	csaE	csgA	cssA	cssB	cssC	cssD	eatA	eltIAB-1	estap-STa1	fdeC	fimH	gad	gad	hlyE	iss	kpsE	kpsMII_K5	nlpI	ompT	terC	terC	yehA	yehB	yehC	yehD	yghJ
E1050	Egypt	Human	ERA3180728	ERP116152	ERS3643628	ERX4767056	ERR4899613	Illumina	31919_3_372	anr	anr	cfaD	csgA	csuA1	csuA2	csuB	csuC	csuD	estah-STa3	etpB	etpC	fdeC	gad	gad	hlyE	iss	lpfA	nlpI	shiA	terC	terC	tia	tibA	tibC	yehA	yehB	yehC	yehD	yghJ
E1061	Egypt	Human	ERA3180728	ERP116152	ERS3643629	ERX4767057	ERR4899614	Illumina	31919_3_373	anr	capU	cfaD	csgA	csuA1	csuA2	csuB	csuC	csuD	estah-STa3	etpB	etpC	fdeC	gad	hha	hlyE	iss	iss	lpfA	nlpI	terC	terC	tibA	tibC	traT	yehA	yehB	yehC	yehD	yghJ
E2387	Bolivia	Human	ERA3180728	ERP116152	ERS3643842	ERX4767058	ERR4899615	Illumina	31919_3_374	AslA	anr	anr	anr	astA	capU	cfaB	cfaD	cooA	cooC	cooD	csgA	cstB	cstG	eatA	eltIAB-30	estah-STa3	etpB	etpC	fdeC	gad	gad	hlyE	iss	kpsE	kpsM_K15	lngA	lngB	lngC	lngD	lngE	lngF	lngG	lngH	lngI	lngJ	lngP	lngR	lngS	lngT
E1885	Bangladesh	Human	ERA3180728	ERP116152	ERS3643738	ERX4767059	ERR4899616	Illumina	31919_3_375	AslA	air	chuA	csgA	cswA	cswB	cswC	cswD	cswE	cswF	cswG	cswR	eilA	eltIAB-18	estap-STa1	fdeC	fimH	gad	hlyE	iss	kpsE	nlpI	terC	terC	traT	yehA	yehB	yehC	yehD	yghJ
E548	Mexico	Human	ERA3180728	ERP116152	ERS3643515	ERX4767060	ERR4899617	Illumina	31919_3_376	anr	anr	anr	astA	capU	capU	cfaD	csgA	cstB	cstG	eltIAB-30	estah-STa3	etpB	etpC	fdeC	fimH	gad	gad	hha	hlyE	iss	lngB	lngC	lngD	lngE	lngF	lngG	lngH	lngI	lngJ	lngP	lngR	lngS	lngT	lngX1	lngX2	lpfA	nlpI	shiA	terC
E1078	Egypt	Human	ERA3180728	ERP116152	ERS3643630	ERX4767061	ERR4899618	Illumina	31919_3_377	AslA	anr	csgA	cswA	cswB	cswC	cswD	cswE	cswF	cswG	cswR	eltIAB-18	estap-STa1	fdeC	fimH	hlyE	nlpI	terC	terC	traJ	traT	traT	yehB	yehC	yehD	yghJ
E2389	Bolivia	Human	ERA3180728	ERP116152	ERS3643843	ERX4767062	ERR4899619	Illumina	31919_3_378	AslA	astA	capU	cfaB	cooA	cooC	cooD	csgA	eatA	fdeC	gad	gad	hlyE	iss	kpsE	kpsM_K15	nlpI	ompT	shiA	terC	terC	tia	yehA	yehB	yehC	yehD	yghJ
E1888	Bangladesh	Human	ERA3180728	ERP116152	ERS3643739	ERX4767063	ERR4899620	Illumina	31919_3_379	astA	csgA	cssA	cssB	cssD	eltIAB-18	estah-STa3	estap-STa1	fdeC	fimH	gad	gad	hlyE	iss	lngB	lngC	lngD	lngE	lngF	lngG	lngH	lngI	lngJ	lngP	lngR	lngS	lngT	lngX1	lngX2	lpfA	nlpI	papC	terC	terC	traJ	traT	yehA	yehB	yehC	yehD
E1268	Egypt	Human	ERA3180728	ERP116152	ERS3643644	ERX4766722	ERR4899279	Illumina	31919_3_38	AslA	anr	anr	capU	capU	cfaD	cotA	cotB	cotC	cotD	csgA	cstA	cstF	cstG	eatA	eltIAB-30	estah-STa3	etpB	etpC	fimH	gad	gad	hha	hlyE	iss	kpsE	kpsM_K15	lngB	lngC	lngD	lngE	lngF	lngG	lngH	lngI	lngJ	lngP	lngR	lngS	lngT
E550	Mexico	Human	ERA3180728	ERP116152	ERS3643516	ERX4767064	ERR4899621	Illumina	31919_3_380	AslA	anr	astA	astA	csgA	estah-STa3	etpB	etpC	fdeC	fimH	gad	gad	hha	hlyE	iss	kpsE	kpsMIII	lngB	lngC	lngD	lngE	lngF	lngG	lngH	lngI	lngJ	lngP	lngR	lngS	lngT	lngX1	lngX2	nlpI	terC	terC	yehA	yehB	yehC	yehD	yghJ
E1088	Egypt	Human	ERA3180728	ERP116152	ERS3643631	ERX4767065	ERR4899622	Illumina	31919_3_381	AslA	anr	astA	capU	capU	cfaD	cotA	cotB	cotC	cotD	csgA	cstA	cstF	cstG	eatA	eltIAB-30	estah-STa3	etpA	etpA	etpB	etpC	fdeC	fimH	gad	gad	hha	hlyE	iss	kpsE	kpsM_K15	lngB	lngC	lngD	lngE	lngF	lngG	lngH	lngI	lngJ	lngP
E2390	Bolivia	Human	ERA3180728	ERP116152	ERS3643844	ERX4767066	ERR4899623	Illumina	31919_3_382	aamR	anr	capU	cfaD	csgA	csuA1	csuA2	csuB	csuC	csuD	eatA	estah-STa3	etpB	etpC	fdeC	gad	hha	hlyE	hra	iss	lpfA	nlpI	terC	terC	tibA	tibC	traT	traT	yehA	yehB	yehC	yehD	yghJ	yghJ
E1890	Bangladesh	Human	ERA3180728	ERP116152	ERS3643740	ERX4767067	ERR4899624	Illumina	31919_3_383	astA	csgA	cssA	cssB	cssD	eltIAB-18	estah-STa3	estap-STa1	fdeC	fimH	gad	gad	gad	gad	gad	gad	gad	hlyE	iss	lngB	lngC	lngD	lngE	lngF	lngG	lngH	lngI	lngJ	lngP	lngR	lngS	lngT	lngX1	lngX2	lpfA	nlpI	papC	terC	terC	traJ
E551	Mexico	Human	ERA3180728	ERP116152	ERS3643517	ERX4767068	ERR4899625	Illumina	31919_3_384	AslA	anr	astA	csgA	estah-STa3	etpB	etpC	fdeC	fimH	gad	gad	hha	hlyE	iss	kpsE	kpsMIII	lngB	lngC	lngD	lngE	lngF	lngG	lngH	lngI	lngJ	lngP	lngR	lngS	lngT	lngX1	lngX2	nlpI	terC	terC	yehA	yehB	yehC	yehD	yghJ
E49	Bangladesh	Human	ERA3180728	ERP116152	ERS3643420	ERX4766723	ERR4899280	Illumina	31919_3_39	AslA	ORF3	ORF4	aap	aatA	agg4A	agg4B	agg4C	agg4D	aggR	air	anr	capU	chuA	csgA	eilA	gad	gad	hlyE	iha	iss	iss	iss	iss	iucC	iutA	kpsE	kpsMII_K5	lpfA	neuC	nlpI	ompT	sepA	terC	terC	terC	traT	yehA	yehB	yehC
E1903	Bangladesh	Human	ERA3180728	ERP116152	ERS3643741	ERX4766692	ERR4899249	Illumina	31919_3_4	csfB	csfC	csfD	csfE	csgA	csvA	eatA	eltIAB-32	etpB	etpC	etpC	fdeC	fimH	gad	gad	hha	hlyE	iss	lpfA	nlpI	ompT	terC	terC	yehA	yehB	yehC	yehD	yghJ
E577	Mexico	Human	ERA3180728	ERP116152	ERS3643541	ERX4766724	ERR4899281	Illumina	31919_3_40	AslA	anr	astA	capU	capU	cfaD	chuA	csgA	cssA	cssB	cssC	cssD	eilA	espY2	estap-STa1	fdeC	fimH	gad	gad	hha	hlyE	iss	nlpI	terC	terC	yehA	yehB	yehC	yehD
E1275	Egypt	Human	ERA3180728	ERP116152	ERS3643645	ERX4766726	ERR4899283	Illumina	31919_3_42	AslA	anr	anr	cfaA	cfaB	cfaC	cfaD	cfaD	cfaE	csgA	eatA	estah-STa2	etpB	etpC	fdeC	fimH	fyuA	gad	gad	hha	hlyE	irp2	irp2	irp2	irp2	lngB	lngC	lngD	lngE	lngF	lngG	lngH	lngI	lngI	lngJ	lngP	lngR	lngS	lngT	lngX1
E578	Mexico	Human	ERA3180728	ERP116152	ERS3643542	ERX4766728	ERR4899285	Illumina	31919_3_44	AslA	anr	anr	astA	astA	capU	cfaB	cfaD	cooA	cooC	cooD	csgA	cstB	cstG	eatA	eltIAB-30	estah-STa3	etpB	etpC	fdeC	gad	gad	hlyE	iss	kpsE	kpsM_K15	lngA	lngB	lngC	lngD	lngE	lngF	lngG	lngH	lngI	lngJ	lngP	lngR	lngS	lngT
E55	Bangladesh	Human	ERA3180728	ERP116152	ERS3643422	ERX4766729	ERR4899286	Illumina	31919_3_45	AslA	anr	astA	capU	capU	cfaD	cotA	cotB	cotC	cotD	csgA	cstA	cstF	cstG	eatA	eltIAB-30	estah-STa3	etpA	etpA	etpA	etpA	etpB	etpC	fdeC	fimH	gad	gad	hha	hlyE	iss	kpsE	kpsM_K15	lngB	lngC	lngD	lngE	lngF	lngG	lngH	lngI
E581	Mexico	Human	ERA3180728	ERP116152	ERS3643543	ERX4766730	ERR4899287	Illumina	31919_3_46	anr	capU	capU	cfaD	csgA	cssA	cssB	cssC	cssD	eatA	estap-STa1	fdeC	fimH	gad	gad	hha	hlyE	iss	lpfA	nlpI	ompT	terC	terC	traT	yehA	yehB	yehC	yehD	yghJ
E1969	Bangladesh	Human	ERA3180728	ERP116152	ERS3643753	ERX4766731	ERR4899288	Illumina	31919_3_47	anr	astA	astA	capU	cfaD	csgA	cssA	cssB	cssC	cssD	estap-STa1	fdeC	fimH	gad	hha	hha	hlyE	iss	lpfA	nlpI	ompT	terC	terC	traJ	traT	yehA	yehB	yehC	yehD	yghJ
E1280	Egypt	Human	ERA3180728	ERP116152	ERS3643646	ERX4766732	ERR4899289	Illumina	31919_3_48	AslA	anr	anr	cfaA	cfaB	cfaC	cfaD	cfaD	cfaE	csgA	eatA	estah-STa2	etpB	etpC	fdeC	fimH	fyuA	gad	hha	hlyE	irp2	irp2	irp2	irp2	lngB	lngC	lngD	lngE	lngF	lngG	lngH	lngI	lngI	lngJ	lngP	lngR	lngS	lngT	lngX1	lngX2
E57	Bangladesh	Human	ERA3180728	ERP116152	ERS3643423	ERX4766733	ERR4899290	Illumina	31919_3_49	anr	anr	astA	capU	cfaD	cnf3	csaA	csaB	csaC	csaD	csaE	csgA	cssA	cssB	cssC	cssD	eatA	eltIAB-1	estap-STa1	fdeC	fimH	gad	gad	hlyE	iss	kpsE	kpsMII_K5	nlpI	ompT	terC	terC	traT	traT	yehA	yehB	yehC	yehD	yghJ
E1106	Egypt	Human	ERA3180728	ERP116152	ERS3643634	ERX4766693	ERR4899250	Illumina	31919_3_5	AslA	aalA	aalC	aalF	aalG	aalH	aalR	aalR	aalR	astA	astA	csgA	cswA	cswB	cswC	cswD	cswE	cswF	cswG	cswR	eatA	eltIAB-18	estap-STa1	faeF	fdeC	fimH	fimH	fimH	fimH	fimH	fimH	fimH	fimH	fimH	fimH	fimH	fimH	fimH	fimH	fimH
E582	Mexico	Human	ERA3180728	ERP116152	ERS3643544	ERX4766734	ERR4899291	Illumina	31919_3_50	anr	capU	capU	cfaD	csgA	cssA	cssB	cssC	cssD	eatA	estap-STa1	fdeC	fimH	gad	gad	hha	hlyE	iss	lpfA	nlpI	ompT	terC	terC	traT	yehA	yehB	yehC	yehD	yghJ
E1971	Bangladesh	Human	ERA3180728	ERP116152	ERS3643754	ERX4766735	ERR4899292	Illumina	31919_3_51	anr	csfB	csfC	csfD	csfE	csgA	csvA	eatA	eltIAB-32	etpB	etpC	etpC	fdeC	fimH	gad	hha	hlyE	iss	lpfA	nlpI	ompT	terC	terC	traJ	traT	traT	traT	yehA	yehB	yehC	yehD	yghJ
E1319	Nepal	Human	ERA3180728	ERP116152	ERS3643647	ERX4766736	ERR4899293	Illumina	31919_3_52	AslA	anr	anr	astA	capU	cfaB	cfaD	cooA	cooC	cooD	csbD	csgA	cstB	cstG	eatA	eltIAB-30	estah-STa3	etpB	etpC	gad	gad	hha	hlyE	iss	kpsE	kpsM_K15	lngA	lngB	lngC	lngD	lngE	lngF	lngG	lngH	lngI	lngJ	lngP	lngR	lngS	lngT
E58	Bangladesh	Human	ERA3180728	ERP116152	ERS3643424	ERX4766737	ERR4899294	Illumina	31919_3_53	anr	anr	astA	capU	cfaD	csaA	csaB	csaC	csaD	csaE	csgA	cssA	cssB	cssC	cssD	eatA	eltIAB-1	estap-STa1	fdeC	fimH	gad	gad	hlyE	iss	kpsE	kpsMII_K5	nlpI	ompT	terC	terC	traT	yehA	yehB	yehC	yehD	yghJ
E598	Mexico	Human	ERA3180728	ERP116152	ERS3643521	ERX4766738	ERR4899295	Illumina	31919_3_54	AslA	anr	anr	astA	astA	capU	cfaD	cotA	cotB	cotC	cotD	csgA	cstB	cstG	eatA	eltIAB-30	estah-STa3	etpB	etpC	fdeC	fimH	gad	gad	hha	hlyE	iss	kpsE	kpsM_K15	lngA	lngB	lngC	lngD	lngE	lngF	lngG	lngH	lngI	lngJ	lngP	lngR
E1973	Bangladesh	Human	ERA3180728	ERP116152	ERS3643755	ERX4766739	ERR4899296	Illumina	31919_3_55	astA	csgA	cssA	cssB	cssD	eltIAB-18	estah-STa3	estap-STa1	fdeC	fimH	gad	hlyE	iss	lngB	lngC	lngD	lngE	lngF	lngG	lngH	lngI	lngJ	lngP	lngR	lngS	lngT	lngX1	lngX2	lpfA	nlpI	papC	terC	terC	traJ	traT	yehA	yehB	yehC	yehD	yghJ
E60	Bangladesh	Human	ERA3180728	ERP116152	ERS3643425	ERX4766741	ERR4899298	Illumina	31919_3_57	anr	anr	anr	astA	astA	astA	astA	astA	cfaA	cfaB	cfaC	cfaD	cfaD	cfaE	csgA	eatA	eltIAB-15	estah-STa2	etpB	etpC	fdeC	fimH	gad	hha	hlyE	lngB	lngC	lngD	lngE	lngF	lngG	lngH	lngI	lngJ	lngP	lngR	lngS	lngT	lngX1	lngX2
E603	Guatemala	Human	ERA3180728	ERP116152	ERS3643522	ERX4766742	ERR4899299	Illumina	31919_3_58	anr	csgA	fdeC	fimH	gad	gad	gad	hlyE	iss	iss	iss	iss	lpfA	nlpI	ompT	ompT	ompT	terC	terC	traJ	traT	yehA	yehB	yehC	yehD	yghJ	yghJ
E1976	Bangladesh	Human	ERA3180728	ERP116152	ERS3643756	ERX4766743	ERR4899300	Illumina	31919_3_59	anr	anr	cfaD	csgA	csuA1	csuA2	csuB	csuC	csuD	estah-STa3	etpB	etpC	fdeC	fimH	fimH	gad	hlyE	lpfA	nlpI	terC	terC	tibA	tibC	traJ	traT	traT	yehA	yehB	yehC	yehD	yghJ
E63	Bangladesh	Human	ERA3180728	ERP116152	ERS3643426	ERX4766745	ERR4899302	Illumina	31919_3_61	AslA	anr	astA	capU	capU	cfaD	cotA	cotB	cotC	cotD	csgA	cstA	cstF	cstG	eatA	eltIAB-30	estah-STa3	etpB	etpC	fdeC	fimH	gad	gad	hha	hlyE	iss	kpsE	kpsM_K15	lngB	lngC	lngD	lngE	lngF	lngG	lngH	lngI	lngJ	lngP	lngR	lngS
E608	Guatemala	Human	ERA3180728	ERP116152	ERS3643523	ERX4766746	ERR4899303	Illumina	31919_3_62	anr	astA	csgA	cssA	cssB	cssD	estah-STa3	fdeC	fimH	gad	gad	hlyE	iss	lngB	lngC	lngD	lngE	lngF	lngG	lngH	lngI	lngJ	lngP	lngR	lngS	lngT	lngX1	lngX2	lpfA	nlpI	papC	terC	terC	traJ	traT	yehA	yehC	yehD	yghJ
E1978	Bangladesh	Human	ERA3180728	ERP116152	ERS3643757	ERX4766747	ERR4899304	Illumina	31919_3_63	anr	astA	astA	capU	cfaD	csgA	cssA	cssB	cssC	cssD	estap-STa1	fdeC	fimH	gad	gad	hha	hha	hlyE	iss	lpfA	nlpI	ompT	terC	terC	traJ	traT	yehA	yehB	yehC	yehD	yghJ
E1333	China	Human	ERA3180728	ERP116152	ERS3643650	ERX4766748	ERR4899305	Illumina	31919_3_64	anr	astA	astA	capU	cfaD	csgA	cssA	cssB	cssC	cssD	estap-STa1	fdeC	fimH	gad	gad	hha	hha	hlyE	iss	lpfA	nlpI	ompT	terC	terC	yehA	yehB	yehC	yehD	yghJ
E67	Bangladesh	Human	ERA3180728	ERP116152	ERS3643427	ERX4766749	ERR4899306	Illumina	31919_3_65	anr	astA	capU	cfaD	csgA	cstA	cstF	cstG	eltIAB-29	estah-STa3	etpB	etpC	fdeC	fimH	fimH	fimH	gad	hlyE	iss	lpfA	nlpI	ompT	ompT	shiB	terC	terC	tia	tibA	tibC	traT	yehA	yehB	yehC	yehD	yghJ
E613	Guatemala	Human	ERA3180728	ERP116152	ERS3643524	ERX4766750	ERR4899307	Illumina	31919_3_66	AslA	csgA	fdeC	fimH	gad	gad	hlyE	nlpI	ompT	shiA	terC	terC	yehA	yehB	yehC	yehD
E1980	Bangladesh	Human	ERA3180728	ERP116152	ERS3643758	ERX4766751	ERR4899308	Illumina	31919_3_67	AslA	anr	capU	cfaD	csgA	csuA	csuB	csuC	csuD	estah-STa3	etpB	etpC	fdeC	fimH	gad	gad	hlyE	iss	nlpI	papA_F13	papC	terC	terC	traJ	traT	yehA	yehB	yehC	yehD	yghJ
E74	Bangladesh	Human	ERA3180728	ERP116152	ERS3643428	ERX4766753	ERR4899310	Illumina	31919_3_69	anr	astA	csgA	eltIAB-15	fdeC	fimH	gad	gad	hha	hlyE	lngB	lngC	lngD	lngE	lngF	lngG	lngH	lngI	lngJ	lngP	lngR	lngS	lngT	lngX1	lngX2	lpfA	nlpI	terC	terC	tibA	tibC	traJ	traT	traT	traT	traT	yehA	yehB	yehC	yehD
E553	Mexico	Human	ERA3180728	ERP116152	ERS3643519	ERX4766694	ERR4899251	Illumina	31919_3_7	AslA	capU	clpK1	csgA	fdeC	fimH	gad	hlyE	iss	nlpI	terC	terC	yehA	yehB	yehC	yehD	yghJ
E625	Guatemala	Human	ERA3180728	ERP116152	ERS3643525	ERX4766754	ERR4899311	Illumina	31919_3_70	csbA	csbB	csbC	csbD	csgA	eatA	eltIAB-32	etpB	etpC	fdeC	fimH	gad	hha	hlyE	iss	lpfA	nlpI	terC	terC	tibC	traT	yehA	yehB	yehC	yehD	yghJ
E1985	Bangladesh	Human	ERA3180728	ERP116152	ERS3643759	ERX4766755	ERR4899312	Illumina	31919_3_71	anr	cib	csbA	csbB	csbC	csbD	csgA	eltIAB-32	fdeC	fimH	fimH	gad	gad	hha	hha	hlyE	iss	nlpI	ompT	shiA	shiB	terC	terC	tia	traT	traT	traT	yehA	yehB	yehC	yehD	yghJ
E1446	unknown	Human	ERA3180728	ERP116152	ERS3643653	ERX4766757	ERR4899314	Illumina	31919_3_73	csgA	hlyE	nlpI	terC	terC	yehA	yehB	yehC	yehD
E77	Bangladesh	Human	ERA3180728	ERP116152	ERS3643429	ERX4766758	ERR4899315	Illumina	31919_3_74	anr	anr	anr	astA	cfaA	cfaB	cfaC	cfaD	cfaD	cfaE	csgA	eatA	eltIAB-15	estah-STa2	etpB	etpC	fdeC	fimH	gad	gad	hha	hlyE	lngB	lngC	lngD	lngE	lngF	lngG	lngH	lngI	lngJ	lngP	lngR	lngS	lngT	lngX1	lngX2	lpfA	nlpI	terC
E627	Guatemala	Human	ERA3180728	ERP116152	ERS3643526	ERX4766759	ERR4899316	Illumina	31919_3_75	ORF3	ORF4	aafA	aafB	aafC	aafD	aaiC	aap	aar	aar	aatA	aggR	anr	astA	capU	cea	cea	csgA	fimH	fyuA	gad	gad	gad	hha	hha	hlyE	iha	irp2	iss	iucC	iutA	lpfA	lpfA	nlpI	ompT	pet	pic	senB	shiA	terC
E1987	Bangladesh	Human	ERA3180728	ERP116152	ERS3643760	ERX4766760	ERR4899317	Illumina	31919_3_76	anr	astA	capU	cfaD	clpK1	csgA	cssA	cssB	cssC	cssD	estap-STa1	fdeC	fimH	gad	gad	hlyE	nlpI	terC	terC	yehA	yehB	yehC	yehD
E1528	Argentina	Human	ERA3180728	ERP116152	ERS3643656	ERX4766761	ERR4899318	Illumina	31919_3_77	aamR	anr	anr	astA	capU	csgA	cssA	cssB	cssC	cswR	eltIAB-13	etpB	etpC	fdeC	gad	gad	hha	hha	hlyE	iss	lpfA	nlpI	ompT	terC	terC	traJ	traT	traT	yehA	yehB	yehC	yehD	yghJ
E80	Bangladesh	Human	ERA3180728	ERP116152	ERS3643430	ERX4766762	ERR4899319	Illumina	31919_3_78	anr	anr	astA	capU	cfaD	csaA	csaB	csaC	csaD	csaE	csgA	cssA	cssB	cssC	cssD	eatA	eltIAB-1	estap-STa1	fdeC	fimH	gad	gad	hlyE	iss	kpsE	kpsMII_K5	nlpI	ompT	terC	terC	traT	yehA	yehB	yehC	yehD	yghJ
E633	Guatemala	Human	ERA3180728	ERP116152	ERS3643527	ERX4766763	ERR4899320	Illumina	31919_3_79	colE5	csgA	fdeC	fimH	gad	gad	gad	hlyE	iha	ireA	iss	lpfA	lpfA	nlpI	ompT	sigA	sigA	sitA	terC	terC	traT	traT	yehA	yehB	yehC	yehD	yghJ
E1906	Bangladesh	Human	ERA3180728	ERP116152	ERS3643742	ERX4766695	ERR4899252	Illumina	31919_3_8	anr	anr	astA	astA	cfaD	cofB	cofC	cofD	cofE	cofF	cofG	cofH	cofI	cofJ	cofP	cofR	cofS	cofT	csgA	cssA	cssB	cssD	estap-STa1	fimH	gad	hlyE	lpfA	lpfA	nlpI	shiA	terC	terC	tia	yehA	yehB	yehC	yehD
E1988	Bangladesh	Human	ERA3180728	ERP116152	ERS3643761	ERX4766764	ERR4899321	Illumina	31919_3_80	AslA	anr	cofA	cofB	cofC	cofD	cofE	cofF	cofG	cofH	cofI	cofJ	cofP	cofR	cofS	cofT	csgA	cssA	cssB	cssC	eatA	eltIAB-29	fdeC	fimH	gad	gad	hha	hha	hlyE	iss	kpsE	kpsMIII	nlpI	shiA	terC	terC	traJ	traT	yehA	yehB
E81	Bangladesh	Human	ERA3180728	ERP116152	ERS3643431	ERX4766766	ERR4899323	Illumina	31919_3_82	AslA	anr	anr	anr	astA	capU	cfaD	cotA	cotB	cotC	cotD	csgA	cstA	cstF	cstG	eltIAB-30	estah-STa3	etpB	etpC	fimH	gad	gad	hha	hlyE	iss	kpsE	kpsM_K15	lngB	lngC	lngD	lngE	lngF	lngG	lngH	lngI	lngJ	lngP	lngR	lngS	lngT
E644	Guatemala	Human	ERA3180728	ERP116152	ERS3643528	ERX4766767	ERR4899324	Illumina	31919_3_83	capU	capU	csgA	fdeC	fimH	fimH	gad	gad	gad	hha	hlyE	iss	iss	lpfA	lpfA	nlpI	terC	terC	yehA	yehB	yehC	yehD	yghJ
E1991	Bangladesh	Human	ERA3180728	ERP116152	ERS3643762	ERX4766768	ERR4899325	Illumina	31919_3_84	anr	anr	astA	astA	astA	astA	cfaD	cofB	cofC	cofD	cofE	cofF	cofG	cofH	cofI	cofJ	cofP	cofR	cofS	cofT	csgA	cssA	cssB	cssD	estap-STa1	fimH	gad	hlyE	iroN	lpfA	lpfA	nlpI	shiA	terC	terC	tia	yehA	yehB	yehC	yehD
E1530	Argentina	Human	ERA3180728	ERP116152	ERS3643658	ERX4766769	ERR4899326	Illumina	31919_3_85	AslA	aalA	aalC	aalF	aalG	aalH	aalR	aalR	aalR	anr	astA	capU	capU	crsB	crsC	crsD	crsE	crsF	crsG	crsH	crsS	crsT	csgA	cswR	eatA	eltIAB-10	eltIAB-11	faeF	fdeC	fimH	gad	gad	hha	hha	hlyE	iss	iss	nlpI	ompT	terC
E646	Guatemala	Human	ERA3180728	ERP116152	ERS3643529	ERX4766771	ERR4899328	Illumina	31919_3_87	colE5	csgA	fdeC	fimH	gad	gad	gad	hlyE	iha	ireA	iss	lpfA	lpfA	nlpI	ompT	sigA	sigA	sitA	terC	terC	traT	traT	yehA	yehB	yehC	yehD	yghJ
E1993	Bangladesh	Human	ERA3180728	ERP116152	ERS3643763	ERX4766772	ERR4899329	Illumina	31919_3_88	aalR	anr	anr	astA	astA	capU	cfaD	csgA	cssA	cssB	cssC	cssD	eatA	estap-STa1	fdeC	fimH	gad	gad	hha	hha	hlyE	iss	lpfA	nlpI	ompT	terC	terC	traJ	traT	yehA	yehB	yehC	yehD	yghJ
E1531	Argentina	Human	ERA3180728	ERP116152	ERS3643659	ERX4766773	ERR4899330	Illumina	31919_3_89	csfA	csfB	csfC	csfD	csfE	csfF	csgA	cssA	cssB	cssD	eatA	estah-STa3	fdeC	fimH	gad	gad	hha	hlyE	iss	lpfA	nlpI	ompT	shiA	terC	terC	tia	tibA	tibC	yehA	yehB	yehC	yehD	yghJ
E1164	Egypt	Human	ERA3180728	ERP116152	ERS3643636	ERX4766696	ERR4899253	Illumina	31919_3_9	anr	anr	anr	astA	capU	capU	cfaD	csgA	cstB	cstG	eltIAB-30	estah-STa3	etpB	etpC	fdeC	fimH	gad	gad	hlyE	lngA	lngB	lngC	lngD	lngE	lngF	lngG	lngH	lngI	lngJ	lngP	lngR	lngS	lngT	lngX1	lngX2	lpfA	nlpI	ompT	terC	terC
E89	Bangladesh	Human	ERA3180728	ERP116152	ERS3643434	ERX4766774	ERR4899331	Illumina	31919_3_90	anr	anr	anr	astA	cfaA	cfaB	cfaC	cfaD	cfaD	cfaE	csgA	eatA	eltIAB-15	estah-STa2	etpB	etpC	fdeC	fimH	gad	gad	gad	gad	gad	gad	gad	hha	hlyE	lngB	lngC	lngD	lngE	lngF	lngG	lngH	lngI	lngJ	lngP	lngR	lngS	lngT
E647	Guatemala	Human	ERA3180728	ERP116152	ERS3643530	ERX4766775	ERR4899332	Illumina	31919_3_91	anr	anr	capU	cfaD	clpK1	csgA	cswR	eatA	estah-STa3	etpB	etpC	fdeC	fimH	gad	hlyE	lngA	lngB	lngC	lngD	lngE	lngF	lngG	lngH	lngI	lngJ	lngP	lngR	lngS	lngT	lngX1	lngX2	nlpI	terC	terC	traT	traT	yehA	yehB	yehC	yehD
E2004	Bangladesh	Human	ERA3180728	ERP116152	ERS3643764	ERX4766776	ERR4899333	Illumina	31919_3_92	csfB	csfC	csfD	csfE	csgA	csvA	eatA	eltIAB-32	etpB	etpC	etpC	fdeC	fimH	gad	gad	hha	hlyE	iss	lpfA	nlpI	ompT	terC	terC	yehA	yehB	yehC	yehD	yghJ
E1537	Argentina	Human	ERA3180728	ERP116152	ERS3643660	ERX4766777	ERR4899334	Illumina	31919_3_93	anr	capU	cfaD	csgA	csuA1	csuA2	csuB	csuC	csuD	estah-STa3	etpB	etpC	fdeC	gad	gad	hha	hlyE	iss	lpfA	nlpI	shiA	terC	terC	tibA	tibC	traT	yehA	yehB	yehC	yehD	yghJ
E90	Bangladesh	Human	ERA3180728	ERP116152	ERS3643435	ERX4766778	ERR4899335	Illumina	31919_3_94	AslA	anr	anr	astA	capU	cfaB	cfaD	cooA	cooC	cooD	csbD	csgA	cstB	cstG	eltIAB-30	estah-STa3	etpB	etpC	gad	gad	hha	hlyE	iss	kpsE	kpsM_K15	lngA	lngB	lngC	lngD	lngE	lngF	lngG	lngH	lngI	lngJ	lngP	lngR	lngS	lngT	lngX1
E651	Guatemala	Human	ERA3180728	ERP116152	ERS3643531	ERX4766779	ERR4899336	Illumina	31919_3_95	anr	capU	cfaD	csgA	csuA1	csuA2	csuB	csuC	csuD	eatA	estah-STa3	etpB	etpC	fdeC	fyuA	gad	hha	hha	hlyE	irp2	iss	lpfA	nlpI	terC	terC	tibA	tibC	traT	traT	yehA	yehB	yehC	yehD	yghJ
E2009	Bangladesh	Human	ERA3180728	ERP116152	ERS3643765	ERX4766780	ERR4899337	Illumina	31919_3_96	aamR	astA	csgA	cssA	cssB	cssD	estah-STa3	fdeC	fimH	gad	gad	hha	hha	hlyE	hra	iss	lpfA	nlpI	terC	terC	yehA	yehB	yehC	yehD	yghJ
E2011	Bangladesh	Human	ERA3180728	ERP116152	ERS3643766	ERX4766781	ERR4899338	Illumina	31919_3_97	AslA	air	anr	astA	capU	cfaD	chuA	csgA	cssA	cssB	cssC	cssD	eilA	espY2	estap-STa1	fdeC	fimH	gad	gad	hlyE	iss	nlpI	shiA	terC	terC	tia	yehA	yehB	yehC	yehD
E1538	Argentina	Human	ERA3180728	ERP116152	ERS3643661	ERX4766782	ERR4899339	Illumina	31919_3_98	anr	capU	cfaD	csgA	csuA1	csuA2	csuB	csuC	csuD	estah-STa3	etpA	etpB	etpC	fdeC	gad	gad	hha	hlyE	iss	lpfA	nlpI	shiA	terC	terC	tibA	tibC	traT	yehA	yehB	yehC	yehD	yghJ
E92	Bangladesh	Human	ERA3180728	ERP116152	ERS3643436	ERX4766783	ERR4899340	Illumina	31919_3_99	AslA	cotA	cotB	cotC	cotD	csgA	fdeC	fimH	gad	gad	hha	hlyE	iss	kpsE	kpsM_K15	lngB	lngC	lngD	lngE	lngF	lngG	lngH	lngI	lngJ	lngP	lngR	lngS	lngT	lngX1	lngX2	nlpI	ompT	shiA	terC	terC	tia	yehA	yehB	yehC	yehD
M125	Belgium	Pig	ERA3180728	ERP116152	ERS3665011	ERX4767069	ERR4899626	Illumina	31919_4_1	AslA	anr	cea	cia	csgA	estap-STa1	estb-STb1	fedAac	fedB	fedE	fedF	fimH	fimH	hha	hha	hlyA	hlyA	hlyE	iha	iss	nlpI	ompT	terC	terC	terC	terC	traT	traT	traT	traT	traT	yehA	yehB	yghJ
E2537	Pakistan	Human	ERA3180728	ERP116152	ERS3643847	ERX4767076	ERR4899633	Illumina	31919_4_10	anr	astA	capU	csgA	cssA	cssB	cssC	cswR	eltIAB-13	etpB	etpC	fdeC	gad	hha	hha	hlyE	iss	lpfA	nlpI	terC	terC	traT	traT	yehA	yehB	yehC	yehD	yghJ	yghJ
E482	Bangladesh	Human	ERA3180728	ERP116152	ERS3665030	ERX4767143	ERR4899700	Illumina	31919_4_100	anr	anr	astA	capU	capU	cfaD	csgA	cstA	cstF	cstG	eltIAB-29	estah-STa3	etpB	etpC	fdeC	gad	gad	hha	hlyE	hra	iss	lpfA	nlpI	shiA	terC	terC	tibA	tibC	traJ	traT	traT	yehA	yehB	yehC	yehD	yghJ
E2767	Bolivia	Human	ERA3180728	ERP116152	ERS3665075	ERX4767144	ERR4899701	Illumina	31919_4_102	AslA	astA	astA	astA	astA	csgA	cswR	eltIAB-15	fdeC	fimH	gad	gad	hlyE	nlpI	terC	terC	traT	yehA	yehB	yehC	yehD	yghJ
E5023	Bangladesh	Human	ERA3180728	ERP116152	ERS3643870	ERX4767145	ERR4899702	Illumina	31919_4_103	anr	csfB	csfC	csfD	csfE	csgA	csvA	eatA	eltIAB-32	etpB	etpC	etpC	fdeC	fimH	gad	hha	hlyE	iss	lpfA	nlpI	ompT	terC	terC	traJ	traT	traT	yehA	yehB	yehC	yehD	yghJ
E388	Guatemala	Human	ERA3180728	ERP116152	ERS3665033	ERX4767146	ERR4899703	Illumina	31919_4_104	AslA	air	anr	astA	capU	capU	cfaD	chuA	csgA	cssA	cssB	cssC	cssD	eilA	espY2	estap-STa1	fdeC	fimH	gad	gad	hha	hha	hlyE	iss	nlpI	terC	terC	yehA	yehB	yehC	yehD
E2768	Bolivia	Human	ERA3180728	ERP116152	ERS3665076	ERX4767147	ERR4899704	Illumina	31919_4_106	anr	capU	cif	csgA	eae-b01a-beta	efa1	eltIAB-3	espA	espB	espF	espJ	fdeC	fimH	gad	gad	gad	gad	gad	gad	gad	hlyE	lpfA	nleA	nleB	nleB	nlpI	papC	terC	terC	tir	yehA	yehB	yehC	yehD	yghJ
E5025	Bangladesh	Human	ERA3180728	ERP116152	ERS3643871	ERX4767148	ERR4899705	Illumina	31919_4_107	ORF3	ORF4	aap	aar	aatA	afaD	agg3C	agg3D	agg5A	aggR	anr	capU	csgA	fdeC	fyuA	gad	gad	hha	hlyE	hra	irp2	iucC	iutA	kpsE	kpsMII_K5	lpfA	nlpI	terC	terC	traJ	traT	yehA	yehB	yehC	yehD	yghJ
E 403	Guatemala	Human	ERA3180728	ERP116152	ERS3665036	ERX4767149	ERR4899706	Illumina	31919_4_108	AslA	capU	cfaD	chuA	csgA	cssA	cssC	eilA	espY2	fdeC	fimH	gad	gad	hha	hlyE	iss	nlpI	shiA	terC	terC	tia	yehA	yehB	yehC	yehD
M158	Ireland	Pig	ERA3180728	ERP116152	ERS3664970	ERX4767077	ERR4899634	Illumina	31919_4_11	AslA	anr	chuA	csgA	eilA	espY2	fdeC	fedAab	fedB	fedC	fedE	fedF	fimH	gad	gad	hha	hlyA	hlyA	hlyE	kpsE	kpsMII	lpfA	nlpI	ompT	sepA	stx2e-O139-S1191	terC	terC	terC	yehA	yehB	yehC	yehD	yghJ
M97	Belgium	Pig	ERA3180728	ERP116152	ERS3665078	ERX4767150	ERR4899707	Illumina	31919_4_110	AslA	FaeGac	astA	astA	astA	capU	cia	cib	csgA	eltIAB-4	estb-STb1	faeA	faeB	faeC	faeE	faeF	faeH	faeI	faeJ	fdeC	fyuA	gad	gad	hha	hlyA	hlyE	iha	irp2	nlpI	shiA	terC	terC	terC	tia	traT	traT	traT	traT	traT	yehA
E766	Guatemala	Human	ERA3180728	ERP116152	ERS3665037	ERX4767152	ERR4899709	Illumina	31919_4_112	aap	afaA	afaB	afaC	afaD	afaE	astA	csgA	eatA	fdeC	fyuA	gad	gad	hha	hlyE	irp2	iss	lpfA	nlpI	sitA	terC	terC	yehA	yehB	yehC	yehD	yghJ
E5444	Benin	Human	ERA3180728	ERP116152	ERS3643873	ERX4767153	ERR4899710	Illumina	31919_4_115	AslA	anr	astA	csgA	cssA	cssB	cssC	estah-STa3	fdeC	fimH	gad	gad	hha	hha	hlyE	iss	kpsE	kpsMIII	lngB	lngC	lngD	lngE	lngF	lngG	lngH	lngI	lngJ	lngP	lngR	lngS	lngT	lngX1	lngX2	nlpI	shiA	terC	terC	traJ	traT	yehA
E930	Egypt	Human	ERA3180728	ERP116152	ERS3665038	ERX4767154	ERR4899711	Illumina	31919_4_116	astA	csdA	csdB	csdC	csdD	csgA	eatA	eltIAB-32	estap-STa1	etpB	etpC	fdeC	fimH	gad	gad	hha	hlyE	nlpI	shiA	terC	terC	tia	traJ	traT	yehA	yehB	yehC	yehD	yghJ
E5449	Benin	Human	ERA3180728	ERP116152	ERS3643874	ERX4767155	ERR4899712	Illumina	31919_4_119	anr	anr	astA	capU	capU	capU	cfaD	csgA	cssA	cssB	cssC	cssD	estap-STa1	fdeC	fimH	gad	gad	hha	hlyE	iss	lpfA	nlpI	ompT	terC	terC	traT	yehA	yehB	yehC	yehD	yghJ
E1721	Bangladesh	Human	ERA3180728	ERP116152	ERS3665040	ERX4767156	ERR4899713	Illumina	31919_4_120	anr	capU	cfaD	csgA	csuA1	csuA2	csuB	csuC	csuD	estah-STa3	etpB	etpC	fdeC	gad	gad	hha	hha	hha	hlyE	lpfA	nlpI	shiA	terC	terC	tia	tibA	tibC	traT	yehA	yehB	yehC	yehD	yghJ
E5456	Benin	Human	ERA3180728	ERP116152	ERS3643875	ERX4767157	ERR4899714	Illumina	31919_4_123	AslA	anr	csgA	cssA	cssB	cssC	eatA	eltIAB-29	fdeC	fimH	gad	gad	hha	hlyE	iss	kpsE	kpsMIII	lngB	lngC	lngD	lngD	lngE	lngF	lngG	lngH	lngI	lngJ	lngP	lngR	lngS	lngT	lngX1	lngX2	nlpI	terC	terC	traJ	traT	yehA	yehB
E1749	Bangladesh	Human	ERA3180728	ERP116152	ERS3665041	ERX4767158	ERR4899715	Illumina	31919_4_124	AslA	anr	csgA	cstG	cstG	fdeC	fimH	gad	hha	hlyE	nlpI	terC	terC	traT	yehA	yehB	yehC	yehD	yghJ
E5457	Benin	Human	ERA3180728	ERP116152	ERS3643876	ERX4767159	ERR4899716	Illumina	31919_4_125	AslA	anr	csgA	cssA	cssB	cssC	eatA	eltIAB-29	fdeC	fimH	gad	gad	hha	hlyE	iss	kpsE	kpsMIII	lngB	lngC	lngD	lngD	lngE	lngF	lngG	lngH	lngI	lngJ	lngP	lngR	lngS	lngT	lngX1	lngX2	nlpI	terC	terC	traJ	traT	yehA	yehB
E1767	Bangladesh	Human	ERA3180728	ERP116152	ERS3665043	ERX4767160	ERR4899717	Illumina	31919_4_126	astA	csgA	cssA	cssB	cssD	estah-STa3	fdeC	fimH	gad	gad	hlyE	iss	lngB	lngC	lngD	lngE	lngF	lngG	lngH	lngI	lngJ	lngP	lngR	lngS	lngT	lngX1	lngX2	lpfA	nlpI	papC	terC	terC	traJ	yehA	yehB	yehC	yehD	yghJ
E5458	Benin	Human	ERA3180728	ERP116152	ERS3643877	ERX4767161	ERR4899718	Illumina	31919_4_129	AslA	anr	csgA	cssA	cssB	cssC	eatA	eltIAB-29	fdeC	fimH	gad	gad	hha	hlyE	iss	kpsE	kpsMIII	lngB	lngC	lngD	lngD	lngE	lngF	lngG	lngH	lngI	lngJ	lngP	lngR	lngS	lngT	lngX1	lngX2	nlpI	terC	terC	traJ	traT	yehA	yehB
M132	Belgium	Pig	ERA3180728	ERP116152	ERS3665017	ERX4767078	ERR4899635	Illumina	31919_4_13	AslA	anr	cib	csgA	eltIAB-4	fedAac	fedB	fedC	fedE	fedF	fimH	fimH	gad	hlyA	hlyE	iss	nlpI	ompT	stx2e-O139-S1191	terC	terC	traJ	yehA	yehB	yehC	yghJ	yghJ
E5460	Benin	Human	ERA3180728	ERP116152	ERS3643878	ERX4767163	ERR4899720	Illumina	31919_4_133	AslA	anr	csgA	cssA	cssB	cssC	eatA	eltIAB-29	fdeC	fimH	gad	gad	hha	hlyE	iss	kpsE	kpsMIII	lngB	lngC	lngD	lngD	lngE	lngF	lngG	lngH	lngI	lngJ	lngP	lngR	lngS	lngT	lngX1	lngX2	nlpI	terC	terC	traJ	traT	yehA	yehB
E1788	Bangladesh	Human	ERA3180728	ERP116152	ERS3665046	ERX4767164	ERR4899721	Illumina	31919_4_134	astA	csgA	cssA	cssB	cssD	estah-STa3	fdeC	fimH	gad	hlyE	iss	lngB	lngC	lngD	lngE	lngF	lngG	lngH	lngI	lngJ	lngP	lngR	lngS	lngT	lngX1	lngX2	lpfA	nlpI	papC	terC	terC	traJ	yehA	yehB	yehC	yehD	yghJ
E5461	Benin	Human	ERA3180728	ERP116152	ERS3643879	ERX4767165	ERR4899722	Illumina	31919_4_137	AslA	anr	csgA	cssA	cssB	cssC	eatA	eltIAB-29	fdeC	fimH	gad	gad	hha	hlyE	iss	kpsE	kpsMIII	lngB	lngC	lngD	lngD	lngE	lngF	lngG	lngH	lngI	lngJ	lngP	lngR	lngS	lngT	lngX1	lngX2	nlpI	terC	terC	traJ	traT	yehA	yehB
E2258	Thailand	Human	ERA3180728	ERP116152	ERS3665047	ERX4767166	ERR4899723	Illumina	31919_4_138	AslA	air	anr	astA	capU	cfaD	chuA	csgA	cssA	cssB	cssC	cssD	eilA	espY2	estap-STa1	fdeC	fimH	gad	gad	hlyE	iss	nlpI	terC	terC	yehA	yehB	yehC	yehD
E2548	Pakistan	Human	ERA3180728	ERP116152	ERS3643848	ERX4767079	ERR4899636	Illumina	31919_4_14	anr	capU	csdA	csdB	csdC	csdD	csgA	eatA	eltIAB-32	estap-STa1	etpB	etpC	fdeC	fimH	gad	gad	hha	hlyE	lpfA	nlpI	shiA	terC	terC	tia	tibC	traT	yehA	yehB	yehC	yehD	yghJ
E72	Bangladesh	Human	ERA3180728	ERP116152	ERS3643880	ERX4767167	ERR4899724	Illumina	31919_4_141	AslA	anr	astA	csgA	eltIAB-1	estap-STa1	fdeC	fimH	fyuA	gad	gad	hha	hha	hlyE	irp2	nlpI	shiA	terC	terC	tia	tibA	tibC	traJ	yehA	yehB	yehC	yehD	yghJ
E2277	Bolivia	Human	ERA3180728	ERP116152	ERS3665049	ERX4767168	ERR4899725	Illumina	31919_4_142	aamR	capU	csgA	eatA	fdeC	gad	hha	hlyE	hra	iss	lpfA	nlpI	terC	terC	tibA	tibC	traT	yehA	yehB	yehC	yehD	yghJ	yghJ
E76	Bangladesh	Human	ERA3180728	ERP116152	ERS3643881	ERX4767169	ERR4899726	Illumina	31919_4_145	AslA	anr	anr	astA	capU	cfaB	cfaD	cooA	cooC	cooD	csbD	csgA	cstB	cstG	eatA	eltIAB-30	estah-STa3	etpB	etpC	gad	gad	hha	hlyE	iss	kpsE	kpsM_K15	lngA	lngB	lngC	lngD	lngE	lngF	lngG	lngH	lngI	lngJ	lngP	lngR	lngS	lngT
E2391	Bolivia	Human	ERA3180728	ERP116152	ERS3665050	ERX4767170	ERR4899727	Illumina	31919_4_146	AslA	anr	capU	csgA	fdeC	fyuA	gad	gad	hha	hlyE	iha	irp2	iucC	iutA	nlpI	terC	terC	traJ	traT	yehA	yehB	yehC	yehD
E246	Japan	Human	ERA3180728	ERP116152	ERS3643882	ERX4767171	ERR4899728	Illumina	31919_4_149	capU	csgA	fdeC	fimH	gad	hha	hlyE	iss	lpfA	nlpI	ompT	terC	terC	yehA	yehB	yehC	yehD	yghJ
M160	Canada	Pig	ERA3180728	ERP116152	ERS3664972	ERX4767080	ERR4899637	Illumina	31919_4_15	anr	csgA	estap-STa1	estb-STb1	fdeC	fedAac	fedB	fedE	fedF	fimH	gad	gad	hlyA	hlyA	hlyE	iha	iss	lpfA	nlpI	ompT	shiB	terC	terC	terC	traJ	traT	traT	traT	traT	traT	yehA	yehB	yehC	yehD	yghJ
E2394	Bolivia	Human	ERA3180728	ERP116152	ERS3665051	ERX4767172	ERR4899729	Illumina	31919_4_150	csgA	cswA	cswB	cswC	cswD	cswE	cswF	cswG	cswR	eatA	eltIAB-18	estap-STa1	fdeC	fimH	gad	gad	gad	hha	hlyE	lpfA	nlpI	terC	terC	traT	traT	yehA	yehB	yehC	yehD	yghJ
E363	Mexico	Human	ERA3180728	ERP116152	ERS3643883	ERX4767173	ERR4899730	Illumina	31919_4_154	AslA	anr	anr	astA	capU	cia	csgA	cssA	cssB	cssC	cswR	eltIAB-13	fdeC	fimH	fyuA	gad	gad	gad	gad	hlyE	irp2	irp2	iss	nlpI	terC	terC	traT	traT	yehA	yehB	yehC	yehD	yghJ
E2396	Bolivia	Human	ERA3180728	ERP116152	ERS3665052	ERX4767174	ERR4899731	Illumina	31919_4_155	AslA	anr	anr	astA	astA	capU	capU	cfaB	cfaD	cooA	cooC	cooD	csgA	cstB	cstG	eatA	eltIAB-30	estah-STa3	etpB	etpC	fdeC	gad	gad	hlyE	iss	kpsE	kpsM_K15	nlpI	ompT	shiA	terC	terC	tia	traT	yehA	yehB	yehC	yehD	yghJ
E485	Guatemala	Human	ERA3180728	ERP116152	ERS3643884	ERX4767175	ERR4899732	Illumina	31919_4_158	AslA	anr	capU	clpK1	csgA	fdeC	fimH	hlyE	iss	nlpI	terC	terC	traJ	traT	yehA	yehB	yehC	yehD
E2398	Bolivia	Human	ERA3180728	ERP116152	ERS3665053	ERX4767176	ERR4899733	Illumina	31919_4_159	aamR	anr	anr	anr	cfaA	cfaB	cfaC	cfaD	cfaD	cfaE	clpK1	csgA	eatA	estah-STa2	etpB	etpC	fdeC	fimH	fyuA	gad	gad	hha	hlyE	hra	irp2	nlpI	terC	terC	traJ	traT	traT	yehA	yehB	yehC	yehD	yghJ
E488	Guatemala	Human	ERA3180728	ERP116152	ERS3643885	ERX4767177	ERR4899734	Illumina	31919_4_162	anr	anr	capU	cfaD	csgA	cswR	eatA	estah-STa3	etpB	etpC	fdeC	fimH	gad	gad	hlyE	lngA	lngB	lngC	lngD	lngE	lngF	lngG	lngH	lngI	lngJ	lngP	lngR	lngS	lngT	lngX1	lngX2	nlpI	terC	terC	traT	traT	yehA	yehB	yehC	yehD
E2440	Bolivia	Human	ERA3180728	ERP116152	ERS3665054	ERX4767178	ERR4899735	Illumina	31919_4_163	anr	csgA	csnA	csnB	csnC	csnD	csnE	csnF	csnG	cswR	eltIAB-21	eltIAB-28	eltIAB-31	eltIAB-33	estap-STa1	fdeC	fimH	fimH	gad	gad	hlyE	hra	nlpI	sitA	terC	terC	traT	yehA	yehB	yehC	yehD	yghJ
E2567	Kenya	Human	ERA3180728	ERP116152	ERS3665055	ERX4767179	ERR4899736	Illumina	31919_4_166	csgA	csmA	csmB	csmC	csmD	csmE	csmF	csmG	csmS	csmT	eatA	eltIAB-23	estap-STa1	fdeC	fotT	gad	gad	hha	hlyE	iss	iss	nlpI	ompT	sitA	terC	terC	traJ	traT	traT	traT	yehA	yehB	yehC	yehD	yghJ
E493	Guatemala	Human	ERA3180728	ERP116152	ERS3643886	ERX4767180	ERR4899737	Illumina	31919_4_168	anr	astA	capU	cfaD	csgA	cstB	cstG	eltIAB-30	estah-STa3	etpB	etpC	fdeC	fimH	fimH	gad	gad	hlyE	iss	lngB	lngC	lngD	lngE	lngF	lngG	lngH	lngI	lngJ	lngP	lngR	lngS	lngT	lngX1	lngX2	lpfA	nlpI	shiA	terC	terC	tia	yehA
E496	Guatemala	Human	ERA3180728	ERP116152	ERS3643887	ERX4767181	ERR4899738	Illumina	31919_4_169	anr	capU	cfaD	csgA	csuA1	csuA1	csuA2	csuB	csuC	csuD	eatA	estah-STa3	etpB	etpC	fdeC	fyuA	gad	gad	hha	irp2	iss	lpfA	nlpI	terC	terC	tibA	tibC	traT	traT	yehA	yehB	yehC	yehD	yghJ
E2568	Kenya	Human	ERA3180728	ERP116152	ERS3665056	ERX4767182	ERR4899739	Illumina	31919_4_171	csgA	csmA	csmB	csmC	csmD	csmE	csmF	csmG	csmS	csmT	eatA	eltIAB-23	estap-STa1	fdeC	fotT	gad	gad	hha	hlyE	iss	iss	nlpI	ompT	sitA	terC	terC	traJ	traT	traT	yehA	yehB	yehC	yehD	yghJ
E2747	Bolivia	Human	ERA3180728	ERP116152	ERS3665058	ERX4767183	ERR4899740	Illumina	31919_4_174	csfA	anr	anr	astA	cia	csfB	csfC	csfD	csfE	csfF	csgA	cssA	cssB	cssD	eatA	eltIAB-15	estah-STa3	fdeC	fimH	fimH	gad	gad	hha	hlyE	iss	nlpI	shiA	terC	terC	tia	traT	traT	yehA	yehB	yehC	yehD	yghJ
E505	Mexico	Human	ERA3180728	ERP116152	ERS3643888	ERX4767184	ERR4899741	Illumina	31919_4_176	AslA	csgA	fdeC	fimH	fimH	gad	gad	gad	gad	gad	hlyE	iss	nlpI	ompT	terC	terC	yehA	yehB	yehC	yehD	yghJ
E529	Mexico	Human	ERA3180728	ERP116152	ERS3643889	ERX4767185	ERR4899742	Illumina	31919_4_177	anr	anr	astA	capU	csgA	cshA	cshB	cshC	cshD	cshE	cshF	cshG	cswR	eltIAB-8	fdeC	fimH	gad	gad	hha	hlyE	nlpI	ompT	ompT	terC	terC	traJ	traT	traT	yehA	yehB	yehC	yehD	yghJ
E2748	Bolivia	Human	ERA3180728	ERP116152	ERS3665059	ERX4767186	ERR4899743	Illumina	31919_4_179	aamR	anr	anr	capU	cfaD	csgA	csuA1	csuA2	csuB	csuC	csuD	eatA	estah-STa3	etpB	etpC	fdeC	gad	hha	hlyE	hra	iss	lpfA	nlpI	terC	terC	tibA	tibC	traT	traT	traT	yehA	yehB	yehC	yehD	yghJ	yghJ
M133	Belgium	Pig	ERA3180728	ERP116152	ERS3665018	ERX4767081	ERR4899638	Illumina	31919_4_18	astA	cia	csgA	fdeC	fimH	gad	hlyE	lpfA	nlpI	terC	terC	traT	yehA	yehB	yehC	yehD	yghJ
E2751	Bolivia	Human	ERA3180728	ERP116152	ERS3665061	ERX4767187	ERR4899744	Illumina	31919_4_183	aamR	anr	capU	cfaD	csgA	csuA1	csuA2	csuB	csuC	csuD	eatA	estah-STa3	etpB	etpC	fdeC	gad	hha	hlyE	hra	iss	lpfA	nlpI	terC	terC	tibA	tibC	traT	traT	yehA	yehB	yehC	yehD	yghJ	yghJ
E1764	Bangladesh	Human	ERA3180728	ERP116152	ERS3643890	ERX4767188	ERR4899745	Illumina	31919_4_184	anr	capU	cfaD	csgA	cswR	eatA	estah-STa3	etpA	etpB	etpC	fdeC	fimH	gad	hlyE	lngA	lngB	lngC	lngD	lngE	lngF	lngG	lngH	lngI	lngJ	lngP	lngR	lngS	lngT	lngX1	lngX2	nlpI	terC	terC	traT	traT	yehA	yehB	yehC	yehD	yghJ
E2753	Bolivia	Human	ERA3180728	ERP116152	ERS3665063	ERX4767189	ERR4899746	Illumina	31919_4_187	aamR	anr	capU	cfaD	csgA	csuA1	csuA2	csuB	csuC	csuD	eatA	estah-STa3	etpB	etpC	fdeC	gad	hha	hlyE	hra	iss	lpfA	nlpI	terC	terC	tibA	tibC	traT	traT	yehA	yehB	yehC	yehD	yghJ	yghJ
E1814	Bangladesh	Human	ERA3180728	ERP116152	ERS3643891	ERX4767190	ERR4899747	Illumina	31919_4_188	aamR	astA	csgA	cssA	cssB	cssD	estah-STa3	fdeC	fimH	gad	hha	hha	hlyE	hra	iss	lpfA	nlpI	terC	terC	yehA	yehB	yehC	yehD	yghJ
E2569	Kenya	Human	ERA3180728	ERP116152	ERS3643849	ERX4767082	ERR4899639	Illumina	31919_4_19	csgA	csmA	csmB	csmC	csmD	csmE	csmF	csmG	csmS	csmT	eatA	eltIAB-23	estap-STa1	fdeC	fotT	gad	gad	hha	hlyE	iss	iss	nlpI	ompT	sitA	terC	terC	traJ	traT	traT	yehA	yehB	yehC	yehD	yghJ
E2754	Bolivia	Human	ERA3180728	ERP116152	ERS3665064	ERX4767191	ERR4899748	Illumina	31919_4_191	aamR	anr	anr	anr	cfaA	cfaB	cfaC	cfaD	cfaD	cfaE	clpK1	csgA	eatA	estah-STa2	etpB	etpC	fdeC	fimH	fyuA	gad	hha	hlyE	hra	irp2	nlpI	terC	terC	traJ	traT	traT	yehA	yehB	yehC	yehD	yghJ
M94	unknown	Pig	ERA3180728	ERP116152	ERS3643892	ERX4767192	ERR4899749	Illumina	31919_4_192	AslA	FaeGac	anr	astA	capU	cba	cma	csgA	eltIAB-4	estap-STa1	estb-STb1	faeA	faeB	faeC	faeE	faeF	faeH	faeI	faeJ	fasA	fasB	fasD	fasE	fasF	fasG	fasH	fdeC	gad	gad	gad	gad	hlyA	hlyE	iha	iss	nlpI	sepA	terC	terC	terC
E2755	Bolivia	Human	ERA3180728	ERP116152	ERS3665065	ERX4767193	ERR4899750	Illumina	31919_4_195	aamR	anr	capU	cfaD	csgA	csuA	csuA1	csuA2	csuA2	csuB	csuC	csuD	eatA	estah-STa3	etpB	etpC	fdeC	gad	hha	hlyE	hra	iss	lpfA	nlpI	terC	terC	tibA	tibC	traT	traT	yehA	yehB	yehC	yehD	yghJ	yghJ
M96	Belgium	Pig	ERA3180728	ERP116152	ERS3643893	ERX4767194	ERR4899751	Illumina	31919_4_196	AslA	FaeGac	anr	astA	capU	csgA	eltIAB-4	estb-STb1	faeA	faeB	faeC	faeE	faeF	faeH	faeI	faeJ	fdeC	hlyA	hlyE	iha	iss	nlpI	sepA	terC	terC	terC	traT	traT	traT	yehA	yehB	yehC	yehD	yghJ
E2468	Kenya	Human	ERA3180728	ERP116152	ERS3643845	ERX4767070	ERR4899627	Illumina	31919_4_2	anr	anr	astA	csgA	cssA	cssB	cssC	cswR	eltIAB-12	eltIAB-13	eltIAB-25	fdeC	fimH	gad	gad	hlyE	lpfA	nlpI	terC	terC	traT	traT	traT	yehA	yehB	yehC	yehD	yghJ
M166	Germany	Pig	ERA3180728	ERP116152	ERS3664977	ERX4767083	ERR4899640	Illumina	31919_4_20	AslA	air	chuA	csgA	eilA	espY2	fdeC	fedAab	fedB	fedE	fedF	fimH	gad	hha	hlyA	hlyA	hlyE	iss	lpfA	nlpI	ompT	papC	papC	terC	terC	yehA	yehB	yehC	yehD	yghJ	yghJ
E144	Japan	Human	ERA3180728	ERP116152	ERS3643443	ERX4767196	ERR4899753	Illumina	31919_4_200	astA	csgA	estah-STa3	etpB	etpC	fdeC	fimH	fyuA	gad	gad	hlyE	irp2	lpfA	lpfA	nlpI	terC	terC	traT	traT	yehA	yehB	yehC	yehD	yghJ
E240	Japan	Human	ERA3180728	ERP116152	ERS3643453	ERX4767198	ERR4899755	Illumina	31919_4_204	AslA	anr	astA	capU	cfaD	cotA	cotB	cotC	cotD	csgA	cstA	cstF	cstG	eltIAB-30	estah-STa3	etpA	etpA	etpA	etpB	etpC	fdeC	fimH	gad	gad	hha	hlyE	iss	kpsE	kpsM_K15	lngB	lngC	lngD	lngE	lngF	lngG	lngH	lngI	lngJ	lngP	lngR
E 357	Mexico	Human	ERA3180728	ERP116152	ERS3643476	ERX4767199	ERR4899756	Illumina	31919_4_205	anr	anr	anr	astA	cfaA	cfaB	cfaC	cfaD	cfaD	cfaE	csgA	eatA	eltIAB-15	estah-STa2	etpB	etpC	fdeC	fimH	gad	hha	hlyE	lngB	lngC	lngD	lngE	lngF	lngG	lngH	lngI	lngJ	lngP	lngR	lngS	lngT	lngX1	lngX2	lpfA	nlpI	terC	terC
E2764	Bolivia	Human	ERA3180728	ERP116152	ERS3665072	ERX4767201	ERR4899758	Illumina	31919_4_209	anr	capU	csgA	eae-b01a-beta	efa1	eltIAB-3	espA	espB	espF	fdeC	fimH	gad	gad	hlyE	lpfA	nleA	nleB	nleB	nlpI	papC	terC	terC	tir	yehA	yehB	yehC	yehD	yghJ
E574	Mexico	Human	ERA3180728	ERP116152	ERS3643539	ERX4767202	ERR4899759	Illumina	31919_4_212	AslA	anr	astA	capU	capU	cfaD	cotA	cotB	cotC	cotD	csgA	cstA	cstF	cstG	eatA	eltIAB-30	estah-STa3	etpB	etpC	fdeC	fimH	gad	gad	hha	hlyE	iss	kpsE	kpsM_K15	lngB	lngC	lngD	lngE	lngF	lngG	lngH	lngI	lngJ	lngP	lngR	lngS
E576	Mexico	Human	ERA3180728	ERP116152	ERS3643540	ERX4767204	ERR4899761	Illumina	31919_4_216	AslA	air	anr	astA	capU	capU	cfaD	chuA	csgA	cssA	cssB	cssC	cssD	eilA	espY2	estap-STa1	fdeC	fimH	gad	gad	hha	hlyE	iss	nlpI	terC	terC	yehA	yehB	yehC	yehD
M95	Belgium	Pig	ERA3180728	ERP116152	ERS3664940	ERX4767205	ERR4899762	Illumina	31919_4_217	AslA	FaeGac	anr	astA	capU	csgA	eltIAB-4	estb-STb1	faeA	faeB	faeC	faeE	faeF	faeH	faeI	faeJ	fdeC	gad	hlyA	hlyE	iha	iss	nlpI	sepA	terC	terC	terC	traT	traT	traT	yehA	yehB	yehC	yehD	yghJ
M134	Belgium	Pig	ERA3180728	ERP116152	ERS3665019	ERX4767084	ERR4899641	Illumina	31919_4_22	AslA	FaeGac	astA	astA	astA	capU	cia	csgA	eltIAB-4	estb-STb1	faeA	faeB	faeC	faeE	faeF	faeH	faeI	fdeC	fyuA	hha	hlyA	hlyE	iha	irp2	nlpI	shiA	terC	terC	terC	tia	traT	traT	traT	traT	yehA	yehB	yehC	yehD	yghJ	yghJ
E583	Mexico	Human	ERA3180728	ERP116152	ERS3643545	ERX4767206	ERR4899763	Illumina	31919_4_220	anr	capU	cfaD	csgA	cssA	cssB	cssC	cssD	eatA	estap-STa1	fdeC	fimH	gad	gad	hha	hlyE	iss	lpfA	nlpI	ompT	terC	terC	traT	yehA	yehB	yehC	yehD	yghJ
M101	Belgium	Pig	ERA3180728	ERP116152	ERS3664944	ERX4767207	ERR4899764	Illumina	31919_4_221	AslA	anr	astA	astA	astA	astA	astA	astA	astA	astA	astA	astA	capU	csgA	eltIAB-4	estap-STa1	estb-STb1	faeB	faeC	faeD	faeE	faeE	faeF	faeGac	faeH	faeI	faeJ	fdeC	gad	gad	gad	gad	hlyA	hlyE	iha	nlpI	sepA	terC	terC	terC
E585	Mexico	Human	ERA3180728	ERP116152	ERS3643520	ERX4767208	ERR4899765	Illumina	31919_4_224	AslA	air	anr	astA	capU	capU	chuA	csaD	csgA	cssA	cssB	cssC	cssD	eilA	espY2	estap-STa1	fdeC	fimH	gad	gad	hha	hlyE	iss	nlpI	terC	terC	yehA	yehB	yehC	yehD
M103	Belgium	Pig	ERA3180728	ERP116152	ERS3664946	ERX4767209	ERR4899766	Illumina	31919_4_225	AslA	anr	astA	astA	astA	capU	csgA	eltIAB-4	estap-STa1	estb-STb1	faeB	faeC	faeE	faeF	faeGac	faeH	faeI	faeJ	fdeC	gad	hlyA	hlyE	iha	nlpI	sepA	terC	terC	terC	traJ	traT	traT	traT	yehA	yehB	yehC	yehD	yghJ	yghJ
E652	Guatemala	Human	ERA3180728	ERP116152	ERS3643546	ERX4767210	ERR4899767	Illumina	31919_4_228	anr	astA	capU	cfaD	csgA	cstB	cstG	eltIAB-30	estah-STa3	etpB	etpC	fdeC	fimH	fimH	gad	gad	hlyE	iss	lngB	lngC	lngD	lngE	lngF	lngG	lngH	lngI	lngJ	lngP	lngR	lngS	lngT	lngX1	lngX2	lpfA	nlpI	shiA	terC	terC	tia	yehA
M105	Belgium	Pig	ERA3180728	ERP116152	ERS3664948	ERX4767211	ERR4899768	Illumina	31919_4_229	AslA	anr	astA	astA	astA	capU	csgA	eltIAB-4	estb-STb1	faeB	faeC	faeD	faeE	faeE	faeF	faeGac	faeH	faeI	faeJ	fdeC	gad	hlyA	hlyE	iha	nlpI	terC	terC	terC	traJ	traT	traT	traT	yehA	yehB	yehC	yehD	yghJ	yghJ
E2573	Kenya	Human	ERA3180728	ERP116152	ERS3643850	ERX4767085	ERR4899642	Illumina	31919_4_23	csgA	csmA	csmB	csmC	csmD	csmE	csmF	csmG	csmS	csmT	eltIAB-25	estap-STa1	fdeC	gad	gad	gad	gad	gad	gad	hha	hlyE	iss	iss	nlpI	ompT	papC	sitA	terC	terC	traJ	traT	traT	yehA	yehB	yehC	yehD	yghJ
E678	Guatemala	Human	ERA3180728	ERP116152	ERS3643551	ERX4767212	ERR4899769	Illumina	31919_4_232	anr	anr	anr	astA	cfaA	cfaB	cfaC	cfaD	cfaD	cfaE	csgA	eatA	eltIAB-15	estah-STa2	etpB	etpC	fdeC	fimH	gad	gad	hha	hlyE	lngB	lngC	lngD	lngE	lngF	lngG	lngH	lngI	lngJ	lngP	lngR	lngS	lngT	lngX1	lngX2	lpfA	nlpI	terC
E693	Guatemala	Human	ERA3180728	ERP116152	ERS3643557	ERX4767213	ERR4899770	Illumina	31919_4_233	AslA	csgA	fdeC	fimH	gad	gad	gad	gad	gad	gad	hlyE	iss	nlpI	shiA	sitA	terC	terC	yehA	yehB	yehC	yehD	yghJ
M112	Finland	Pig	ERA3180728	ERP116152	ERS3664955	ERX4767214	ERR4899771	Illumina	31919_4_234	AslA	FaeGac	anr	astA	astA	cba	cia	cib	cma	csgA	eltIAB-4	estb-STb1	faeB	faeC	faeE	faeF	faeH	faeI	faeJ	fdeC	gad	hlyA	hlyE	iha	nlpI	terC	terC	terC	traT	traT	traT	traT	yehA	yehB	yehC	yehD	yghJ
M145	Canada	Pig	ERA3180728	ERP116152	ERS3664957	ERX4767215	ERR4899772	Illumina	31919_4_238	AslA	anr	chuA	csgA	eilA	espY2	fdeC	fedAac	fedB	fedE	fedF	fimH	gad	gad	hha	hlyA	hlyA	hlyE	hra	kpsE	kpsMII	lpfA	nlpI	ompT	terC	terC	traJ	yehA	yehB	yehC	yehD	yghJ
M167	unknown	Pig	ERA3180728	ERP116152	ERS3664978	ERX4767086	ERR4899643	Illumina	31919_4_24	anr	cofR	csgA	estap-STa1	fasA	fasB	fasD	fasE	fasF	fasG	fasH	fimH	gad	gad	hlyE	iss	nlpI	sitA	terC	terC	traJ	traT	traT	yehA	yehB	yehC	yehD
E696	Guatemala	Human	ERA3180728	ERP116152	ERS3643559	ERX4767216	ERR4899773	Illumina	31919_4_240	AslA	anr	astA	csgA	estah-STa3	etpB	etpC	fdeC	fimH	gad	gad	hha	hlyE	iss	kpsE	kpsMIII	lngB	lngC	lngD	lngE	lngF	lngG	lngH	lngI	lngJ	lngP	lngR	lngS	lngT	lngX1	lngX2	nlpI	terC	terC	yehA	yehB	yehC	yehD	yghJ
E765	Guatemala	Human	ERA3180728	ERP116152	ERS3643572	ERX4767217	ERR4899774	Illumina	31919_4_241	AslA	csgA	fdeC	fimH	gad	gad	hlyE	iss	nlpI	shiA	sitA	terC	terC	yehA	yehB	yehC	yehD	yghJ
E792	Guatemala	Human	ERA3180728	ERP116152	ERS3643583	ERX4767220	ERR4899777	Illumina	31919_4_248	AslA	anr	astA	csgA	estah-STa3	etpB	etpC	fdeC	fimH	gad	gad	hha	hlyE	iss	kpsE	kpsMIII	lngB	lngC	lngD	lngE	lngF	lngG	lngH	lngI	lngJ	lngP	lngR	lngS	lngT	lngX1	lngX2	nlpI	terC	terC	yehA	yehB	yehC	yehD	yghJ
M152	Ireland	Pig	ERA3180728	ERP116152	ERS3664964	ERX4767221	ERR4899778	Illumina	31919_4_250	csgA	estb-STb1	fedAac	fedB	fedE	fedF	fimH	fimH	hha	hlyA	hlyA	hlyE	iss	nlpI	ompT	stx2e-O139-S1191	terC	terC	traJ	traT	yehA	yehB	yehC	yghJ
E845	Guatemala	Human	ERA3180728	ERP116152	ERS3643594	ERX4767222	ERR4899779	Illumina	31919_4_252	anr	anr	astA	capU	cfaD	clpK1	csgA	cssA	cssB	cssC	cssD	estap-STa1	fdeC	fimH	gad	gad	hlyE	nlpI	terC	terC	traT	traT	yehA	yehB	yehC	yehD	yghJ
M153	Poland	Pig	ERA3180728	ERP116152	ERS3664965	ERX4767223	ERR4899780	Illumina	31919_4_254	AslA	anr	astA	cba	cma	colE2	csgA	eltIAB-4	estb-STb1	fedAac	fedB	fedE	fedF	fimH	fimH	gad	gad	gad	gad	hha	hlyA	hlyA	hlyE	iha	iss	nlpI	ompT	stx2e-O139-S1191	terC	terC	terC	traT	traT	traT	traT	yehA	yehB	yehC	yghJ
E906	Guatemala	Human	ERA3180728	ERP116152	ERS3643599	ERX4767224	ERR4899781	Illumina	31919_4_256	csbA	csbB	csbC	csbD	csgA	eatA	eltIAB-32	etpA	etpB	etpC	fdeC	fimH	gad	gad	hha	hlyE	iss	lpfA	nlpI	terC	terC	tibC	traT	yehA	yehB	yehC	yehD	yghJ
M154	Germany	Pig	ERA3180728	ERP116152	ERS3664966	ERX4767225	ERR4899782	Illumina	31919_4_258	AslA	anr	chuA	csgA	eilA	espY2	fdeC	fedAab	fedB	fedE	fedF	fimH	gad	gad	hha	hha	hlyA	hlyA	hlyE	kpsE	kpsMII	lpfA	nlpI	ompT	stx2e-O139-S1191	terC	terC	yehA	yehB	yehC	yehD	yghJ
M137	Belgium	Pig	ERA3180728	ERP116152	ERS3665022	ERX4767087	ERR4899644	Illumina	31919_4_26	AslA	anr	cea	csgA	estap-STa1	estb-STb1	fedAac	fedB	fedE	fedF	fimH	fimH	gad	hha	hha	hlyA	hlyA	hlyE	iha	iroN	iss	nlpI	ompT	terC	terC	terC	traT	traT	traT	yehA	yehB	yghJ
E909	Guatemala	Human	ERA3180728	ERP116152	ERS3643600	ERX4767226	ERR4899783	Illumina	31919_4_260	csgA	cswA	cswB	cswC	cswD	cswE	cswF	cswG	cswR	eatA	eltIAB-18	estap-STa1	fdeC	fimH	gad	gad	hlyE	lpfA	nlpI	shiA	terC	terC	tia	traT	traT	yehA	yehB	yehC	yehD	yghJ
M155	Poland	Pig	ERA3180728	ERP116152	ERS3664967	ERX4767227	ERR4899784	Illumina	31919_4_262	AslA	air	air	anr	astA	cba	chuA	cma	csgA	eilA	eltIAB-4	espY2	estb-STb1	fdeC	fedAac	fedB	fedE	fedF	fimH	gad	hha	hlyA	hlyA	hlyE	hra	iha	iss	iss	iss	lpfA	nlpI	ompT	terC	terC	terC	traJ	traT	traT	traT	traT
E946	Egypt	Human	ERA3180728	ERP116152	ERS3643606	ERX4767228	ERR4899785	Illumina	31919_4_264	AslA	aaiC	capU	csgA	csmA	csmB	csmC	csmD	csmE	csmF	csmG	csmS	csmT	eatA	eltIAB-23	estap-STa1	fdeC	fotT	fyuA	gad	hha	hlyE	irp2	nlpI	shiA	terC	terC	traJ	traT	traT	yehA	yehB	yehC	yehD	yghJ
M157	Ireland	Pig	ERA3180728	ERP116152	ERS3664969	ERX4767229	ERR4899786	Illumina	31919_4_267	AslA	air	anr	astA	astA	chuA	csgA	eilA	eltIAB-4	espY2	estap-STa1	estb-STb1	fdeC	fedAac	fedB	fedE	fedF	fimH	gad	gad	hha	hlyA	hlyA	hlyE	hra	iha	iss	iss	iss	lpfA	nlpI	ompT	shiA	stx2e-O139-S1191	terC	terC	terC	tia	tia	traT
E1013	Egypt	Human	ERA3180728	ERP116152	ERS3643613	ERX4767230	ERR4899787	Illumina	31919_4_268	anr	capU	cfaD	csgA	cswR	eatA	estah-STa3	etpB	etpC	fimH	gad	hlyE	lngA	lngB	lngC	lngD	lngE	lngF	lngG	lngH	lngI	lngJ	lngP	lngR	lngS	lngT	lngX1	lngX2	nlpI	terC	terC	traT	traT	yehA	yehB	yehC	yehD	yghJ
E1043	Egypt	Human	ERA3180728	ERP116152	ERS3643625	ERX4767231	ERR4899788	Illumina	31919_4_269	AslA	capU	capU	csgA	eltIAB-8	fdeC	fimH	fyuA	gad	gad	hlyE	irp2	iss	nlpI	papC	terC	terC	traJ	traT	traT	yehC	yehD	yghJ
E2586	Pakistan	Human	ERA3180728	ERP116152	ERS3643851	ERX4767088	ERR4899645	Illumina	31919_4_27	anr	capU	csgA	csmA	csmB	csmC	csmD	csmE	csmF	csmG	csmS	csmT	eatA	eltIAB-24	estap-STa1	fimH	gad	hha	hlyE	iss	nlpI	shiB	terC	terC	traJ	traT	traT	traT	yehA	yehB	yehC	yehD	yghJ
M159	Canada	Pig	ERA3180728	ERP116152	ERS3664971	ERX4767232	ERR4899789	Illumina	31919_4_272	AslA	air	chuA	csgA	eilA	espY2	fdeC	fedAac	fedB	fedE	fedF	fimH	gad	gad	hha	hlyA	hlyA	hlyE	iss	iss	iss	lpfA	nlpI	ompT	terC	terC	traJ	traT	traT	traT	yehA	yehB	yehC	yehD	yghJ
M161	Belgium	Pig	ERA3180728	ERP116152	ERS3664973	ERX4767233	ERR4899790	Illumina	31919_4_275	AslA	anr	csgA	fedAac	fedAac	fedB	fedE	fedF	fimH	fimH	gad	gad	hha	hha	hlyA	hlyA	hlyE	iss	nlpI	ompT	stx2e-O139-S1191	terC	terC	traJ	yehA	yehB	yehC	yghJ	yghJ
E1096	Egypt	Human	ERA3180728	ERP116152	ERS3643633	ERX4767234	ERR4899791	Illumina	31919_4_276	AslA	anr	anr	cfaA	cfaB	cfaC	cfaD	cfaD	cfaE	csgA	eatA	estah-STa2	etpB	etpC	fdeC	fimH	fyuA	gad	hha	hlyE	irp2	lngB	lngC	lngD	lngE	lngF	lngG	lngH	lngI	lngI	lngJ	lngP	lngR	lngS	lngT	lngX1	lngX2	nlpI	terC	terC
M162	Canada	Pig	ERA3180728	ERP116152	ERS3664974	ERX4767235	ERR4899792	Illumina	31919_4_279	AslA	anr	chuA	cib	csgA	eilA	espY2	fdeC	fedAab	fedB	fedC	fedE	fedF	fimH	gad	gad	hha	hha	hlyA	hlyA	hlyE	kpsE	kpsMII	lpfA	nlpI	ompT	sepA	stx2e-O139-S1191	terC	terC	traT	yehA	yehB	yehC	yehD	yghJ
M14	Kenya	Human	ERA3180728	ERP116152	ERS3664984	ERX4767089	ERR4899646	Illumina	31919_4_28	csgA	csmA	csmB	csmC	csmD	csmE	csmF	csmG	csmS	csmT	eatA	eltIAB-23	estap-STa1	fdeC	fotT	gad	gad	hha	hlyE	iss	iss	nlpI	ompT	sitA	terC	terC	traJ	traT	traT	yehA	yehB	yehC	yehD	yghJ
E1139	Egypt	Human	ERA3180728	ERP116152	ERS3643635	ERX4767236	ERR4899793	Illumina	31919_4_280	anr	anr	anr	anr	cfaA	cfaB	cfaC	cfaD	cfaD	cfaE	clpK1	csgA	eatA	estah-STa2	etpB	etpC	fdeC	fimH	fyuA	gad	gad	hha	hlyE	irp2	lngA	lngB	lngC	lngD	lngE	lngF	lngG	lngH	lngI	lngJ	lngP	lngR	lngS	lngT	lngX1	lngX2
M163	Belgium	Pig	ERA3180728	ERP116152	ERS3664975	ERX4767237	ERR4899794	Illumina	31919_4_283	AslA	anr	csgA	fedAac	fedAac	fedB	fedE	fedF	fimH	fimH	hha	hha	hlyA	hlyA	hlyE	iss	nlpI	ompT	stx2e-O139-S1191	terC	terC	terC	traJ	yehA	yehB	yehC	yghJ	yghJ
E1259	Egypt	Human	ERA3180728	ERP116152	ERS3643642	ERX4767238	ERR4899795	Illumina	31919_4_284	AslA	anr	astA	capU	cfaD	cotA	cotB	cotC	cotD	csgA	cstA	cstF	cstG	eatA	eltIAB-30	estah-STa3	etpB	etpC	fdeC	fimH	gad	gad	hha	hlyE	iss	kpsE	kpsM_K15	lngB	lngC	lngD	lngE	lngF	lngG	lngH	lngI	lngJ	lngP	lngR	lngS	lngT
M165	Belgium	Pig	ERA3180728	ERP116152	ERS3664976	ERX4767239	ERR4899796	Illumina	31919_4_287	AslA	anr	cea	cia	csgA	estap-STa1	estb-STb1	fedAac	fedB	fedE	fedF	fimH	fimH	gad	gad	hha	hha	hlyA	hlyA	hlyE	iha	iroN	iss	nlpI	ompT	terC	terC	terC	traT	traT	traT	yehA	yehB	yghJ
M2	the Gambia	Human	ERA3180728	ERP116152	ERS3664979	ERX4767241	ERR4899798	Illumina	31919_4_289	clpK1	csmA	csmB	csmC	csmD	csmE	csmF	csmG	csmS	csmT	eatA	eltIAB-23	estap-STa1	fdeC	fimH	fotT	gad	hha	hlyE	iss	nlpI	terC	terC	traJ	traT	traT	yehA	yehB	yehC	yehD	yghJ
M3	the Gambia	Human	ERA3180728	ERP116152	ERS3664980	ERX4767243	ERR4899800	Illumina	31919_4_293	clpK1	csmA	csmB	csmC	csmD	csmE	csmF	csmG	csmS	csmT	eatA	eltIAB-23	estap-STa1	fdeC	fimH	fotT	hha	hlyE	iss	nlpI	terC	terC	traJ	traT	traT	yehA	yehB	yehC	yehD	yghJ
E1540	Argentina	Human	ERA3180728	ERP116152	ERS3643663	ERX4767244	ERR4899801	Illumina	31919_4_296	anr	anr	anr	anr	cfaA	cfaB	cfaC	cfaD	cfaD	cfaE	clpK1	csgA	eatA	estah-STa2	etpB	etpC	fdeC	fimH	fyuA	gad	hha	hlyE	irp2	lngA	lngB	lngC	lngD	lngE	lngF	lngG	lngH	lngI	lngJ	lngP	lngR	lngS	lngT	lngX1	lngX2	nlpI
M9	Mali	Human	ERA3180728	ERP116152	ERS3664981	ERX4767246	ERR4899803	Illumina	31919_4_298	csgA	csmA	csmB	csmC	csmD	csmE	csmF	csmG	csmS	csmT	eltIAB-25	estap-STa1	fdeC	gad	gad	hha	hlyE	iss	iss	nlpI	ompT	papC	sitA	terC	terC	traJ	traT	traT	traT	yehA	yehB	yehC	yehD	yghJ
M151	Belgium	Pig	ERA3180728	ERP116152	ERS3664963	ERX4767071	ERR4899628	Illumina	31919_4_3	AslA	anr	cba	cma	csgA	estap-STa1	estb-STb1	fasG	fasH	fedAac	fedAac	fedB	fedE	fedF	fimH	fimH	gad	gad	gad	gad	hha	hha	hlyA	hlyA	hlyE	nlpI	stx2e-O139-S1191	terC	terC	traJ	traJ	traT	traT	yehA	yehB	yehC	yghJ	yghJ
M139	Belgium	Pig	ERA3180728	ERP116152	ERS3665024	ERX4767090	ERR4899647	Illumina	31919_4_30	AslA	FaeGac	astA	astA	astA	capU	cia	cib	csgA	eltIAB-4	estb-STb1	faeA	faeB	faeC	faeE	faeF	faeH	faeI	faeJ	fdeC	fyuA	gad	hha	hlyA	hlyE	iha	irp2	nlpI	shiA	terC	terC	terC	tia	traT	traT	traT	traT	yehA	yehB	yehC
M12	Mozambique	Human	ERA3180728	ERP116152	ERS3664982	ERX4767247	ERR4899804	Illumina	31919_4_301	csgA	csmA	csmB	csmC	csmD	csmE	csmF	csmG	csmS	csmT	eatA	eltIAB-24	estap-STa1	fdeC	fimH	hha	hlyE	iss	nlpI	terC	terC	traT	traT	yehA	yehB	yehD	yghJ
E1742	Bangladesh	Human	ERA3180728	ERP116152	ERS3643708	ERX4767248	ERR4899805	Illumina	31919_4_304	csbA	csbB	csbC	csbD	csgA	eltIAB-32	fdeC	fimH	fimH	gad	gad	hha	hlyE	iss	nlpI	ompT	shiB	terC	terC	tia	traT	yehA	yehB	yehC	yehD	yghJ
E1956	Bangladesh	Human	ERA3180728	ERP116152	ERS3643749	ERX4767249	ERR4899806	Illumina	31919_4_305	AslA	anr	capU	cfaD	csgA	csuA	csuB	csuC	csuD	eltIAB-15	estah-STa3	etpB	etpC	fdeC	fimH	gad	hlyE	iss	nlpI	papA_F13	papC	terC	terC	traJ	traT	yehA	yehB	yehC	yehD	yghJ
M13	Kenya	Human	ERA3180728	ERP116152	ERS3664983	ERX4767250	ERR4899807	Illumina	31919_4_306	csgA	csmA	csmB	csmC	csmD	csmE	csmF	csmG	csmS	csmT	eatA	eltIAB-23	estap-STa1	fdeC	fotT	gad	gad	hha	hlyE	iss	iss	nlpI	ompT	sitA	terC	terC	traJ	traT	traT	yehA	yehB	yehC	yehD	yghJ
M15	Kenya	Human	ERA3180728	ERP116152	ERS3664985	ERX4767251	ERR4899808	Illumina	31919_4_309	csgA	csmA	csmB	csmC	csmD	csmE	csmF	csmG	csmS	csmT	eatA	eltIAB-23	estap-STa1	fdeC	fotT	gad	gad	hha	hlyE	iss	iss	nlpI	ompT	sitA	terC	terC	traJ	traT	traT	traT	yehA	yehB	yehC	yehD	yghJ
E2591	Pakistan	Human	ERA3180728	ERP116152	ERS3643852	ERX4767091	ERR4899648	Illumina	31919_4_31	AslA	air	anr	cib	csgA	csnA	csnB	csnC	csnD	csnE	csnF	csnG	cswR	eilA	eltIAB-31	estap-STa1	fdeC	fimH	gad	gad	hlyE	kpsE	kpsE	kpsMII	nlpI	terC	terC	traT	traT	yehA	yehB	yehC	yehD
E2019	Bangladesh	Human	ERA3180728	ERP116152	ERS3643768	ERX4767252	ERR4899809	Illumina	31919_4_312	anr	anr	astA	astA	cfaD	cofB	cofC	cofD	cofE	cofF	cofG	cofH	cofI	cofJ	cofP	cofR	cofS	cofT	csgA	cssA	cssB	cssD	estap-STa1	fimH	gad	hlyE	lpfA	lpfA	nlpI	shiA	terC	terC	tia	yehA	yehB	yehC	yehD
M17	Kenya	Human	ERA3180728	ERP116152	ERS3664986	ERX4767253	ERR4899810	Illumina	31919_4_313	csgA	csmA	csmB	csmC	csmD	csmE	csmF	csmG	csmS	csmT	eatA	eltIAB-23	estap-STa1	fdeC	fotT	gad	gad	gad	hha	hlyE	iss	iss	nlpI	ompT	sitA	terC	terC	traJ	traT	traT	yehA	yehB	yehC	yehD	yghJ
E2046	Bangladesh	Human	ERA3180728	ERP116152	ERS3643775	ERX4767254	ERR4899811	Illumina	31919_4_316	anr	astA	astA	capU	cfaD	csgA	cssA	cssB	cssC	cssD	estap-STa1	fdeC	fimH	gad	gad	hha	hha	hlyE	iss	lpfA	nlpI	ompT	terC	terC	traJ	traT	yehA	yehB	yehC	yehD	yghJ
M18	Kenya	Human	ERA3180728	ERP116152	ERS3664987	ERX4767255	ERR4899812	Illumina	31919_4_318	csgA	csmA	csmB	csmC	csmD	csmE	csmF	csmG	csmS	csmT	eltIAB-25	estap-STa1	fdeC	gad	gad	hha	hlyE	iss	iss	nlpI	ompT	papC	sitA	terC	terC	traJ	traT	traT	yehA	yehB	yehC	yehD	yghJ
M31	Bangladesh	Human	ERA3180728	ERP116152	ERS3664991	ERX4767092	ERR4899649	Illumina	31919_4_32	anr	astA	astA	astA	astA	cib	csgA	cswR	eltI-15b	etpB	etpC	fdeC	fimH	gad	gad	hlyE	iss	nlpI	ompT	terC	terC	traT	traT	yehA	yehB	yehC	yehD	yghJ
E2095	Bangladesh	Human	ERA3180728	ERP116152	ERS3643797	ERX4767256	ERR4899813	Illumina	31919_4_320	anr	astA	astA	capU	cfaD	csgA	cssA	cssB	cssC	cssD	estap-STa1	fdeC	fimH	gad	hha	hha	hlyE	iss	lpfA	nlpI	ompT	terC	terC	traJ	traT	yehA	yehB	yehC	yehD	yghJ
M19	Kenya	Human	ERA3180728	ERP116152	ERS3664988	ERX4767257	ERR4899814	Illumina	31919_4_322	csgA	csmA	csmB	csmC	csmD	csmE	csmF	csmG	csmS	csmT	eatA	eltIAB-23	estap-STa1	fdeC	fotT	gad	gad	hlyE	iss	iss	nlpI	ompT	sitA	terC	terC	traJ	traT	traT	yehA	yehB	yehC	yehD	yghJ
E2338	Bolivia	Human	ERA3180728	ERP116152	ERS3643835	ERX4767258	ERR4899815	Illumina	31919_4_324	anr	csfB	csfC	csfD	csfE	csgA	csvA	eatA	eltIAB-32	etpB	etpC	fdeC	fimH	fyuA	gad	gad	hha	hha	hlyE	irp2	iss	lpfA	nlpI	ompT	terC	terC	tibA	tibC	traJ	traT	yehA	yehB	yehC	yehD	yghJ
M20	Kenya	Human	ERA3180728	ERP116152	ERS3664989	ERX4767259	ERR4899816	Illumina	31919_4_326	anr	csgA	csmA	csmB	csmC	csmD	csmE	csmF	csmG	csmS	csmT	eltIAB-25	estap-STa1	fdeC	gad	gad	hha	hlyE	iss	iss	nlpI	ompT	papC	sitA	terC	terC	traJ	traT	traT	yehA	yehB	yehC	yehD	yghJ
M98	Belgium	Pig	ERA3180728	ERP116152	ERS3664941	ERX4767260	ERR4899817	Illumina	31919_4_328	AslA	anr	astA	astA	astA	capU	cib	csgA	eltIAB-4	estap-STa1	estb-STb1	estb-STb1	faeB	faeC	faeD	faeE	faeE	faeF	faeGac	faeH	faeI	faeJ	fdeC	gad	gad	hlyA	hlyE	iha	nlpI	sepA	terC	terC	terC	traJ	traT	traT	traT	yehA	yehB	yehC
M26	India	Human	ERA3180728	ERP116152	ERS3664990	ERX4767261	ERR4899818	Illumina	31919_4_330	AslA	anr	capU	csgA	csmA	csmB	csmC	csmD	csmE	csmF	csmG	csmS	csmT	eatA	eltIAB-24	estap-STa1	gad	hha	hlyE	nlpI	shiA	terC	terC	tia	traJ	traT	traT	yehA	yehB	yehC	yehD	yghJ
M99	Belgium	Pig	ERA3180728	ERP116152	ERS3664942	ERX4767262	ERR4899819	Illumina	31919_4_332	AslA	anr	astA	astA	astA	capU	csgA	eltIAB-4	estb-STb1	faeB	faeC	faeD	faeE	faeE	faeF	faeGac	faeH	faeI	faeJ	fdeC	gad	hlyA	hlyE	iha	nlpI	terC	terC	terC	traJ	traT	traT	traT	traT	yehA	yehB	yehC	yehD	yghJ	yghJ
M100	Belgium	Pig	ERA3180728	ERP116152	ERS3664943	ERX4767263	ERR4899820	Illumina	31919_4_333	AslA	anr	astA	astA	capU	csgA	eltIAB-4	estb-STb1	faeB	faeC	faeD	faeE	faeE	faeF	faeGac	faeH	faeI	faeJ	fdeC	gad	gad	gad	gad	hlyA	hlyE	iha	nlpI	terC	terC	terC	traJ	traT	traT	traT	yehA	yehB	yehC	yehD	yghJ
M32	Pakistan	Human	ERA3180728	ERP116152	ERS3664992	ERX4767264	ERR4899821	Illumina	31919_4_335	anr	capU	csgA	csmA	csmB	csmC	csmD	csmE	csmF	csmG	csmS	csmT	eatA	eltIAB-24	estap-STa1	fimH	gad	hha	hlyE	iss	nlpI	shiB	terC	terC	traJ	traT	traT	traT	yehA	yehB	yehC	yehD	yghJ
M33	Pakistan	Human	ERA3180728	ERP116152	ERS3664993	ERX4767265	ERR4899822	Illumina	31919_4_338	anr	capU	csdA	csdB	csdC	csdD	csgA	eatA	eltIAB-19	eltIAB-32	estap-STa1	etpB	etpC	fdeC	fimH	gad	gad	hha	hlyE	lpfA	nlpI	shiA	terC	terC	tia	tibC	traT	yehA	yehB	yehC	yehD	yghJ
M140	Belgium	Pig	ERA3180728	ERP116152	ERS3665028	ERX4767093	ERR4899650	Illumina	31919_4_34	AslA	FaeGac	anr	astA	astA	astA	capU	cia	cia	csgA	eltIAB-4	estb-STb1	faeA	faeB	faeC	faeE	faeF	faeH	faeI	faeJ	fdeC	fyuA	gad	hha	hlyA	hlyE	iha	irp2	nlpI	shiA	terC	terC	terC	tia	traT	traT	traT	traT	traT	traT
M102	Belgium	Pig	ERA3180728	ERP116152	ERS3664945	ERX4767266	ERR4899823	Illumina	31919_4_340	AslA	anr	astA	astA	astA	capU	csgA	eltIAB-4	estap-STa1	estb-STb1	faeB	faeC	faeE	faeF	faeGac	faeH	faeI	faeJ	fdeC	gad	hlyA	hlyE	iha	nlpI	sepA	terC	terC	terC	traJ	traT	traT	traT	yehA	yehB	yehC	yehD	yghJ
M34	Pakistan	Human	ERA3180728	ERP116152	ERS3664994	ERX4767267	ERR4899824	Illumina	31919_4_342	AslA	capU	chuA	cofB	cofC	cofD	cofE	cofF	cofG	cofH	cofI	cofJ	cofP	cofR	cofR	cofS	cofT	csgA	fdeC	fimH	gad	gad	gad	iss	iss	lpfA	nlpI	ompT	terC	terC	usp	yehA	yehB	yehC	yehD
M104	Belgium	Pig	ERA3180728	ERP116152	ERS3664947	ERX4767268	ERR4899825	Illumina	31919_4_344	AslA	anr	anr	astA	astA	astA	astA	astA	astA	capU	csgA	eltIAB-4	estap-STa1	estb-STb1	faeB	faeC	faeD	faeE	faeE	faeF	faeGac	faeH	faeI	faeJ	fdeC	hlyA	hlyE	iha	nlpI	sepA	terC	terC	terC	terC	traJ	traT	traT	traT	yehA	yehB
M36	Pakistan	Human	ERA3180728	ERP116152	ERS3664996	ERX4767269	ERR4899826	Illumina	31919_4_347	anr	capU	csgA	csmA	csmB	csmC	csmD	csmE	csmF	csmG	csmS	csmT	eatA	eltIAB-24	estap-STa1	fdeC	fimH	fimH	fimH	fimH	fimH	fimH	fimH	fimH	fimH	fimH	fimH	fimH	fimH	fimH	fimH	fimH	fimH	fimH	fimH	fimH	fimH	fimH	fimH	gad
M106	Belgium	Pig	ERA3180728	ERP116152	ERS3664949	ERX4767270	ERR4899827	Illumina	31919_4_348	AslA	anr	astA	astA	astA	capU	csgA	eltIAB-4	estb-STb1	faeB	faeC	faeD	faeE	faeE	faeF	faeGac	faeH	faeI	faeJ	fdeC	hlyA	hlyE	iha	nlpI	terC	terC	terC	traJ	traT	traT	traT	yehA	yehB	yehC	yehD	yghJ	yghJ
E2730	India	Human	ERA3180728	ERP116152	ERS3643853	ERX4767094	ERR4899651	Illumina	31919_4_35	aamR	anr	capU	csbA	csbB	csbC	csbD	csgA	eatA	eltIAB-32	etpA	etpB	etpC	etpC	fdeC	fimH	fimH	gad	gad	hha	hlyE	hra	nlpI	terC	terC	traJ	traT	traT	traT	yehA	yehB	yehC	yehD	yghJ
M37	Pakistan	Human	ERA3180728	ERP116152	ERS3664997	ERX4767271	ERR4899828	Illumina	31919_4_351	capU	csgA	csmA	csmB	csmC	csmD	csmE	csmF	csmG	csmS	csmT	eatA	eltIAB-24	estap-STa1	fimH	hha	hlyE	iss	nlpI	shiB	terC	terC	traT	traT	yehA	yehB	yehC	yehD	yghJ
M107	Belgium	Pig	ERA3180728	ERP116152	ERS3664950	ERX4767272	ERR4899829	Illumina	31919_4_352	AslA	anr	astA	astA	astA	astA	capU	csgA	eltIAB-4	estap-STa1	estb-STb1	estb-STb1	faeB	faeE	faeF	faeGac	faeH	faeI	faeJ	faeJ	fdeC	gad	hlyA	hlyE	iha	nlpI	sepA	terC	terC	terC	traJ	traT	traT	traT	yehA	yehB	yehC	yehD	yghJ	yghJ
M38	Pakistan	Human	ERA3180728	ERP116152	ERS3664998	ERX4767273	ERR4899830	Illumina	31919_4_355	capU	csgA	csmA	csmB	csmC	csmD	csmE	csmF	csmG	csmS	csmT	eatA	eltIAB-24	estap-STa1	fimH	gad	hha	hlyE	iss	nlpI	shiB	terC	terC	traT	yehA	yehB	yehC	yehD	yghJ
M108	Belgium	Pig	ERA3180728	ERP116152	ERS3664951	ERX4767274	ERR4899831	Illumina	31919_4_356	AslA	FaeGac	anr	astA	astA	astA	capU	cba	cia	cma	csgA	eltIAB-4	estb-STb1	faeB	faeC	faeE	faeF	faeH	faeI	faeJ	fdeC	hlyA	hlyE	iha	nlpI	sepA	shiA	terC	terC	terC	tia	traT	traT	traT	traT	yehA	yehB	yehC	yehD	yghJ
M39	Pakistan	Human	ERA3180728	ERP116152	ERS3664999	ERX4767275	ERR4899832	Illumina	31919_4_359	anr	capU	csgA	csmA	csmB	csmC	csmD	csmE	csmF	csmG	csmS	csmT	eatA	eltIAB-24	estap-STa1	fimH	gad	hha	hlyE	iss	nlpI	shiB	terC	terC	traJ	traT	traT	traT	traT	yehA	yehB	yehC	yehD	yghJ
M35	Pakistan	Human	ERA3180728	ERP116152	ERS3664995	ERX4767095	ERR4899652	Illumina	31919_4_36	capU	csgA	csmA	csmB	csmC	csmD	csmE	csmF	csmG	csmS	csmT	eatA	eltIAB-24	estap-STa1	fdeC	fimH	gad	hha	hlyE	iss	nlpI	shiB	terC	terC	traT	traT	yehA	yehB	yehC	yehD	yghJ
M109	Belgium	Pig	ERA3180728	ERP116152	ERS3664952	ERX4767276	ERR4899833	Illumina	31919_4_360	AslA	FaeGac	anr	astA	astA	astA	capU	cba	cma	csgA	eltIAB-4	estb-STb1	faeB	faeC	faeE	faeF	faeH	faeI	faeJ	fdeC	gad	gad	hlyA	hlyE	iha	nlpI	shiA	terC	terC	terC	tia	traT	traT	traT	yehA	yehB	yehC	yehD	yghJ	yghJ
M110	Belgium	Pig	ERA3180728	ERP116152	ERS3664953	ERX4767277	ERR4899834	Illumina	31919_4_361	AslA	FaeGac	anr	astA	astA	astA	capU	cba	cma	csgA	eltIAB-4	estb-STb1	faeB	faeC	faeE	faeF	faeH	faeI	faeJ	fdeC	gad	gad	hlyA	hlyE	iha	nlpI	shiA	terC	terC	terC	tia	traT	traT	traT	yehA	yehB	yehC	yehD	yghJ	yghJ
M113	Belgium	Pig	ERA3180728	ERP116152	ERS3665000	ERX4767278	ERR4899835	Illumina	31919_4_364	AslA	FaeGac	anr	astA	astA	astA	astA	astA	astA	cba	cia	cib	cma	csgA	eltIAB-4	estb-STb1	faeB	faeC	faeE	faeF	faeH	faeI	faeJ	fdeC	gad	hlyA	hlyE	iha	nlpI	terC	terC	terC	traT	traT	traT	traT	yehA	yehB	yehC	yehD
M115	Belgium	Pig	ERA3180728	ERP116152	ERS3665001	ERX4767279	ERR4899836	Illumina	31919_4_367	AslA	anr	cea	cia	cib	csgA	estap-STa1	estb-STb1	fedAac	fedB	fedE	fedF	fimH	fimH	hha	hha	hlyA	hlyA	hlyE	iha	iss	nlpI	ompT	terC	terC	terC	terC	traT	traT	traT	traT	yehA	yehB	yghJ
M111	Belgium	Pig	ERA3180728	ERP116152	ERS3664954	ERX4767280	ERR4899837	Illumina	31919_4_368	AslA	anr	astA	astA	astA	astA	astA	astA	capU	cib	csgA	eltIAB-4	estb-STb1	faeB	faeC	faeE	faeF	faeGac	faeH	faeI	faeJ	fdeC	gad	gad	gad	gad	hlyA	hlyE	iha	nlpI	terC	terC	terC	traJ	traT	traT	traT	traT	yehA	yehB
M144	Poland	Pig	ERA3180728	ERP116152	ERS3664956	ERX4767281	ERR4899838	Illumina	31919_4_369	AslA	capU	cba	cma	csgA	estap-STa1	estb-STb1	etpD	fdeC	fimH	fyuA	gad	hlyE	iha	irp2	irp2	nlpI	papC	papC	terC	terC	terC	traJ	traT	traT	traT	yehA	yehB	yehC	yehD	yghJ
M116	Belgium	Pig	ERA3180728	ERP116152	ERS3665002	ERX4767282	ERR4899839	Illumina	31919_4_372	AslA	FaeGac	anr	astA	cba	cia	cia	cma	csgA	eltIAB-4	estb-STb1	faeB	faeC	faeE	faeF	faeH	faeI	faeJ	fdeC	gad	hlyA	hlyE	iha	nlpI	terC	terC	terC	traT	traT	traT	traT	yehA	yehB	yehC	yehD	yghJ
M118	Belgium	Pig	ERA3180728	ERP116152	ERS3665004	ERX4767283	ERR4899840	Illumina	31919_4_373	FaeGac	FaeGac	anr	astA	cia	csgA	eltIAB-4	estb-STb1	faeA	faeB	faeC	faeD	faeE	faeE	faeF	faeH	faeI	faeJ	fdeC	fimH	fyuA	gad	gad	hha	hha	hha	hha	hlyA	hlyE	irp2	lpfA	nlpI	sepA	shiB	terC	terC	terC	traT	yehA	yehB
M146	Germany	Pig	ERA3180728	ERP116152	ERS3664958	ERX4767284	ERR4899841	Illumina	31919_4_376	AslA	air	air	cba	chuA	cib	cma	csgA	eilA	espY2	estap-STa1	estb-STb1	fdeC	fedAac	fedB	fedE	fedF	fimH	gad	gad	hha	hlyA	hlyA	hlyE	hra	iss	iss	iss	lpfA	nlpI	ompT	terC	terC	terC	traJ	traT	yehA	yehB	yehC	yehD
M119	Belgium	Pig	ERA3180728	ERP116152	ERS3665005	ERX4767285	ERR4899842	Illumina	31919_4_377	cib	csgA	fdeC	fedAab	fedB	fedC	fedE	fedF	fimH	gad	gad	hlyA	hlyE	iss	lpfA	nlpI	ompT	sepA	stx2e-ONT-2771	terC	terC	traT	yehA	yehB	yehC	yehD	yghJ
E102	Bangladesh	Human	ERA3180728	ERP116152	ERS3665031	ERX4767096	ERR4899653	Illumina	31919_4_38	anr	anr	astA	capU	cfaD	csgA	cssA	cssB	cssC	cssD	eatA	eltIAB-1	estap-STa1	fdeC	fimH	gad	gad	hlyE	iss	kpsE	kpsMII_K5	nlpI	ompT	terC	terC	traT	yehA	yehB	yehC	yehD	yghJ
M147	Belgium	Pig	ERA3180728	ERP116152	ERS3664959	ERX4767286	ERR4899843	Illumina	31919_4_380	AslA	anr	chuA	csgA	eilA	espY2	fdeC	fedAab	fedB	fedC	fedE	fedF	fimH	gad	gad	hha	hha	hlyA	hlyA	hlyE	hra	kpsE	kpsMII	lpfA	nlpI	ompT	stx2e-O139-S1191	terC	terC	yehA	yehB	yehC	yehD	yghJ
M120	Belgium	Pig	ERA3180728	ERP116152	ERS3665006	ERX4767287	ERR4899844	Illumina	31919_4_381	AslA	anr	cib	csgA	eltIAB-4	fedAac	fedB	fedC	fedE	fedF	fimH	fimH	gad	gad	gad	gad	hlyA	hlyE	iss	nlpI	ompT	stx2e-O139-S1191	terC	terC	traJ	yehA	yehB	yehC	yghJ	yghJ
M149	Belgium	Pig	ERA3180728	ERP116152	ERS3664961	ERX4767288	ERR4899845	Illumina	31919_4_384	AslA	anr	csgA	estap-STa1	estb-STb1	fedAac	fedAac	fedB	fedE	fedF	fimH	fimH	gad	gad	hha	hha	hlyA	hlyA	hlyE	iss	nlpI	ompT	stx2e-O139-S1191	terC	terC	terC	traJ	traJ	traT	yehA	yehB	yehC	yghJ
E2825	Bangladesh	Human	ERA3180728	ERP116152	ERS3643854	ERX4767097	ERR4899654	Illumina	31919_4_39	anr	cnmHa	csgA	csnB	csnC	csnD	csnE	csnF	csnG	cswR	eltIAB-21	eltIAB-28	eltIAB-31	eltIAB-33	fdeC	gad	gad	gad	hha	hlyE	lpfA	lpfA	nlpI	terC	terC	traT	traT	traT	yehA	yehB	yehC	yehD	yghJ
M117	Belgium	Pig	ERA3180728	ERP116152	ERS3665003	ERX4767098	ERR4899655	Illumina	31919_4_40	cib	csgA	fdeC	fimH	fimH	gad	gad	hha	hha	hlyE	iss	lpfA	nlpI	terC	terC	terC	yehA	yehB	yehC	yehD	yghJ
E323	Mexico	Human	ERA3180728	ERP116152	ERS3665032	ERX4767099	ERR4899656	Illumina	31919_4_42	AslA	csgA	cswA	cswB	cswC	cswD	cswE	cswF	cswG	cswR	eltIAB-18	estap-STa1	fdeC	fimH	gad	gad	hha	hlyE	iss	nlpI	shiA	terC	terC	tia	traT	yehA	yehB	yehC	yehD	yghJ
E2914	Gambia	Human	ERA3180728	ERP116152	ERS3643855	ERX4767100	ERR4899657	Illumina	31919_4_43	anr	cmaHb	crsC	crsD	crsE	crsF	crsG	csgA	cswR	eltIAB-21	eltIAB-28	eltIAB-31	eltIAB-33	fdeC	fimH	gad	hha	hlyE	lpfA	lpfA	nlpI	terC	terC	traT	traT	traT	traT	yehA	yehB	yehC	yehD	yghJ
M121	Belgium	Pig	ERA3180728	ERP116152	ERS3665007	ERX4767101	ERR4899658	Illumina	31919_4_44	anr	cif	csgA	eae-b01a-beta	espA	espB	espF	espJ	etpD	fdeC	fimH	gad	hlyE	iss	katP	nleA	nleB	nleB	nlpI	ompT	terC	terC	tir	traT	yehA	yehB	yehC	yehD
E2955	Gambia	Human	ERA3180728	ERP116152	ERS3643856	ERX4767102	ERR4899659	Illumina	31919_4_45	AslA	anr	anr	csgA	eltIAB-8	fdeC	fimH	gad	gad	hha	hlyE	iss	iss	nlpI	papC	sitA	terC	terC	traJ	traJ	traT	traT	yehA	yehB	yehC	yehD	yghJ
M122	Belgium	Pig	ERA3180728	ERP116152	ERS3665008	ERX4767103	ERR4899660	Illumina	31919_4_46	anr	csgA	fdeC	fimH	gad	gad	gad	gad	gad	gad	hlyE	hra	lpfA	nlpI	ompT	terC	terC	yehA	yehB	yehC	yehD
E390	Guatemala	Human	ERA3180728	ERP116152	ERS3665034	ERX4767104	ERR4899661	Illumina	31919_4_48	afaD	anr	astA	capU	capU	csgA	fdeC	fimH	fyuA	gad	gad	hha	hha	hha	hha	hlyE	irp2	iucC	iutA	lpfA	nlpI	sitA	terC	terC	yehA	yehB	yehC	yehD	yghJ
E2957	Gambia	Human	ERA3180728	ERP116152	ERS3643857	ERX4767105	ERR4899662	Illumina	31919_4_49	anr	astA	capU	csgA	cssA	cssB	cssC	cswR	eltIAB-13	fdeC	gad	hha	hha	hlyE	iss	lpfA	nlpI	terC	terC	traJ	traT	traT	yehA	yehB	yehC	yehD	yghJ	yghJ
M127	Belgium	Pig	ERA3180728	ERP116152	ERS3665013	ERX4767072	ERR4899629	Illumina	31919_4_5	AslA	FaeGac	astA	astA	astA	capU	cia	csgA	eltIAB-4	estb-STb1	faeA	faeB	faeC	faeE	faeF	faeH	faeI	fdeC	fyuA	hha	hlyA	hlyE	iha	irp2	nlpI	shiA	terC	terC	terC	tia	traT	traT	traT	traT	yehA	yehB	yehC	yehD	yghJ	yghJ
M123	Belgium	Pig	ERA3180728	ERP116152	ERS3665009	ERX4767106	ERR4899663	Illumina	31919_4_50	anr	cib	colE2-like	csgA	cvaC	etsC	etsC	fdeC	fimH	fyuA	gad	gad	hha	hha	hlyE	hlyF	iroN	irp2	iss	iss	iss	iucC	iutA	lpfA	mchF	nlpI	ompT	ompT	sitA	terC	terC	traJ	traT	traT	tsh	yehA	yehB	yehC	yehD
E402	Guatemala	Human	ERA3180728	ERP116152	ERS3665035	ERX4767107	ERR4899664	Illumina	31919_4_52	AslA	anr	capU	csgA	fdeC	fimH	gad	hlyA	hlyE	iss	nlpI	terC	terC	traJ	traT	yehA	yehB	yehC	yehD	yghJ
E2960	Gambia	Human	ERA3180728	ERP116152	ERS3643858	ERX4767108	ERR4899665	Illumina	31919_4_53	anr	astA	astA	astA	astA	cib	csgA	cswR	eltI-15b	etpB	etpC	fdeC	fimH	gad	gad	hlyE	iss	lpfA	nlpI	terC	terC	traT	traT	traT	yehA	yehB	yehC	yehD	yghJ
M124	Belgium	Pig	ERA3180728	ERP116152	ERS3665010	ERX4767109	ERR4899666	Illumina	31919_4_54	AslA	FaeGac	anr	astA	astA	astA	capU	cba	cma	csgA	eltIAB-4	estb-STb1	faeB	faeC	faeE	faeF	faeH	faeI	faeJ	fdeC	gad	hlyA	hlyE	iha	nlpI	shiA	terC	terC	terC	tia	traT	traT	traT	yehA	yehB	yehC	yehD	yghJ	yghJ
E1719	Bangladesh	Human	ERA3180728	ERP116152	ERS3665039	ERX4767110	ERR4899667	Illumina	31919_4_56	anr	anr	astA	capU	cfaD	csaA	csaB	csaC	csaD	csaE	csgA	cssA	cssB	cssC	cssD	eatA	eltIAB-1	estap-STa1	fdeC	fimH	gad	gad	hlyE	kpsE	kpsMII_K5	nlpI	ompT	terC	terC	traT	yehA	yehB	yehC	yehD	yghJ
E2961	Gambia	Human	ERA3180728	ERP116152	ERS3643859	ERX4767111	ERR4899668	Illumina	31919_4_57	anr	astA	capU	csgA	cssA	cssB	cssC	cswR	eltIAB-13	fdeC	gad	hha	hha	hlyE	iss	lpfA	nlpI	terC	terC	traJ	traT	yehA	yehB	yehC	yehD	yghJ	yghJ
M126	Belgium	Pig	ERA3180728	ERP116152	ERS3665012	ERX4767112	ERR4899669	Illumina	31919_4_58	AslA	csgA	fimH	fimH	gad	gad	hlyE	iss	iss	nlpI	ompT	terC	terC	yehA	yehB	yehC
E2494	Kenya	Human	ERA3180728	ERP116152	ERS3643846	ERX4767073	ERR4899630	Illumina	31919_4_6	anr	astA	csgA	cssA	cssB	cssC	cswR	eltIAB-12	eltIAB-13	eltIAB-25	fdeC	fimH	gad	gad	hlyE	lpfA	nlpI	terC	terC	traT	traT	traT	yehA	yehB	yehC	yehD	yghJ
E 1765	Bangladesh	Human	ERA3180728	ERP116152	ERS3665042	ERX4767113	ERR4899670	Illumina	31919_4_60	anr	anr	astA	capU	cfaD	csaA	csaB	csaC	csaD	csaE	csgA	cssA	cssB	cssC	cssD	eatA	eltIAB-1	estap-STa1	fdeC	fimH	gad	gad	hlyE	kpsE	kpsMII_K5	nlpI	ompT	terC	terC	traT	yehB	yehC	yehD	yghJ
E2973	Gambia	Human	ERA3180728	ERP116152	ERS3643860	ERX4767114	ERR4899671	Illumina	31919_4_61	anr	anr	astA	capU	csgA	cssA	cssB	cssC	cswR	eltIAB-13	fdeC	gad	hha	hha	hlyE	iss	lpfA	nlpI	terC	terC	traJ	traT	traT	traT	yehA	yehB	yehC	yehD	yghJ	yghJ
M128	Belgium	Pig	ERA3180728	ERP116152	ERS3665014	ERX4767115	ERR4899672	Illumina	31919_4_62	csgA	fdeC	fimH	fimH	gad	gad	hha	hha	hlyE	iucC	iutA	lpfA	nlpI	shiA	shiA	sitA	terC	terC	tia	yehA	yehB	yehC	yehD
E1771	Bangladesh	Human	ERA3180728	ERP116152	ERS3665044	ERX4767116	ERR4899673	Illumina	31919_4_64	anr	csfB	csfC	csfD	csfE	csgA	csvA	eatA	eltIAB-32	etpB	etpC	etpC	fdeC	fimH	gad	gad	gad	gad	hha	hlyE	iss	lpfA	nlpI	ompT	terC	terC	traJ	traT	traT	yehA	yehB	yehC	yehD	yghJ
E2975	Gambia	Human	ERA3180728	ERP116152	ERS3643861	ERX4767117	ERR4899674	Illumina	31919_4_65	anr	colE4	csgA	cswA	cswB	cswC	cswD	cswE	cswF	cswG	cswR	eltIAB-18	estap-STa1	fdeC	fimH	fyuA	gad	hha	hlyE	irp2	iss	lpfA	nlpI	ompT	terC	terC	traJ	traT	yehA	yehB	yehC	yehD	yghJ
M130	Belgium	Pig	ERA3180728	ERP116152	ERS3665016	ERX4767118	ERR4899675	Illumina	31919_4_66	AslA	FaeGac	astA	astA	capU	cia	csgA	eltIAB-4	estb-STb1	faeA	faeB	faeC	faeE	faeF	faeH	faeI	faeJ	fdeC	fyuA	gad	hha	hlyA	hlyE	iha	irp2	nlpI	shiA	terC	terC	terC	tia	traT	traT	traT	traT	yehA	yehB	yehC	yehD	yghJ
E2275	Bolivia	Human	ERA3180728	ERP116152	ERS3665048	ERX4767119	ERR4899676	Illumina	31919_4_68	aamR	anr	capU	cfaD	csgA	csuA1	csuA2	csuB	csuC	csuD	eatA	estah-STa3	etpB	etpC	fdeC	gad	hha	hlyE	hra	iss	lpfA	nlpI	terC	terC	tibA	tibC	traT	traT	yehA	yehB	yehC	yehD	yghJ	yghJ
E2982	Bangladesh	Human	ERA3180728	ERP116152	ERS3643862	ERX4767120	ERR4899677	Illumina	31919_4_69	csfB	csfC	csfD	csfE	csgA	csvA	eatA	eltIAB-32	etpB	etpC	etpC	fdeC	fimH	gad	gad	gad	gad	gad	hha	hlyE	iss	lpfA	nlpI	ompT	terC	terC	yehA	yehB	yehC	yehD	yghJ
M156	Hungary	Pig	ERA3180728	ERP116152	ERS3664968	ERX4767074	ERR4899631	Illumina	31919_4_7	csgA	estap-STa1	estb-STb1	fdeC	fedAac	fedB	fedE	fedF	fimH	gad	gad	hlyA	hlyA	hlyE	iha	iss	lpfA	nlpI	ompT	shiB	terC	terC	terC	tia	traT	traT	traT	yehA	yehB	yehC	yehD	yghJ
M135	Belgium	Pig	ERA3180728	ERP116152	ERS3665020	ERX4767121	ERR4899678	Illumina	31919_4_70	AslA	anr	cdt-IVB	cea	chuA	cia	cnf1	csgA	cvaC	dhaK	etsC	etsC	fdeC	fimH	focCsfaE	focG	focI	fyuA	gad	gad	hha	hlyA	hlyF	hra	ibeA	iroN	irp2	iss	iss	iucC	iutA	kpsE	kpsMII_K5	mchB	mchC	mchF	mchF	mcmA	nlpI	ompT
E2612	Bangladesh	Human	ERA3180728	ERP116152	ERS3665057	ERX4767122	ERR4899679	Illumina	31919_4_72	AslA	air	anr	csgA	csnA	csnB	csnC	csnD	csnE	csnF	csnG	cswR	eilA	eltIAB-21	eltIAB-28	eltIAB-31	eltIAB-33	estap-STa1	fdeC	fimH	gad	gad	hlyE	kpsE	kpsE	kpsMII	nlpI	terC	terC	traT	yehA	yehB	yehC	yehD
E2750	Bolivia	Human	ERA3180728	ERP116152	ERS3665060	ERX4767123	ERR4899680	Illumina	31919_4_73	AslA	anr	capU	csgA	fdeC	fyuA	gad	hlyE	iha	irp2	iucC	iutA	nlpI	terC	terC	traJ	traT	traT	yehA	yehB	yehC	yehD
E2984	Bangladesh	Human	ERA3180728	ERP116152	ERS3643863	ERX4767124	ERR4899681	Illumina	31919_4_74	csfB	csfC	csfD	csfE	csgA	csvA	eatA	eltIAB-32	etpB	etpC	etpC	fdeC	fimH	gad	gad	hha	hlyE	iss	lpfA	nlpI	ompT	terC	terC	yehA	yehB	yehC	yehD	yghJ
M136	Belgium	Pig	ERA3180728	ERP116152	ERS3665021	ERX4767125	ERR4899682	Illumina	31919_4_75	anr	cia	cia	cib	csgA	cvaC	etsC	etsC	fdeC	fimH	fyuA	gad	gad	hlyE	hlyF	iroN	irp2	iss	iss	iucC	iutA	lpfA	mchF	nlpI	ompT	ompT	sitA	terC	terC	traJ	traJ	traT	traT	traT	tsh	yehA	yehB	yehC	yehD	yghJ
E2752	Bolivia	Human	ERA3180728	ERP116152	ERS3665062	ERX4767126	ERR4899683	Illumina	31919_4_77	anr	anr	anr	anr	cfaA	cfaB	cfaC	cfaD	cfaD	cfaE	clpK1	csgA	eatA	estah-STa2	etpB	etpC	fdeC	fimH	fyuA	gad	gad	hha	hlyE	irp2	lngA	lngB	lngC	lngD	lngE	lngF	lngG	lngH	lngI	lngJ	lngP	lngR	lngS	lngT	lngX1	lngX2
E2988	Bangladesh	Human	ERA3180728	ERP116152	ERS3643864	ERX4767127	ERR4899684	Illumina	31919_4_78	csfB	csfC	csfD	csfE	csgA	csvA	eatA	eltIAB-32	etpA	etpB	etpC	etpC	fdeC	fimH	gad	gad	hha	hlyE	iss	lpfA	nlpI	ompT	terC	terC	yehA	yehB	yehC	yehD	yghJ
M138	Belgium	Pig	ERA3180728	ERP116152	ERS3665023	ERX4767128	ERR4899685	Illumina	31919_4_79	anr	astA	cea	csgA	cvaC	etsC	etsC	fdeC	fimH	fyuA	gad	gad	hha	hlyE	hlyF	iha	iroN	irp2	irp2	iss	iss	iss	iucC	iutA	lpfA	mchB	mchC	mchF	mchF	nlpI	ompT	ompT	sitA	terC	terC	traJ	traT	yehA	yehB	yehC
E2756	Bolivia	Human	ERA3180728	ERP116152	ERS3665066	ERX4767129	ERR4899686	Illumina	31919_4_81	anr	anr	anr	cfaA	cfaB	cfaC	cfaD	cfaD	cfaE	clpK1	csgA	eatA	estah-STa2	etpA	etpB	etpC	fimH	fyuA	gad	hha	hlyE	irp2	lngA	lngB	lngC	lngD	lngE	lngF	lngG	lngH	lngI	lngJ	lngP	lngR	lngS	lngT	lngX1	lngX2	nlpI	shiA
E2990	Bangladesh	Human	ERA3180728	ERP116152	ERS3643865	ERX4767130	ERR4899687	Illumina	31919_4_82	anr	csfB	csfC	csfD	csfE	csgA	csvA	eatA	eltIAB-32	etpB	etpC	etpC	fdeC	fimH	gad	gad	hha	hlyE	iss	lpfA	nlpI	ompT	terC	terC	traJ	traT	traT	yehA	yehB	yehC	yehD	yghJ
M141	Belgium	Pig	ERA3180728	ERP116152	ERS3665025	ERX4767131	ERR4899688	Illumina	31919_4_83	AslA	FaeGac	anr	astA	astA	capU	csgA	eltIAB-4	estb-STb1	faeB	faeC	faeE	faeF	faeH	faeI	faeJ	fdeC	gad	gad	gad	gad	hlyA	hlyE	iha	nlpI	shiA	terC	terC	terC	tia	traT	traT	traT	yehA	yehB	yehC	yehD	yghJ	yghJ
E2759	Bolivia	Human	ERA3180728	ERP116152	ERS3665069	ERX4767132	ERR4899689	Illumina	31919_4_85	csbA	csbB	csbC	csbD	csgA	eatA	eltIAB-32	etpA	etpB	etpC	fdeC	fimH	gad	gad	gad	hha	hlyE	iss	lpfA	nlpI	terC	terC	tibC	traT	yehA	yehB	yehC	yehD	yghJ
E2996	Bangladesh	Human	ERA3180728	ERP116152	ERS3643866	ERX4767133	ERR4899690	Illumina	31919_4_86	aalA	aalC	aalD	aalE	aalF	aalG	aalH	aalR	aalR	anr	anr	astA	astA	cia	clpK1	colE7	colE7	csgA	fdeC	fimH	gad	gad	hlyE	nlpI	sitA	terC	terC	tleA	traJ	traT
M142	Belgium	Pig	ERA3180728	ERP116152	ERS3665026	ERX4767134	ERR4899691	Illumina	31919_4_87	AslA	air	chuA	csgA	eilA	espY2	fdeC	fimH	gad	gad	gad	hlyE	hra	iss	iucC	iutA	mcmA	nlpI	ompT	papA_F48	papC	sitA	terC	terC	traJ	traT	yehB	yehC	yehD	yghJ
E2763	Bolivia	Human	ERA3180728	ERP116152	ERS3665071	ERX4767135	ERR4899692	Illumina	31919_4_89	csbA	csbB	csbC	csbD	csgA	eatA	eltIAB-32	etpB	etpC	fdeC	fimH	gad	hha	hlyE	iss	lpfA	nlpI	terC	terC	tibC	traT	traT	yehA	yehB	yehC	yehD	yghJ
M129	Belgium	Pig	ERA3180728	ERP116152	ERS3665015	ERX4767075	ERR4899632	Illumina	31919_4_9	csgA	fdeC	fimH	gad	gad	hlyE	lpfA	mrkA	nlpI	terC	terC	yehA	yehB	yehC	yehD	yghJ
E2998	Bangladesh	Human	ERA3180728	ERP116152	ERS3643867	ERX4767136	ERR4899693	Illumina	31919_4_90	anr	csfB	csfC	csfD	csfE	csgA	csvA	eatA	eltIAB-32	etpB	etpC	etpC	fdeC	fimH	gad	gad	gad	gad	gad	gad	gad	hha	hlyE	iss	lpfA	nlpI	ompT	terC	terC	traJ	traT	yehA	yehB	yehC	yehD	yghJ
M143	Belgium	Pig	ERA3180728	ERP116152	ERS3665027	ERX4767137	ERR4899694	Illumina	31919_4_91	cba	cea	cma	csgA	fdeC	fimH	focCsfaE	focG	focI	fyuA	gad	hha	hlyE	hra	iroN	irp2	iss	lpfA	mchB	mchC	mchF	mcmA	nlpI	ompT	papA_F48	papC	sitA	terC	terC	traJ	traJ	traT	tsh	yehA	yehB	yehC	yehD
E2765	Bolivia	Human	ERA3180728	ERP116152	ERS3665073	ERX4767138	ERR4899695	Illumina	31919_4_93	csgA	cswA	cswB	cswC	cswD	cswE	cswF	cswG	cswR	eltIAB-18	estap-STa1	fdeC	fimH	gad	hha	hlyE	lpfA	nlpI	terC	terC	traT	traT	yehA	yehB	yehC	yehD	yghJ
E5008	Bangladesh	Human	ERA3180728	ERP116152	ERS3643868	ERX4767139	ERR4899696	Illumina	31919_4_94	csfB	csfC	csfD	csfE	csgA	csvA	eatA	eltIAB-32	etpB	etpC	etpC	fdeC	fimH	gad	gad	hha	hlyE	iss	lpfA	nlpI	ompT	terC	terC	yehA	yehB	yehC	yehD	yghJ
E15	Bangladesh	Human	ERA3180728	ERP116152	ERS3665029	ERX4767140	ERR4899697	Illumina	31919_4_95	anr	astA	csgA	eltIAB-15	fdeC	fimH	gad	gad	hha	hlyE	lpfA	nlpI	terC	terC	tibA	tibC	traT	yehA	yehB	yehC	yehD	yghJ
E2766	Bolivia	Human	ERA3180728	ERP116152	ERS3665074	ERX4767141	ERR4899698	Illumina	31919_4_98	anr	cif	csgA	eae-b01a-beta	efa1	eltIAB-3	espA	espB	espF	espJ	fdeC	fimH	gad	gad	hlyE	iss	lpfA	nleA	nleB	nleB	nlpI	ompT	papC	tccP	tccP	terC	terC	tir	traT	traT	yehA	yehB	yehC	yehD	yghJ
E5016	Bangladesh	Human	ERA3180728	ERP116152	ERS3643869	ERX4767142	ERR4899699	Illumina	31919_4_99	csfB	csfC	csfD	csfE	csgA	csvA	eatA	eltIAB-32	etpB	etpC	etpC	fdeC	fimH	gad	hha	hlyE	iss	lpfA	nlpI	ompT	terC	terC	yehA	yehB	yehC	yehD	yghJ
M206	Switzerland	Pig	ERA3502488	ERP116152	ERS4182623	ERX5171419	ERR5386493	Illumina	33431_2_100	anr	astA	capU	csgA	eltIAB-4	estb-STb1	faeA	fdeC	fimH	fyuA	gad	gad	gad	hha	hlyA	hlyE	irp2	iss	lpfA	nlpI	sepA	terC	terC	yehA	yehB	yehC	yehD	yghJ
M207	Switzerland	Pig	ERA3502488	ERP116152	ERS4182624	ERX5171420	ERR5386494	Illumina	33431_2_104	FaeGac	anr	astA	capU	csgA	eltIAB-4	estb-STb1	faeA	faeB	faeC	faeE	faeF	faeH	faeI	faeJ	fdeC	fyuA	gad	gad	hha	hlyA	hlyE	irp2	iss	lpfA	nlpI	sepA	terC	terC	traJ	traT	yehA	yehB	yehC	yehD	yghJ
M170	United States	Pig	ERA3502488	ERP116152	ERS4182587	ERX5171421	ERR5386495	Illumina	33431_2_108	anr	astA	csgA	eltIAB-15	fdeC	fimH	gad	gad	hha	hlyE	lngB	lngC	lngD	lngE	lngF	lngG	lngH	lngI	lngJ	lngP	lngR	lngS	lngT	lngX1	lngX2	lpfA	nlpI	terC	terC	tibA	tibC	traJ	traT	traT	yehA	yehB	yehC	yehD	yghJ
M171	United States	Pig	ERA3502488	ERP116152	ERS4182589	ERX5171422	ERR5386496	Illumina	33431_2_112	anr	astA	csgA	eltIAB-15	fdeC	fimH	gad	gad	hha	hlyE	lngB	lngC	lngD	lngE	lngF	lngG	lngH	lngI	lngJ	lngP	lngR	lngS	lngT	lngX1	lngX2	lpfA	nlpI	terC	terC	tibA	tibC	traJ	traT	traT	traT	traT	yehA	yehB	yehC	yehD
M175	Denmark	Pig	ERA3502488	ERP116152	ERS4182593	ERX5171423	ERR5386497	Illumina	33431_2_116	AslA	FaeGac	anr	astA	capU	csgA	eltIAB-4	estap-STa1	estb-STb1	faeA	faeB	faeC	faeE	faeF	faeH	faeI	faeJ	fasA	fasB	fasD	fasE	fasF	fdeC	gad	gad	hha	hlyA	hlyE	iha	nlpI	sepA	terC	terC	terC	traT	traT	traT	yehA	yehB	yehC
M176	Australia	Pig	ERA3502488	ERP116152	ERS4182592	ERX5171424	ERR5386498	Illumina	33431_2_120	AslA	FaeGac	anr	astA	capU	csgA	eltIAB-4	estb-STb1	faeA	faeB	faeC	faeE	faeF	faeH	faeI	faeJ	fasA	fasB	fasD	fasE	fasF	fasG	fasH	fdeC	gad	hlyA	hlyE	iha	nlpI	sepA	terC	terC	terC	traT	traT	traT	yehA	yehB	yehC	yehD
M180	Australia	Pig	ERA3502488	ERP116152	ERS4182595	ERX5171425	ERR5386499	Illumina	33431_2_124	anr	anr	astA	capU	csgA	eltIAB-4	estb-STb1	fdeC	fedAac	fedAac	fedB	fedE	fedF	fimH	fyuA	gad	hha	hha	hlyA	hlyA	hlyE	irp2	iss	lpfA	nlpI	terC	terC	terC	traT	yehA	yehB	yehC	yehD	yghJ
M192	Singapore	Pig	ERA3502488	ERP116152	ERS4182610	ERX5171426	ERR5386500	Illumina	33431_2_128	AslA	FaeGac	anr	astA	astA	astA	capU	cba	cma	csgA	eltIAB-4	estb-STb1	faeA	faeB	faeC	faeE	faeF	faeH	faeI	faeJ	fdeC	gad	hlyA	hlyE	iha	nlpI	terC	terC	terC	traT	traT	traT	yehA	yehB	yehC	yehD	yghJ	yghJ
M198	Singapore	Pig	ERA3502488	ERP116152	ERS4182632	ERX5171427	ERR5386501	Illumina	33431_2_132	FaeGac	anr	anr	astA	capU	csgA	eltIAB-4	estb-STb1	faeA	faeB	faeC	faeE	faeF	faeH	faeI	faeJ	fdeC	fimH	fyuA	gad	gad	hha	hlyA	hlyE	irp2	iss	lpfA	nlpI	sepA	terC	terC	traJ	traT	traT	yehA	yehB	yehC	yehD	yghJ
M199	Singapore	Pig	ERA3502488	ERP116152	ERS4182616	ERX5171428	ERR5386502	Illumina	33431_2_136	AslA	FaeGac	anr	astA	astA	astA	capU	csgA	eltIAB-4	estb-STb1	faeA	faeB	faeC	faeE	faeF	faeH	faeI	faeJ	fdeC	gad	gad	hlyA	hlyE	iha	nlpI	terC	terC	terC	traT	traT	yehA	yehB	yehC	yehD	yghJ	yghJ
M200	Singapore	Pig	ERA3502488	ERP116152	ERS4182615	ERX5171429	ERR5386503	Illumina	33431_2_137	AslA	FaeGac	anr	astA	astA	astA	capU	cba	cma	csgA	eltIAB-4	estb-STb1	faeA	faeB	faeC	faeD	faeE	faeF	faeH	faeI	faeJ	fdeC	hlyA	hlyE	iha	nlpI	terC	terC	terC	traT	traT	traT	yehA	yehB	yehC	yehD	yghJ	yghJ
M201	United States	Pig	ERA3502488	ERP116152	ERS4182617	ERX5171430	ERR5386504	Illumina	33431_2_144	anr	astA	cba	cma	csgA	eltIAB-4	estb-STb1	faeA	fasA	fasB	fasD	fasE	fasF	fasG	fasH	fdeC	fimH	fyuA	gad	gad	hha	hha	hlyA	hlyE	irp2	iss	lpfA	nlpI	sepA	shiA	shiA	shiB	terC	terC	traT	yehA	yehB	yehC	yehD	yghJ
M202	United States	Pig	ERA3502488	ERP116152	ERS4182618	ERX5171431	ERR5386505	Illumina	33431_2_148	FaeGac	anr	astA	cba	csgA	eltIAB-4	estb-STb1	faeA	faeB	faeC	faeE	faeF	faeH	faeI	faeJ	fdeC	fimH	fyuA	gad	gad	hha	hha	hlyE	irp2	iss	lpfA	nlpI	shiA	shiA	shiB	terC	terC	traT	yehA	yehB	yehC	yehD	yghJ
M203	United States	Pig	ERA3502488	ERP116152	ERS4182619	ERX5171432	ERR5386506	Illumina	33431_2_152	anr	astA	capU	csgA	eltIAB-4	estb-STb1	faeA	faeB	faeC	faeE	faeF	faeGab1	faeH	faeI	faeJ	fdeC	fimH	fyuA	gad	gad	hha	hlyA	hlyE	irp2	iss	lpfA	nlpI	sepA	terC	terC	traT	yehA	yehB	yehC	yehD	yghJ
M204	United States	Pig	ERA3502488	ERP116152	ERS4182620	ERX5171433	ERR5386507	Illumina	33431_2_156	AslA	anr	astA	astA	cia	csgA	eltIAB-4	estb-STb1	faeA	faeB	faeC	faeE	faeF	faeGab1	faeH	faeI	faeJ	fimH	gad	gad	gad	gad	gad	gad	gad	hlyA	hlyE	iss	nlpI	ompT	sepA	stx2e-O139-S1191	terC	terC	traT	yehA	yehB	yehC	yghJ	yghJ
M205	Switzerland	Pig	ERA3502488	ERP116152	ERS4182621	ERX5171434	ERR5386508	Illumina	33431_2_159	FaeGac	astA	capU	csgA	eltIAB-4	estb-STb1	faeA	faeB	faeC	faeE	faeF	faeH	faeI	faeJ	fdeC	fimH	fyuA	gad	gad	hha	hha	hlyA	hlyE	iha	irp2	iss	lpfA	nlpI	sepA	terC	terC	terC	traT	traT	yehA	yehB	yehC	yehD	yghJ
M173	Denmark	Pig	ERA3502488	ERP116152	ERS4182591	ERX5171398	ERR5386472	Illumina	33431_2_16	AslA	FaeGac	anr	astA	capU	csgA	eltIAB-4	estb-STb1	faeA	faeB	faeC	faeE	faeF	faeH	fdeC	gad	hha	hlyA	hlyE	iha	nlpI	sepA	terC	terC	terC	traT	traT	traT	yehA	yehB	yehC	yehD	yghJ
M208	Switzerland	Pig	ERA3502488	ERP116152	ERS4182622	ERX5171435	ERR5386509	Illumina	33431_2_162	AslA	FaeGac	anr	astA	capU	csgA	eltIAB-4	estap-STa1	estb-STb1	faeA	faeB	faeC	faeE	faeF	faeH	faeI	faeJ	fasA	fasB	fasD	fasE	fasF	fasG	fasH	fdeC	gad	hha	hlyA	hlyE	iha	nlpI	sepA	terC	terC	traT	traT	traT	yehA	yehB	yehC
M209	Poland	Pig	ERA3502488	ERP116152	ERS4182625	ERX5171436	ERR5386510	Illumina	33431_2_165	FaeGac	anr	astA	capU	cia	cia	csgA	eltIAB-4	estb-STb1	faeA	faeB	faeC	faeD	faeE	faeE	faeF	faeH	faeI	faeJ	fdeC	fimH	fyuA	gad	gad	hha	hha	hlyA	hlyA	hlyE	irp2	iss	lpfA	nlpI	terC	terC	yehA	yehB	yehC	yehD	yghJ
M210	Poland	Pig	ERA3502488	ERP116152	ERS4182626	ERX5171437	ERR5386511	Illumina	33431_2_168	FaeGac	anr	astA	capU	eltIAB-4	estb-STb1	faeA	faeB	faeC	faeD	faeE	faeE	faeF	faeH	faeI	faeJ	fdeC	fimH	fyuA	gad	hha	hha	hlyE	irp2	iss	lpfA	nlpI	terC	terC	terC	yehA	yehB	yehC	yehD	yghJ
M211	Poland	Pig	ERA3502488	ERP116152	ERS4182627	ERX5171438	ERR5386512	Illumina	33431_2_171	FaeGac	anr	astA	capU	cea	cia	cia	csgA	eltIAB-4	estb-STb1	faeA	faeB	faeC	faeD	faeE	faeE	faeF	faeH	faeI	faeJ	fdeC	fimH	fyuA	gad	gad	hha	hha	hlyA	hlyA	hlyE	irp2	iss	lpfA	nlpI	terC	terC	yehA	yehB	yehC	yehD
M212	Poland	Pig	ERA3502488	ERP116152	ERS4182628	ERX5171439	ERR5386513	Illumina	33431_2_174	FaeGac	anr	astA	capU	cea	cia	cia	csgA	eltIAB-4	estb-STb1	faeA	faeB	faeC	faeD	faeE	faeE	faeF	faeH	faeI	faeJ	fdeC	fimH	fyuA	gad	gad	hha	hlyA	hlyA	hlyE	irp2	iss	lpfA	nlpI	terC	terC	traJ	traT	yehA	yehB	yehC
M213	Argentina	Pig	ERA3502488	ERP116152	ERS4182629	ERX5171440	ERR5386514	Illumina	33431_2_177	AslA	anr	astA	astA	astA	astA	astA	astA	capU	cba	cma	csgA	eltIAB-4	estb-STb1	fdeC	gad	hlyA	hlyE	iss	nlpI	terC	terC	traT	yehA	yehB	yehC	yehD	yghJ	yghJ
M214	Canada	Pig	ERA3502488	ERP116152	ERS4182630	ERX5171441	ERR5386515	Illumina	33431_2_180	FaeGac	anr	astA	capU	csgA	eltIAB-4	estb-STb1	faeA	faeB	faeC	faeE	faeF	faeH	faeI	faeJ	fdeC	fimH	fyuA	gad	gad	gad	gad	gad	hha	hlyE	irp2	iss	lpfA	nlpI	terC	terC	traT	yehA	yehB	yehC	yehD	yghJ
M215	Canada	Pig	ERA3502488	ERP116152	ERS4182631	ERX5171442	ERR5386516	Illumina	33431_2_183	FaeGac	anr	astA	capU	csgA	eltIAB-4	estb-STb1	faeA	faeB	faeC	faeE	faeF	faeH	faeI	faeJ	fdeC	fimH	fyuA	gad	gad	hha	hlyA	hlyE	irp2	iss	lpfA	nlpI	sepA	terC	terC	traT	yehA	yehB	yehC	yehD	yghJ
M216	Canada	Pig	ERA3502488	ERP116152	ERS4182633	ERX5171443	ERR5386517	Illumina	33431_2_186	anr	astA	capU	csgA	eltIAB-4	estb-STb1	fdeC	fimH	fyuA	gad	gad	hha	hlyE	irp2	iss	lpfA	nlpI	terC	terC	traJ	traT	traT	yehA	yehB	yehC	yehD	yghJ
M217	United States	Pig	ERA3502488	ERP116152	ERS4182634	ERX5171444	ERR5386518	Illumina	33431_2_189	FaeGac	anr	astA	cba	cma	csgA	eltIAB-4	estap-STa1	estb-STb1	faeA	faeB	faeC	faeE	faeF	faeH	faeI	faeJ	fasA	fasB	fasD	fasE	fasF	fasG	fasH	fdeC	fimH	fyuA	gad	gad	hha	hha	hlyA	hlyE	irp2	iss	lpfA	nlpI	sepA	shiA	shiA
M218	United Kingdom	Pig	ERA3502488	ERP116152	ERS4182635	ERX5171445	ERR5386519	Illumina	33431_2_190	FaeGac	anr	astA	capU	csgA	eltIAB-4	estb-STb1	faeA	faeB	faeC	faeE	faeF	faeH	faeI	faeJ	fdeC	fimH	fyuA	gad	gad	hha	hha	hha	hlyA	hlyE	irp2	iss	lpfA	nlpI	sepA	terC	terC	yehA	yehB	yehC	yehD	yghJ
M219	Bulgaria	Pig	ERA3502488	ERP116152	ERS4182637	ERX5171446	ERR5386520	Illumina	33431_2_195	FaeGac	anr	astA	capU	csgA	eltIAB-4	estb-STb1	faeA	faeB	faeC	faeE	faeF	faeH	faeI	faeJ	fdeC	fimH	fyuA	gad	gad	hha	hlyE	irp2	iss	lpfA	nlpI	terC	terC	traJ	traT	yehA	yehB	yehC	yehD	yghJ
M220	Bulgaria	Pig	ERA3502488	ERP116152	ERS4182636	ERX5171447	ERR5386521	Illumina	33431_2_198	AslA	FaeGac	anr	astA	astA	capU	csgA	eltIAB-4	estb-STb1	faeA	faeB	faeC	faeE	faeF	faeH	faeI	faeJ	fdeC	hlyA	hlyE	iha	iss	nlpI	terC	terC	terC	traT	traT	yehA	yehB	yehC	yehD
M174	Switzerland	Pig	ERA3502488	ERP116152	ERS4182590	ERX5171399	ERR5386473	Illumina	33431_2_20	capU	csgA	faeA	fdeC	fimH	fyuA	gad	hha	hha	hlyE	iha	irp2	iss	lpfA	nlpI	terC	terC	terC	traJ	traT	traT	traT	yehA	yehB	yehC	yehD	yghJ
M221	Bulgaria	Pig	ERA3502488	ERP116152	ERS4182638	ERX5171448	ERR5386522	Illumina	33431_2_201	capU	cba	cma	csgA	estap-STa1	fasA	fasB	fasD	fasE	fasF	fasG	fasH	fdeC	fimH	fyuA	gad	gad	hha	hha	hlyE	irp2	iss	lpfA	nlpI	terC	terC	traT	traT	yehA	yehB	yehC	yehD	yghJ
M222	Bulgaria	Pig	ERA3502488	ERP116152	ERS4182640	ERX5171449	ERR5386523	Illumina	33431_2_204	FaeGac	anr	astA	capU	csgA	eltIAB-4	estb-STb1	faeB	faeC	faeE	faeF	faeH	faeI	faeJ	fdeC	fimH	fyuA	gad	gad	hha	hha	hlyE	irp2	iss	lpfA	nlpI	terC	terC	traT	traT	yehA	yehB	yehC	yehD	yghJ
M223	Bulgaria	Pig	ERA3502488	ERP116152	ERS4182639	ERX5171450	ERR5386524	Illumina	33431_2_207	anr	astA	cba	cea	cib	cma	colE5	csgA	eltIAB-4	estb-STb1	fdeC	fimH	fyuA	gad	hha	hha	hha	hlyA	hlyE	iha	irp2	iss	lpfA	nlpI	sepA	shiB	terC	terC	terC	terC	traT	traT	traT	traT	traT	yehA	yehB	yehC	yehD	yghJ
M224	Bulgaria	Pig	ERA3502488	ERP116152	ERS4182642	ERX5171451	ERR5386525	Illumina	33431_2_210	capU	cba	cma	csgA	estap-STa1	fasA	fasB	fasD	fasE	fasF	fasG	fasH	fdeC	fimH	fyuA	gad	gad	hha	hha	hlyA	hlyE	irp2	iss	lpfA	nlpI	sepA	terC	terC	traT	traT	yehA	yehB	yehC	yehD	yghJ
M225	Bulgaria	Pig	ERA3502488	ERP116152	ERS4182641	ERX5171452	ERR5386526	Illumina	33431_2_213	anr	astA	cba	cea	cma	colE5	csgA	eltIAB-4	estb-STb1	fdeC	fyuA	gad	hha	hha	hlyA	hlyE	iha	irp2	iss	lpfA	nlpI	sepA	shiB	terC	terC	terC	terC	traT	traT	traT	traT	yehA	yehB	yehC	yehD	yghJ
M226	Switzerland	Pig	ERA3502488	ERP116152	ERS4182644	ERX5171453	ERR5386527	Illumina	33431_2_216	AslA	FaeGac	anr	astA	capU	csgA	eltIAB-4	estb-STb1	faeA	faeB	faeC	faeE	faeF	faeH	faeI	faeJ	fdeC	gad	gad	hha	hlyA	hlyE	iha	nlpI	sepA	terC	terC	terC	traT	traT	yehA	yehB	yehC	yehD	yghJ
M227	Switzerland	Pig	ERA3502488	ERP116152	ERS4182643	ERX5171454	ERR5386528	Illumina	33431_2_219	anr	astA	capU	csgA	eltIAB-4	estb-STb1	fdeC	fimH	fyuA	gad	hha	hlyA	hlyE	irp2	iss	lpfA	nlpI	sepA	terC	terC	yehA	yehB	yehC	yehD	yghJ
M228	Switzerland	Pig	ERA3502488	ERP116152	ERS4182646	ERX5171455	ERR5386529	Illumina	33431_2_222	AslA	anr	astA	cib	csgA	eltIAB-4	estb-STb1	fimH	gad	gad	hlyA	hlyE	iss	nlpI	ompT	sepA	terC	terC	yehA	yehB	yehC
M229	Switzerland	Pig	ERA3502488	ERP116152	ERS4182645	ERX5171456	ERR5386530	Illumina	33431_2_225	anr	astA	capU	csgA	eltIAB-4	estb-STb1	faeA	faeB	faeC	faeE	faeF	faeGab1	faeH	faeI	faeJ	fdeC	fimH	fyuA	gad	hha	hlyE	irp2	iss	lpfA	nlpI	terC	terC	yehA	yehB	yehC	yehD	yghJ
M230	Yugoslavia	Pig	ERA3502488	ERP116152	ERS4182647	ERX5171457	ERR5386531	Illumina	33431_2_228	FaeGac	FaeGac	anr	astA	csgA	eltIAB-4	estb-STb1	faeA	faeB	faeC	faeD	faeE	faeE	faeF	faeH	faeI	faeJ	fdeC	fimH	fyuA	gad	gad	gad	gad	hha	hha	hlyA	hlyE	irp2	iss	lpfA	nlpI	sepA	shiB	terC	terC	yehA	yehB	yehC	yehD
M231	Yugoslavia	Pig	ERA3502488	ERP116152	ERS4182648	ERX5171458	ERR5386532	Illumina	33431_2_231	AslA	FaeGac	anr	astA	astA	astA	capU	cba	cma	csgA	eltIAB-4	estb-STb1	faeA	faeB	faeC	faeE	faeF	faeH	faeI	faeJ	fdeC	gad	gad	hlyA	hlyE	iha	nlpI	terC	terC	terC	traT	traT	traT	yehA	yehB	yehC	yehD	yghJ	yghJ
M232	Yugoslavia	Pig	ERA3502488	ERP116152	ERS4182649	ERX5171459	ERR5386533	Illumina	33431_2_234	FaeGac	FaeGac	anr	astA	csgA	eltIAB-4	estb-STb1	faeA	faeB	faeC	faeD	faeE	faeE	faeF	faeH	faeI	faeJ	fdeC	fimH	fyuA	gad	gad	hha	hlyA	hlyE	irp2	iss	lpfA	nlpI	sepA	shiB	terC	terC	yehA	yehB	yehC	yehD	yghJ
M233	Yugoslavia	Pig	ERA3502488	ERP116152	ERS4182652	ERX5171460	ERR5386534	Illumina	33431_2_237	AslA	FaeGac	anr	astA	capU	csgA	eltIAB-4	estb-STb1	faeB	faeC	faeE	faeF	faeH	faeI	faeJ	fdeC	gad	hlyA	hlyE	iha	nlpI	sepA	terC	terC	terC	traJ	traT	traT	traT	yehA	yehB	yehC	yehD	yghJ
M234	Public of Korea	Pig	ERA3502488	ERP116152	ERS4182665	ERX5171461	ERR5386535	Illumina	33431_2_238	anr	astA	capU	csgA	eltIAB-4	estb-STb1	fdeC	fimH	fyuA	gad	hha	hlyE	irp2	iss	lpfA	nlpI	terC	terC	yehA	yehB	yehC	yehD	yghJ
M177	Australia	Pig	ERA3502488	ERP116152	ERS4182594	ERX5171400	ERR5386474	Illumina	33431_2_24	FaeGac	anr	capU	csgA	eltIAB-4	faeA	faeB	faeC	faeE	faeF	faeH	faeI	faeJ	fdeC	fimH	fyuA	gad	hha	hlyE	irp2	iss	lpfA	nlpI	terC	terC	yehA	yehB	yehC	yehD	yghJ
M235	Poland	Pig	ERA3502488	ERP116152	ERS4182650	ERX5171462	ERR5386536	Illumina	33431_2_243	AslA	FaeGac	anr	astA	capU	csgA	eltIAB-4	estb-STb1	faeA	faeB	faeC	faeE	faeF	faeH	faeI	faeJ	fdeC	hlyA	hlyE	iha	nlpI	sepA	terC	terC	terC	traT	traT	yehA	yehB	yehC	yehD	yghJ
M236	Poland	Pig	ERA3502488	ERP116152	ERS4182651	ERX5171463	ERR5386537	Illumina	33431_2_246	AslA	anr	astA	astA	capU	cba	cma	csgA	eltIAB-4	estb-STb1	fdeC	gad	gad	hlyA	hlyE	iha	nlpI	terC	terC	terC	traT	traT	traT	yehA	yehB	yehC	yehD	yghJ	yghJ
M237	Poland	Pig	ERA3502488	ERP116152	ERS4182655	ERX5171464	ERR5386538	Illumina	33431_2_249	AslA	anr	astA	astA	astA	cba	cia	cma	csgA	eltIAB-4	estb-STb1	fdeC	gad	hlyA	hlyE	iha	nlpI	terC	terC	terC	traT	traT	traT	yehA	yehB	yehC	yehD	yghJ	yghJ
M238	Poland	Pig	ERA3502488	ERP116152	ERS4182653	ERX5171465	ERR5386539	Illumina	33431_2_252	AslA	FaeGac	anr	astA	astA	capU	cba	cia	cma	csgA	eltIAB-4	estap-STa1	estb-STb1	faeA	faeB	faeC	faeE	faeF	faeH	faeI	faeJ	fasA	fasB	fasD	fasE	fasF	fasG	fasH	fdeC	gad	hlyA	hlyE	iss	nlpI	terC	terC	traT	yehA	yehB	yehC
M239	Poland	Pig	ERA3502488	ERP116152	ERS4182654	ERX5171466	ERR5386540	Illumina	33431_2_255	AslA	FaeGac	anr	astA	astA	capU	cia	csgA	eltIAB-4	estb-STb1	faeA	faeB	faeC	faeE	faeF	faeF	faeH	faeI	faeJ	fdeC	gad	hlyA	hlyE	iha	iss	nlpI	terC	terC	terC	traT	traT	yehA	yehB	yehC	yehD	yghJ
M240	Germany	Pig	ERA3502488	ERP116152	ERS4182656	ERX5171467	ERR5386541	Illumina	33431_2_258	anr	astA	capU	cea	csgA	eltIAB-4	estb-STb1	faeA	faeB	faeC	faeE	faeF	faeGad	faeH	fdeC	fimH	fyuA	gad	hha	hha	hlyA	hlyE	irp2	iss	lpfA	nlpI	sepA	terC	terC	yehA	yehB	yehC	yehD	yghJ
M241	Germany	Pig	ERA3502488	ERP116152	ERS4182658	ERX5171468	ERR5386542	Illumina	33431_2_261	anr	astA	capU	csgA	eltIAB-4	estb-STb1	faeH	faeI	faeJ	fdeC	fimH	fyuA	gad	gad	hha	hlyE	irp2	iss	lpfA	nlpI	terC	terC	yehA	yehB	yehC	yehD	yghJ
M242	Germany	Pig	ERA3502488	ERP116152	ERS4182657	ERX5171469	ERR5386543	Illumina	33431_2_264	astA	csgA	eltIAB-4	estap-STa1	estb-STb1	faeA	fdeC	fimH	gad	gad	hha	iss	iss	lpfA	lpfA	nlpI	ompT	terC	terC	traT	yehA	yehB	yehC	yehD	yghJ
M243	Germany	Pig	ERA3502488	ERP116152	ERS4182660	ERX5171470	ERR5386544	Illumina	33431_2_267	anr	astA	capU	csgA	eltIAB-4	estb-STb1	faeA	faeB	faeC	faeE	faeF	faeGad	faeH	faeI	faeJ	fdeC	fimH	fyuA	gad	hha	hha	hlyA	hlyE	irp2	iss	lpfA	nlpI	sepA	terC	terC	yehA	yehB	yehC	yehD	yghJ
M244	Germany	Pig	ERA3502488	ERP116152	ERS4182659	ERX5171471	ERR5386545	Illumina	33431_2_270	FaeGac	FaeGac	anr	astA	capU	csgA	eltIAB-4	estb-STb1	faeA	faeB	faeC	faeE	faeF	faeH	faeI	faeJ	fdeC	fimH	fyuA	gad	hha	hlyA	hlyE	irp2	iss	lpfA	nlpI	sepA	terC	terC	traT	yehA	yehB	yehC	yehD	yghJ
M245	Germany	Pig	ERA3502488	ERP116152	ERS4182661	ERX5171472	ERR5386546	Illumina	33431_2_273	AslA	air	anr	astA	chuA	csgA	eilA	eltIAB-4	espY2	estb-STb1	fdeC	fimH	gad	gad	hlyE	iss	neuC	neuC	nlpI	ompT	terC	terC	terC	yehA	yehB	yehC	yehD	yghJ
M246	Bulgaria	Pig	ERA3502488	ERP116152	ERS4182662	ERX5171473	ERR5386547	Illumina	33431_2_276	AslA	FaeGac	anr	astA	capU	csgA	eltIAB-4	estap-STa1	estb-STb1	faeA	faeB	faeC	faeE	faeF	faeH	faeI	faeJ	fdeC	gad	hha	hlyA	hlyE	iha	nlpI	sepA	terC	terC	terC	traT	traT	traT	yehA	yehB	yehC	yehD	yghJ
M247	Bulgaria	Pig	ERA3502488	ERP116152	ERS4182664	ERX5171474	ERR5386548	Illumina	33431_2_279	AslA	FaeGac	anr	astA	capU	csgA	eltIAB-4	estap-STa1	estap-STa1	estb-STb1	faeA	faeB	faeC	faeE	faeF	faeH	faeI	faeJ	fdeC	hha	hlyA	hlyE	iha	nlpI	sepA	terC	terC	terC	traT	traT	traT	yehA	yehB	yehC	yehD	yghJ
M178	Brazil	Pig	ERA3502488	ERP116152	ERS4182598	ERX5171401	ERR5386475	Illumina	33431_2_28	AslA	FaeGac	anr	astA	capU	csgA	eltIAB-4	estb-STb1	faeA	faeB	faeC	faeE	faeF	faeH	faeI	faeJ	fasA	fasB	fdeC	gad	hha	hlyA	hlyE	iha	nlpI	sepA	terC	terC	terC	traT	traT	traT	yehA	yehB	yehC	yehD	yghJ
M248	Bulgaria	Pig	ERA3502488	ERP116152	ERS4182663	ERX5171475	ERR5386549	Illumina	33431_2_282	AslA	FaeGac	anr	astA	capU	csgA	eltIAB-4	estap-STa1	estb-STb1	faeA	faeB	faeC	faeE	faeF	faeH	faeI	faeJ	fdeC	gad	gad	gad	gad	hha	hlyA	hlyE	iha	nlpI	sepA	terC	terC	terC	traT	traT	traT	yehA	yehB	yehC	yehD	yghJ
M249	Portugal	Pig	ERA3502488	ERP116152	ERS4182666	ERX5171476	ERR5386550	Illumina	33431_2_285	anr	astA	capU	csgA	eltIAB-4	estb-STb1	fdeC	fimH	fyuA	gad	gad	hha	hlyE	irp2	iss	lpfA	nlpI	terC	terC	yehA	yehB	yehC	yehD	yghJ
M250	Portugal	Pig	ERA3502488	ERP116152	ERS4182667	ERX5171477	ERR5386551	Illumina	33431_2_286	AslA	astA	astA	astA	capU	csgA	eltIAB-4	estb-STb1	fdeC	gad	hlyA	hlyE	iha	iss	nlpI	terC	terC	terC	traT	traT	yehA	yehB	yehC	yehD	yghJ	yghJ
M251	Canada	Pig	ERA3502488	ERP116152	ERS4182668	ERX5171478	ERR5386552	Illumina	33431_2_291	AslA	air	anr	astA	astA	chuA	csgA	dhaK	dhaK	eilA	eltIAB-4	espY2	estb-STb1	fdeC	fimH	gad	hlyE	hra	ibeA	lpfA	mchB	mchC	mchF	mcmA	neuC	nlpI	shiA	terC	terC	yehA	yehB	yehC	yehD	yfcV	yghJ
M252	Canada	Pig	ERA3502488	ERP116152	ERS4182669	ERX5171479	ERR5386553	Illumina	33431_2_294	AslA	air	anr	astA	chuA	csgA	eilA	eltIAB-4	espY2	estb-STb1	fdeC	fimH	gad	gad	hlyE	iss	neuC	neuC	nlpI	ompT	terC	terC	terC	yehA	yehB	yehC	yehD	yghJ
M253	Denmark	Pig	ERA3502488	ERP116152	ERS4182670	ERX5171480	ERR5386554	Illumina	33431_2_297	anr	astA	capU	cia	colE4	eltIAB-4	estb-STb1	fdeC	fedAac	fedAac	fedB	fedE	fedF	fimH	fyuA	gad	gad	hha	hha	hlyA	hlyA	hlyE	iha	irp2	iss	lpfA	nlpI	terC	terC	terC	traJ	traT	traT	yehA	yehB	yehC	yehD	yghJ
M254	Germany	Pig	ERA3502488	ERP116152	ERS4182671	ERX5171481	ERR5386555	Illumina	33431_2_300	AslA	FaeGac	anr	astA	astA	astA	capU	cba	cma	csgA	eltIAB-4	estb-STb1	faeA	faeB	faeC	faeE	faeF	faeH	faeI	faeJ	fdeC	gad	hlyA	hlyE	iha	nlpI	terC	terC	terC	traT	traT	traT	yehA	yehB	yehC	yehD	yghJ
M255	Czechoslovakia	Pig	ERA3502488	ERP116152	ERS4182672	ERX5171482	ERR5386556	Illumina	33431_2_303	AslA	air	anr	astA	chuA	csgA	eilA	eltIAB-4	espY2	estb-STb1	fdeC	fedAac	fedB	fedE	fedF	fimH	gad	gad	hha	hlyA	hlyA	hlyE	hra	iha	iss	iss	iss	lpfA	nlpI	ompT	terC	terC	terC	traT	traT	traT	yehA	yehB	yehC	yghJ
M256	Czechoslovakia	Pig	ERA3502488	ERP116152	ERS4182673	ERX5171483	ERR5386557	Illumina	33431_2_306	AslA	air	anr	astA	chuA	eilA	eltIAB-4	espY2	estb-STb1	fdeC	fimH	gad	hha	hlyE	hra	iha	iss	iss	iss	lpfA	nlpI	ompT	terC	terC	terC	traT	traT	traT	yehA	yehB	yehC	yghJ
M257	Denmark	Pig	ERA3502488	ERP116152	ERS4182675	ERX5171484	ERR5386558	Illumina	33431_2_309	AslA	FaeGac	astA	astA	capU	cba	cma	eltIAB-4	estap-STa1	estb-STb1	faeA	faeB	faeC	faeE	faeF	faeH	faeI	faeJ	fasA	fasB	fasD	fasE	fasF	fasG	fasH	fdeC	gad	hlyE	iha	mrkA	nlpI	terC	terC	terC	traT	traT	traT	traT	yehA	yehB
M258	United States	Pig	ERA3502488	ERP116152	ERS4182674	ERX5171485	ERR5386559	Illumina	33431_2_312	anr	astA	csgA	eltIAB-15	fdeC	fimH	gad	gad	hha	hlyE	lngB	lngC	lngD	lngE	lngF	lngG	lngH	lngI	lngJ	lngP	lngR	lngS	lngT	lngX1	lngX2	lpfA	nlpI	terC	terC	tibA	tibC	traJ	traT	traT	traT	traT	yehA	yehB	yehC	yehD
M179	Australia	Pig	ERA3502488	ERP116152	ERS4182596	ERX5171402	ERR5386476	Illumina	33431_2_32	FaeGac	astA	capU	csgA	eltIAB-4	estb-STb1	faeA	faeB	faeC	faeE	faeF	faeH	faeI	faeJ	fdeC	fimH	fyuA	gad	gad	hha	hlyA	hlyE	irp2	iss	lpfA	nlpI	sepA	terC	terC	terC	traT	yehA	yehB	yehC	yehD	yghJ
M181	Australia	Pig	ERA3502488	ERP116152	ERS4182597	ERX5171403	ERR5386477	Illumina	33431_2_36	anr	astA	capU	csgA	eltIAB-4	estb-STb1	fdeC	fimH	fyuA	gad	gad	hha	hlyE	irp2	iss	lpfA	nlpI	terC	terC	terC	yehA	yehB	yehC	yehD	yghJ
M168	Sweden	Pig	ERA3502488	ERP116152	ERS4182586	ERX5171395	ERR5386469	Illumina	33431_2_4	FaeGac	anr	astA	capU	csgA	eltIAB-4	estb-STb1	faeA	faeB	faeC	faeE	faeF	faeH	faeI	faeJ	fdeC	fimH	fyuA	gad	gad	hha	hlyE	irp2	iss	lpfA	nlpI	terC	terC	yehA	yehB	yehC	yehD	yghJ
M182	Australia	Pig	ERA3502488	ERP116152	ERS4182600	ERX5171404	ERR5386478	Illumina	33431_2_40	anr	astA	capU	csgA	eltIAB-4	estb-STb1	faeA	faeB	faeC	faeE	faeF	faeGab1	faeH	faeI	faeJ	fdeC	fimH	fyuA	gad	hha	hlyE	irp2	iss	lpfA	nlpI	terC	terC	yehA	yehB	yehC	yehD	yghJ
M183	Australia	Pig	ERA3502488	ERP116152	ERS4182599	ERX5171405	ERR5386479	Illumina	33431_2_44	anr	astA	capU	csgA	eltIAB-4	estb-STb1	faeB	faeC	faeE	faeF	faeGab1	faeH	faeI	fdeC	fimH	fyuA	gad	gad	gad	gad	gad	hha	hlyE	iha	irp2	iss	lpfA	nlpI	terC	terC	terC	traT	traT	yehA	yehB	yehC	yehD	yghJ
M184	Australia	Pig	ERA3502488	ERP116152	ERS4182603	ERX5171406	ERR5386480	Illumina	33431_2_48	anr	anr	astA	capU	csgA	eltIAB-4	estb-STb1	fdeC	fimH	fyuA	gad	hha	hlyA	hlyA	hlyE	iha	irp2	iss	lpfA	nlpI	terC	terC	terC	traT	traT	traT	yehA	yehB	yehC	yehD	yghJ
M185	Australia	Pig	ERA3502488	ERP116152	ERS4182601	ERX5171407	ERR5386481	Illumina	33431_2_52	FaeGac	anr	anr	astA	csgA	eltIAB-4	estb-STb1	faeA	faeB	faeC	faeE	faeF	faeH	faeI	faeJ	fdeC	fimH	gad	gad	hlyA	hlyA	hlyE	iha	iss	iss	lpfA	nlpI	sepA	terC	terC	terC	traT	traT	traT	traT	yehA	yehB	yehC	yehD	yghJ
M186	Australia	Pig	ERA3502488	ERP116152	ERS4182604	ERX5171408	ERR5386482	Illumina	33431_2_56	AslA	cdt-IIIB	chuA	cia	csgA	eilA	espY2	fdeC	fimH	gad	gad	hlyE	kpsE	kpsMII	lpfA	nlpI	shiB	terC	terC	yehB	yehC	yehD	yghJ
M187	Australia	Pig	ERA3502488	ERP116152	ERS4182602	ERX5171409	ERR5386483	Illumina	33431_2_60	anr	astA	csgA	eltIAB-4	estb-STb1	fdeC	fedAac	fedAac	fedB	fedE	fedF	fimH	gad	gad	hlyA	hlyA	hlyE	iss	lpfA	nlpI	terC	terC	tia	traJ	yehA	yehB	yehC	yehD	yghJ
M188	Australia	Pig	ERA3502488	ERP116152	ERS4182605	ERX5171410	ERR5386484	Illumina	33431_2_64	anr	astA	csgA	eltIAB-4	estb-STb1	fdeC	fimH	gad	gad	hlyE	iss	lpfA	nlpI	terC	terC	yehA	yehB	yehC	yehD	yghJ
M189	Australia	Pig	ERA3502488	ERP116152	ERS4182606	ERX5171411	ERR5386485	Illumina	33431_2_68	anr	astA	csgA	eltIAB-4	estb-STb1	fdeC	fimH	gad	gad	hlyE	iss	lpfA	nlpI	terC	terC	yehA	yehB	yehC	yehD	yghJ
M190	Australia	Pig	ERA3502488	ERP116152	ERS4182607	ERX5171412	ERR5386486	Illumina	33431_2_72	anr	astA	cba	cma	csgA	eltIAB-4	estb-STb1	fdeC	fimH	gad	gad	hlyE	iss	lpfA	nlpI	terC	terC	traJ	traT	traT	yehA	yehB	yehC	yehD	yghJ
M191	Singapore	Pig	ERA3502488	ERP116152	ERS4182608	ERX5171413	ERR5386487	Illumina	33431_2_73	AslA	FaeGac	anr	astA	astA	astA	astA	capU	cba	cma	csgA	eltIAB-4	estb-STb1	faeA	faeB	faeC	faeE	faeF	faeH	faeI	faeJ	fdeC	hlyA	hlyE	iha	nlpI	terC	terC	terC	traT	traT	traT	yehA	yehB	yehC	yehD	yghJ
M169	Denmark	Pig	ERA3502488	ERP116152	ERS4182588	ERX5171396	ERR5386470	Illumina	33431_2_8	AslA	anr	cba	cma	colE4	csgA	estap-STa1	estb-STb1	fedAac	fedAac	fedB	fedE	fedF	fimH	fimH	gad	hha	hlyA	hlyA	hlyE	iha	nlpI	terC	terC	terC	traJ	traT	traT	traT	traT	traT	yehA	yehB	yehC	yghJ
M193	Singapore	Pig	ERA3502488	ERP116152	ERS4182609	ERX5171414	ERR5386488	Illumina	33431_2_80	AslA	FaeGac	anr	astA	astA	astA	capU	cba	cma	csgA	eltIAB-4	estb-STb1	faeA	faeB	faeC	faeE	faeF	faeH	faeI	faeJ	fdeC	hlyA	hlyE	iha	nlpI	terC	terC	terC	traT	traT	traT	yehA	yehB	yehC	yehD	yghJ	yghJ
M194	Singapore	Pig	ERA3502488	ERP116152	ERS4182611	ERX5171415	ERR5386489	Illumina	33431_2_84	AslA	FaeGac	astA	astA	astA	capU	csgA	eltIAB-4	estb-STb1	faeA	faeB	faeC	faeE	faeF	faeH	faeI	faeJ	fdeC	gad	gad	gad	gad	hlyA	hlyE	iha	nlpI	terC	terC	terC	traT	traT	traT	yehA	yehB	yehC	yehD	yghJ	yghJ
M195	Singapore	Pig	ERA3502488	ERP116152	ERS4182612	ERX5171416	ERR5386490	Illumina	33431_2_88	AslA	FaeGac	anr	astA	astA	astA	capU	csgA	eltIAB-4	estb-STb1	faeA	faeB	faeC	faeE	faeF	faeH	faeI	faeJ	fdeC	gad	hlyA	hlyE	iha	nlpI	terC	terC	terC	traT	traT	yehA	yehB	yehC	yehD	yghJ	yghJ
M172	United States	Pig	ERA3502488	ERP116152	ERS4182585	ERX5171397	ERR5386471	Illumina	33431_2_9	AslA	air	air	anr	astA	chuA	csgA	eilA	eltIAB-4	estb-STb1	fdeC	fimH	gad	gad	hlyE	kpsE	kpsMII_K5	kpsMII_K5	nlpI	sitA	terC	terC	traJ	traT	yehA	yehB	yehC	yehD	yghJ
M196	Singapore	Pig	ERA3502488	ERP116152	ERS4182613	ERX5171417	ERR5386491	Illumina	33431_2_92	AslA	FaeGac	anr	astA	astA	astA	capU	cba	cma	csgA	eltIAB-4	estb-STb1	faeA	faeB	faeC	faeE	faeF	faeH	faeI	faeJ	fdeC	hlyA	hlyE	iha	nlpI	terC	terC	terC	traT	traT	traT	yehA	yehB	yehC	yehD	yghJ	yghJ
M197	Singapore	Pig	ERA3502488	ERP116152	ERS4182614	ERX5171418	ERR5386492	Illumina	33431_2_96	FaeGac	FaeGac	anr	anr	astA	astA	capU	csgA	eltIAB-4	estb-STb1	faeA	faeB	faeC	faeE	faeF	faeH	faeI	faeJ	fimH	fyuA	gad	gad	hha	hlyA	hlyE	irp2	iss	lpfA	nlpI	sepA	terC	terC	traJ	traT	traT	yehA	yehB	yehC	yehD	yghJ
E8	Bangladesh	Human	ERA063581	ERP000733	ERS038927	ERX026223	ERR049156	Illumina	6649_2_1	AslA	anr	anr	astA	capU	cfaB	cfaD	cooA	cooC	cooD	csbD	csgA	cstB	cstG	eatA	eltIAB-30	estah-STa3	etpB	etpC	gad	gad	hha	hlyE	iss	kpsE	kpsM_K15	lngA	lngB	lngC	lngD	lngE	lngF	lngG	lngH	lngI	lngJ	lngP	lngR	lngS	lngT
E471	Guatemala	Human	ERA063581	ERP000733	ERS038937	ERX026233	ERR049166	Illumina	6649_2_11	AslA	anr	anr	astA	astA	capU	capU	cfaB	cfaD	cooA	cooC	cooD	csgA	cstB	cstG	eatA	eltIAB-30	estah-STa3	etpB	etpC	fdeC	gad	gad	hlyE	iss	kpsE	kpsM_K15	lngA	lngB	lngC	lngD	lngE	lngF	lngG	lngH	lngI	lngJ	lngP	lngR	lngS
E517	Mexico	Human	ERA063581	ERP000733	ERS038938	ERX026234	ERR049167	Illumina	6649_2_12	AslA	anr	anr	astA	capU	capU	cfaB	cfaD	cooA	cooC	cooD	csbD	csgA	cstB	cstG	eatA	eltIAB-30	estah-STa3	etpB	etpC	gad	gad	hha	hlyE	iss	kpsE	kpsM_K15	lngA	lngB	lngC	lngD	lngE	lngF	lngG	lngH	lngI	lngJ	lngP	lngR	lngS
E562	Mexico	Human	ERA063581	ERP000733	ERS038940	ERX026236	ERR049169	Illumina	6649_2_14	anr	anr	anr	anr	cfaA	cfaB	cfaC	cfaD	cfaD	cfaE	clpK1	csgA	eatA	estah-STa2	etpB	etpC	fdeC	fimH	fyuA	gad	hha	hlyE	irp2	lngA	lngB	lngC	lngD	lngE	lngF	lngG	lngH	lngI	lngJ	lngP	lngR	lngS	lngT	lngX1	lngX2	nlpI
E563	Mexico	Human	ERA063581	ERP000733	ERS038941	ERX026237	ERR049170	Illumina	6649_2_15	anr	anr	anr	cfaA	cfaB	cfaC	cfaE	clpK1	csaD	csaD	csgA	eatA	estah-STa2	etpB	etpC	fdeC	fimH	fyuA	gad	hha	hlyE	irp2	lngA	lngB	lngC	lngD	lngE	lngF	lngG	lngH	lngI	lngJ	lngP	lngR	lngS	lngT	lngX1	lngX2	nlpI	terC
E632	Guatemala	Human	ERA063581	ERP000733	ERS038942	ERX026238	ERR049171	Illumina	6649_2_16	AslA	anr	anr	astA	astA	capU	cfaB	cfaD	cooA	cooC	cooD	csgA	cstB	cstG	eatA	eltIAB-30	estah-STa3	etpB	etpC	fdeC	gad	gad	gad	hlyE	iss	kpsE	kpsM_K15	lngA	lngB	lngC	lngD	lngE	lngF	lngG	lngH	lngI	lngJ	lngP	lngR	lngS
E636	Guatemala	Human	ERA063581	ERP000733	ERS038943	ERX026239	ERR049172	Illumina	6649_2_17	anr	anr	anr	cfaA	cfaB	cfaC	cfaD	cfaD	cfaE	clpK1	csgA	eatA	estah-STa2	etpB	etpC	fdeC	fimH	fyuA	gad	hha	hlyE	irp2	lngA	lngB	lngC	lngD	lngE	lngF	lngG	lngH	lngI	lngJ	lngP	lngR	lngS	lngT	lngX1	lngX2	nlpI	terC
E655	Guatemala	Human	ERA063581	ERP000733	ERS038944	ERX026240	ERR049173	Illumina	6649_2_18	csfA	anr	cia	cia	csfB	csfC	csfD	csfE	csfF	csgA	cssA	cssB	cssD	eatA	estah-STa3	fdeC	fimH	fimH	gad	gad	gad	hha	hha	hlyE	iss	nlpI	shiA	shiB	terC	terC	tia	traT	traT	yehA	yehC	yehD	yghJ
E863	Guatemala	Human	ERA063581	ERP000733	ERS038945	ERX026241	ERR049174	Illumina	6649_2_19	AslA	anr	anr	astA	capU	cfaB	cfaD	cooA	cooC	cooD	csbD	csgA	cstA	cstF	cstG	eatA	eltIAB-30	estah-STa3	etpB	etpC	gad	hha	hlyE	iss	kpsE	kpsM_K15	lngA	lngB	lngC	lngD	lngE	lngF	lngG	lngH	lngI	lngJ	lngP	lngR	lngS	lngT
E877	Guatemala	Human	ERA063581	ERP000733	ERS038946	ERX026242	ERR049175	Illumina	6649_2_20	csfA	anr	cia	cia	csfB	csfC	csfD	csfE	csfF	csgA	cssA	cssB	cssD	eatA	estah-STa3	fdeC	fimH	fimH	gad	hha	hha	hlyE	iss	nlpI	shiB	terC	terC	traT	yehA	yehB	yehC	yehD	yghJ
E879	Guatemala	Human	ERA063581	ERP000733	ERS038947	ERX026243	ERR049176	Illumina	6649_2_21	anr	astA	capU	cfaD	clpK1	csgA	cssA	cssB	cssC	cssD	estap-STa1	fdeC	fimH	gad	gad	gad	gad	gad	gad	hlyE	nlpI	terC	terC	traT	yehA	yehB	yehC	yehD	yghJ
E897	Guatemala	Human	ERA063581	ERP000733	ERS038948	ERX026244	ERR049177	Illumina	6649_2_22	anr	anr	anr	anr	cfaA	cfaB	cfaC	cfaD	cfaD	cfaE	clpK1	csgA	eatA	estah-STa2	etpB	etpC	fdeC	fimH	fyuA	gad	hha	hlyE	irp2	lngA	lngB	lngC	lngD	lngE	lngF	lngG	lngH	lngI	lngJ	lngP	lngR	lngS	lngT	lngX1	lngX2	nlpI
E916	Guatemala	Human	ERA063581	ERP000733	ERS038949	ERX026245	ERR049178	Illumina	6649_2_23	csfA	anr	cia	cia	csfB	csfC	csfD	csfE	csfF	cssA	cssB	cssD	eatA	estah-STa3	fdeC	fimH	fimH	gad	hha	hha	hlyE	iss	nlpI	shiA	shiB	terC	terC	tia	traT	traT	traT	yehA	yehC	yehD	yghJ
E917	Guatemala	Human	ERA063581	ERP000733	ERS038950	ERX026246	ERR049179	Illumina	6649_2_24	anr	anr	anr	astA	cfaA	cfaB	cfaC	cfaD	cfaD	cfaE	csgA	eatA	estah-STa2	etpB	etpC	fdeC	fimH	gad	hha	hlyE	lngB	lngC	lngD	lngE	lngF	lngG	lngH	lngI	lngJ	lngP	lngR	lngS	lngT	lngX1	lngX2	lpfA	nlpI	terC	terC	tibA
E54	Bangladesh	Human	ERA063581	ERP000733	ERS038929	ERX026225	ERR049158	Illumina	6649_2_3	AslA	anr	anr	astA	capU	cfaB	cfaD	cooA	cooC	cooD	csbD	csgA	cstB	cstG	eatA	eltIAB-30	estah-STa3	etpB	etpC	gad	gad	gad	hha	hlyE	iss	kpsE	kpsM_K15	lngA	lngB	lngC	lngD	lngE	lngF	lngG	lngH	lngI	lngJ	lngP	lngR	lngS
E70	Bangladesh	Human	ERA063581	ERP000733	ERS038930	ERX026226	ERR049159	Illumina	6649_2_4	AslA	anr	astA	capU	cfaD	cotA	cotB	cotC	cotD	csgA	cstA	cstF	cstG	eatA	eltIAB-30	estah-STa3	etpB	etpC	fdeC	fimH	gad	gad	gad	gad	hha	hha	hlyE	iss	kpsE	kpsMII	kpsMII	lngB	lngC	lngD	lngE	lngF	lngG	lngH	lngI	lngJ
E71	Bangladesh	Human	ERA063581	ERP000733	ERS038931	ERX026227	ERR049160	Illumina	6649_2_5	AslA	anr	astA	capU	cfaD	cotA	cotB	cotC	cotD	csgA	cstA	cstB	cstG	eatA	eltIAB-30	estah-STa3	etpB	etpC	fimH	gad	gad	gad	gad	gad	gad	gad	hha	hlyE	iss	kpsE	kpsM_K15	lngB	lngC	lngD	lngE	lngF	lngG	lngH	lngI	lngJ
E88	Bangladesh	Human	ERA063581	ERP000733	ERS038932	ERX026228	ERR049161	Illumina	6649_2_6	csfA	anr	astA	cia	csfB	csfC	csfD	csfE	csfF	csgA	cssA	cssB	cssD	eatA	eltIAB-15	estah-STa3	fdeC	fimH	fimH	gad	hha	hlyE	iss	nlpI	shiA	terC	terC	tia	traJ	traT	traT	traT	traT	traT	yehA	yehB	yehC	yehD	yghJ
E333	Mexico	Human	ERA063581	ERP000733	ERS038933	ERX026229	ERR049162	Illumina	6649_2_7	anr	capU	cfaD	csgA	cssA	cssB	cssC	cssD	eatA	estap-STa1	fdeC	fimH	gad	hha	hlyE	iss	lpfA	nlpI	ompT	terC	terC	traT	yehA	yehB	yehC	yehD	yghJ
E344	Mexico	Human	ERA063581	ERP000733	ERS038934	ERX026230	ERR049163	Illumina	6649_2_8	AslA	air	anr	astA	capU	cfaD	chuA	csgA	cssA	cssB	cssC	cssD	eilA	espY2	estap-STa1	fdeC	fimH	gad	hha	hlyE	iss	nlpI	terC	terC	yehA	yehB	yehC	yehD
E370	Guatemala	Human	ERA063581	ERP000733	ERS038935	ERX026231	ERR049164	Illumina	6649_2_9	AslA	air	anr	anr	astA	capU	cfaD	chuA	csgA	cssA	cssB	cssC	cssD	eilA	espY2	estap-STa1	fdeC	fimH	gad	hha	hlyE	iss	nlpI	terC	terC	traT	yehA	yehB	yehC	yehD
E925	Guatemala	Human	ERA065600	ERP000733	ERS038951	ERX029953	ERR052905	Illumina	6732_2_1	AslA	anr	anr	astA	capU	cfaB	cfaD	cooA	cooC	cooD	csbD	csgA	cstA	cstF	cstG	eatA	eltIAB-30	estah-STa3	etpB	etpC	gad	gad	hha	hlyE	iss	kpsE	kpsM_K15	lngA	lngB	lngC	lngD	lngE	lngF	lngG	lngH	lngI	lngJ	lngP	lngR	lngS
E1091	Egypt	Human	ERA065600	ERP000733	ERS038960	ERX029962	ERR052914	Illumina	6732_2_10	AslA	anr	anr	cfaA	cfaB	cfaC	cfaD	cfaD	cfaE	csgA	eatA	eatA	estah-STa2	etpB	etpC	etpC	fdeC	fimH	fyuA	gad	gad	hha	hlyE	irp2	lngB	lngC	lngD	lngE	lngF	lngG	lngH	lngI	lngI	lngJ	lngP	lngR	lngS	lngT	lngX1	lngX2
E1111	Egypt	Human	ERA065600	ERP000733	ERS038961	ERX029963	ERR052915	Illumina	6732_2_11	csfA	anr	astA	cia	csfB	csfC	csfD	csfE	csfF	csgA	cssA	cssB	cssD	eatA	eltIAB-15	estah-STa3	fdeC	fimH	fimH	hha	hlyE	iss	nlpI	shiA	terC	terC	tia	traT	yehA	yehB	yehC	yehD	yghJ
E1189	Egypt	Human	ERA065600	ERP000733	ERS038962	ERX029964	ERR052916	Illumina	6732_2_12	astA	capU	csgA	cssA	cssB	cssD	estah-STa3	fdeC	fimH	gad	hlyE	iss	lngB	lngC	lngD	lngE	lngF	lngG	lngH	lngI	lngJ	lngP	lngR	lngS	lngT	lngX1	lngX2	nlpI	papC	terC	terC	traJ	traT	yehA	yehB	yehC	yehD	yghJ
E1245	Egypt	Human	ERA065600	ERP000733	ERS038963	ERX029965	ERR052917	Illumina	6732_2_13	AslA	air	anr	astA	capU	capU	capU	cfaD	chuA	csgA	cssA	cssB	cssC	cssD	eilA	espY2	estap-STa1	fdeC	fimH	gad	gad	hha	hlyE	iss	nlpI	terC	terC	yehA	yehB	yehC	yehD
E1287	Egypt	Human	ERA065600	ERP000733	ERS038964	ERX029966	ERR052918	Illumina	6732_2_14	AslA	anr	anr	cfaA	cfaB	cfaC	cfaD	cfaD	cfaE	csgA	eatA	estah-STa2	etpB	etpC	fdeC	fimH	fyuA	gad	gad	hha	hlyE	irp2	lngB	lngC	lngD	lngE	lngF	lngG	lngH	lngI	lngI	lngJ	lngP	lngR	lngS	lngT	lngX1	lngX2	nlpI	terC
E1298	Egypt	Human	ERA065600	ERP000733	ERS038965	ERX029967	ERR052919	Illumina	6732_2_15	csfA	anr	astA	cia	csfB	csfC	csfD	csfE	csfF	csgA	cssA	cssB	cssD	eatA	eltIAB-15	estah-STa3	fdeC	fimH	fimH	hha	hlyE	iss	nlpI	shiA	terC	terC	tia	traT	traT	yehA	yehB	yehC	yehD	yghJ
E1373	Indonesia	Human	ERA065600	ERP000733	ERS038966	ERX029968	ERR052920	Illumina	6732_2_16	AslA	air	anr	astA	capU	cfaD	chuA	csgA	cssA	cssB	cssC	cssD	eilA	espY2	estap-STa1	fdeC	fimH	gad	hlyE	iss	nlpI	shiA	terC	terC	tia	yehA	yehB	yehC	yehD
E1392	Indonesia	Human	ERA065600	ERP000733	ERS038967	ERX029969	ERR052921	Illumina	6732_2_17	anr	astA	capU	cfaD	csgA	cssA	cssB	cssC	cssD	estap-STa1	fdeC	fimH	hlyE	iss	lpfA	nlpI	ompT	terC	terC	yehA	yehB	yehC	yehD	yghJ
E1541	Argentina	Human	ERA065600	ERP000733	ERS038968	ERX029970	ERR052922	Illumina	6732_2_18	anr	anr	astA	cfaA	cfaB	cfaC	cfaD	cfaD	cfaE	csgA	eatA	estah-STa2	etpB	etpC	fdeC	fimH	gad	hha	hlyE	lngB	lngC	lngD	lngE	lngF	lngG	lngH	lngI	lngJ	lngP	lngR	lngS	lngT	lngX1	lngX2	lpfA	nlpI	terC	terC	tibA	tibC
E1548	Argentina	Human	ERA065600	ERP000733	ERS038969	ERX029971	ERR052923	Illumina	6732_2_19	anr	anr	cfaA	cfaB	cfaC	cfaD	cfaD	cfaE	clpK1	csgA	eatA	estah-STa2	etpC	fdeC	fimH	fyuA	gad	hha	hlyE	irp2	lngA	lngB	lngC	lngD	lngE	lngF	lngG	lngH	lngI	lngJ	lngP	lngR	lngS	lngT	lngX1	lngX2	nlpI	terC	terC	traJ
E927	Egypt	Human	ERA065600	ERP000733	ERS038952	ERX029954	ERR052906	Illumina	6732_2_2	anr	astA	capU	cfaD	csgA	cssA	cssB	cssC	cssD	estap-STa1	fdeC	fimH	hlyE	iss	nlpI	ompT	terC	terC	yehA	yehB	yehC	yehD	yghJ
E1624	Indonesia	Human	ERA065600	ERP000733	ERS038970	ERX029972	ERR052924	Illumina	6732_2_20	AslA	anr	astA	capU	cfaD	cotA	cotB	cotC	cotD	csgA	cstA	cstF	cstG	eatA	eltIAB-30	estah-STa3	etpB	etpC	fdeC	fimH	gad	gad	hha	hlyE	iss	kpsE	kpsM_K15	lngB	lngC	lngD	lngE	lngF	lngG	lngH	lngI	lngJ	lngP	lngR	lngS	lngT
E1646	Indonesia	Human	ERA065600	ERP000733	ERS038971	ERX029973	ERR052925	Illumina	6732_2_21	csfA	anr	cia	csfB	csfC	csfD	csfE	csfF	csgA	cssA	cssB	cssD	eatA	estah-STa3	fdeC	fimH	fimH	gad	hha	hha	hlyE	iss	nlpI	terC	terC	traT	yehA	yehB	yehC	yehD	yghJ
E1716	Bangladesh	Human	ERA065600	ERP000733	ERS038972	ERX029974	ERR052926	Illumina	6732_2_22	anr	anr	anr	astA	cfaA	cfaB	cfaC	cfaD	cfaD	cfaE	csgA	eatA	estah-STa2	etpB	etpC	fdeC	fimH	gad	gad	hha	hlyE	lngB	lngC	lngD	lngE	lngF	lngG	lngH	lngI	lngJ	lngP	lngR	lngS	lngT	lngX1	lngX2	lpfA	nlpI	terC	terC
E1779	Bangladesh	Human	ERA065600	ERP000733	ERS038973	ERX029975	ERR052927	Illumina	6732_2_23	csfA	anr	cia	csfB	csfC	csfD	csfE	csfF	csgA	cssA	cssB	cssD	eatA	eltIAB-15	estah-STa3	fdeC	fimH	fimH	hha	hha	hlyE	iss	nlpI	shiB	terC	terC	traT	traT	traT	yehA	yehB	yehC	yehD	yghJ
E1784	Bangladesh	Human	ERA065600	ERP000733	ERS038974	ERX029976	ERR052928	Illumina	6732_2_24	aamR	astA	csgA	cssA	cssB	cssD	estah-STa3	fdeC	fimH	gad	hha	hha	hlyE	hra	iss	lpfA	nlpI	terC	terC	yehA	yehB	yehC	yehD	yghJ
E938	Egypt	Human	ERA065600	ERP000733	ERS038953	ERX029955	ERR052907	Illumina	6732_2_3	AslA	anr	anr	astA	capU	cfaB	cfaD	cooA	cooC	cooD	csbD	csgA	cstB	cstG	eatA	eltIAB-30	estah-STa3	etpB	etpC	gad	gad	hha	hlyE	iss	kpsE	kpsM_K15	lngA	lngB	lngC	lngD	lngE	lngF	lngG	lngH	lngI	lngJ	lngP	lngR	lngS	lngT
E940	Egypt	Human	ERA065600	ERP000733	ERS038954	ERX029956	ERR052908	Illumina	6732_2_4	anr	astA	capU	cfaD	csgA	cssA	cssB	cssC	cssD	estap-STa1	fimH	gad	gad	gad	gad	gad	hha	hha	hlyE	nlpI	terC	terC	yehA	yehB	yehC	yehD	yghJ
E953	Egypt	Human	ERA065600	ERP000733	ERS038955	ERX029957	ERR052909	Illumina	6732_2_5	AslA	anr	anr	astA	capU	cfaB	cfaD	cooA	cooC	cooD	csbD	csgA	cstB	cstG	eatA	eltIAB-30	estah-STa3	etpB	etpC	gad	gad	hha	hlyE	iss	kpsE	kpsM_K15	lngA	lngB	lngC	lngD	lngE	lngF	lngG	lngH	lngI	lngJ	lngP	lngR	lngS	lngT
E986	Egypt	Human	ERA065600	ERP000733	ERS038956	ERX029958	ERR052910	Illumina	6732_2_6	anr	anr	anr	anr	cfaA	cfaB	cfaC	cfaD	cfaD	cfaE	clpK1	csgA	eatA	estah-STa2	etpB	etpC	fdeC	fimH	fyuA	gad	hha	hlyE	irp2	lngA	lngB	lngC	lngD	lngE	lngF	lngG	lngH	lngI	lngJ	lngP	lngR	lngS	lngT	lngX1	lngX2	nlpI
E1034	Egypt	Human	ERA065600	ERP000733	ERS038957	ERX029959	ERR052911	Illumina	6732_2_7	csfA	anr	astA	cia	csfB	csfC	csfD	csfE	csfF	csgA	cssA	cssB	cssD	eatA	eltIAB-15	estah-STa3	fdeC	fimH	fimH	fyuA	gad	gad	hha	hha	hlyE	irp2	iss	nlpI	shiA	shiB	terC	terC	tia	traT	yehA	yehB	yehC	yehD	yghJ
E1074	Egypt	Human	ERA065600	ERP000733	ERS038958	ERX029960	ERR052912	Illumina	6732_2_8	AslA	anr	anr	astA	capU	capU	cfaB	cfaD	cooA	cooC	cooD	csbD	csgA	cstB	cstG	eatA	eltIAB-20	estah-STa3	etpB	etpC	gad	gad	hha	hlyE	iss	kpsE	kpsM_K15	lngA	lngB	lngC	lngD	lngE	lngF	lngG	lngH	lngI	lngJ	lngP	lngR	lngS
E1085	Egypt	Human	ERA065600	ERP000733	ERS038959	ERX029961	ERR052913	Illumina	6732_2_9	csfA	anr	astA	cia	csfB	csfC	csfD	csfE	csfF	csgA	cssA	cssB	cssD	eatA	eltIAB-15	estah-STa3	fdeC	fimH	fimH	hha	hlyE	iss	nlpI	shiA	terC	terC	tia	traT	traT	yehA	yehB	yehC	yehD	yghJ
E1654	Indonesia	Human	ERA067563	ERP000733	ERS044454	ERX031711	ERR054665	Illumina	6753_7_1	AslA	anr	anr	astA	capU	cfaB	cfaD	cooA	cooC	cooD	csbD	csgA	cstB	cstG	eatA	eltIAB-30	estah-STa3	etpB	etpC	gad	gad	hha	hlyE	iss	kpsE	kpsM_K15	lngA	lngB	lngC	lngD	lngE	lngF	lngG	lngH	lngI	lngJ	lngP	lngR	lngS	lngT
E85	Bangladesh	Human	ERA067563	ERP000733	ERS044463	ERX031720	ERR054674	Illumina	6753_7_10	aamR	anr	anr	astA	capU	cfaD	csgA	cstB	cstG	eltIAB-30	estah-STa3	etpB	etpC	fdeC	fimH	gad	hha	hlyE	iss	lngA	lngB	lngC	lngD	lngE	lngF	lngG	lngH	lngI	lngJ	lngP	lngR	lngS	lngT	lngX1	lngX2	lpfA	nlpI	ompT	terC	terC
E87	Bangladesh	Human	ERA067563	ERP000733	ERS044464	ERX031721	ERR054675	Illumina	6753_7_11	AslA	anr	astA	capU	capU	cfaD	cotA	cotB	cotC	cotD	csgA	cstA	cstB	cstG	eatA	eltIAB-30	estah-STa3	etpB	etpC	fimH	gad	gad	hha	hlyE	iss	lngB	lngC	lngD	lngE	lngF	lngG	lngH	lngI	lngJ	lngP	lngR	lngS	lngT	lngX1	lngX2
E97	Bangladesh	Human	ERA067563	ERP000733	ERS044465	ERX031722	ERR054676	Illumina	6753_7_12	anr	anr	astA	capU	cfaD	csaA	csaB	csaC	csaD	csaE	csgA	cssA	cssB	cssC	cssD	eatA	eltIAB-1	estap-STa1	fdeC	fimH	gad	gad	hlyE	iss	kpsE	kpsMII_K5	nlpI	ompT	terC	terC	traT	yehA	yehB	yehC	yehD	yghJ
E99	Bangladesh	Human	ERA067563	ERP000733	ERS044466	ERX031723	ERR054677	Illumina	6753_7_13	AslA	anr	astA	capU	cfaD	cotA	cotB	cotC	cotD	csgA	eatA	eltIAB-30	estah-STa3	etpB	etpC	fimH	gad	gad	hha	hlyE	iss	kpsE	kpsM_K15	lngB	lngC	lngD	lngE	lngF	lngG	lngH	lngI	lngJ	lngP	lngR	lngS	lngT	lngX1	lngX2	nlpI	ompT
E110	Bangladesh	Human	ERA067563	ERP000733	ERS044467	ERX031724	ERR054678	Illumina	6753_7_14	csfA	anr	astA	cia	csfB	csfC	csfD	csfE	csfF	csgA	cssA	cssB	cssD	eatA	estah-STa3	fdeC	fimH	fimH	gad	hha	hha	hlyE	iss	nlpI	ompT	shiA	shiB	terC	terC	tia	traJ	traT	traT	yehA	yehB	yehC	yehD	yghJ
E126	unknown	Human	ERA067563	ERP000733	ERS044468	ERX031725	ERR054679	Illumina	6753_7_15	anr	capU	cfaD	cia	cia	csgA	csuA2	csuB	csuC	csuD	estah-STa3	etpB	etpC	fdeC	hha	hlyE	iss	lpfA	nlpI	shiA	terC	terC	tia	tibA	tibC	traT	yehA	yehB	yehC	yehD	yghJ
E129	DR Congo (Zaire)	Human	ERA067563	ERP000733	ERS044469	ERX031726	ERR054680	Illumina	6753_7_16	anr	csbA	csbB	csbC	csbD	csgA	eatA	eltIAB-32	etpB	etpC	fdeC	fimH	gad	gad	gad	gad	hha	hlyE	iss	iss	lpfA	nlpI	terC	terC	traT	traT	yehA	yehB	yehC	yehD	yghJ
E133	unknown	Human	ERA067563	ERP000733	ERS044470	ERX031727	ERR054681	Illumina	6753_7_17	AslA	anr	clpK1	csgA	cswA	cswB	cswC	cswD	cswE	cswF	cswG	cswR	eltIAB-18	estap-STa1	fdeC	fimH	hha	hlyE	iss	nlpI	ompT	ompT	shiB	terC	terC	traJ	traT	yehA	yehB	yehC	yehD	yghJ
E135	unknown	Human	ERA067563	ERP000733	ERS044471	ERX031728	ERR054682	Illumina	6753_7_18	AslA	anr	cofA	cofB	cofC	cofD	cofE	cofF	cofG	cofH	cofI	cofJ	cofP	cofR	cofS	cofT	csgA	cssA	cssB	cssC	eatA	eltIAB-29	fdeC	fimH	gad	gad	hha	hlyE	kpsE	kpsMIII	nlpI	terC	terC	yehA	yehB	yehC	yehD	yghJ
E141	Mayanmar (Burma)	Human	ERA067563	ERP000733	ERS044472	ERX031729	ERR054683	Illumina	6753_7_19	anr	csfB	csfC	csfD	csfE	csgA	csvA	eltIAB-32	fdeC	fimH	hha	hlyE	iss	lpfA	nlpI	ompT	terC	terC	traJ	traT	yehA	yehB	yehC	yehD	yghJ
E106	unknown	Human	ERA067563	ERP000733	ERS044455	ERX031712	ERR054666	Illumina	6753_7_2	anr	anr	astA	capU	cfaD	csaA	csaB	csaC	csaD	csaE	csgA	cssA	cssB	cssC	cssD	eatA	eltIAB-1	estap-STa1	fdeC	fimH	gad	gad	hlyE	iss	kpsE	kpsMII_K5	nlpI	ompT	terC	terC	traT	yehA	yehB	yehC	yehD	yghJ
E143	Japan	Human	ERA067563	ERP000733	ERS044473	ERX031730	ERR054684	Illumina	6753_7_20	AslA	anr	astA	capU	cfaD	cotA	cotB	cotC	cotD	csgA	cstA	cstF	cstG	eatA	eltIAB-30	estah-STa3	etpB	etpC	fimH	gad	gad	hha	hlyE	iss	kpsE	kpsM_K15	lngB	lngC	lngD	lngE	lngF	lngG	lngH	lngI	lngJ	lngP	lngR	lngS	lngT	lngX1
E224	Japan	Human	ERA067563	ERP000733	ERS044476	ERX031733	ERR054687	Illumina	6753_7_23	anr	astA	csgA	cssA	cssB	cssD	estah-STa3	fdeC	fimH	gad	hlyE	lngA	lngB	lngC	lngD	lngE	lngF	lngG	lngH	lngI	lngJ	lngP	lngR	lngS	lngT	lngX1	lngX2	lpfA	nlpI	terC	terC	traT	yehA	yehB	yehC	yehD	yghJ
E237	Japan	Human	ERA067563	ERP000733	ERS044477	ERX031734	ERR054688	Illumina	6753_7_24	anr	astA	capU	cfaD	clpK1	csgA	cssA	cssB	cssC	cssD	estap-STa1	fdeC	fimH	gad	gad	hlyE	nlpI	terC	terC	yehA	yehB	yehC	yehD
E21	Bangladesh	Human	ERA067563	ERP000733	ERS044456	ERX031713	ERR054667	Illumina	6753_7_3	csfA	anr	astA	cia	csfB	csfC	csfD	csfE	csfF	csgA	cssA	cssB	cssD	eatA	estah-STa3	fdeC	fimH	fimH	gad	hha	hha	hha	hlyE	iss	nlpI	ompT	shiA	shiB	terC	terC	tia	traT	yehA	yehB	yehC	yehD	yghJ
E28	Bangladesh	Human	ERA067563	ERP000733	ERS044457	ERX031714	ERR054668	Illumina	6753_7_4	AslA	csgA	fdeC	fimH	fyuA	gad	hha	hlyE	irp2	nlpI	terC	terC	tia	tibA	tibC	yehA	yehB	yehC	yghJ
E36	Bangladesh	Human	ERA067563	ERP000733	ERS044458	ERX031715	ERR054669	Illumina	6753_7_5	anr	anr	anr	astA	cfaA	cfaB	cfaC	cfaD	cfaD	cfaE	csgA	eatA	eltIAB-15	estah-STa2	etpB	etpC	fdeC	fimH	gad	hha	hlyE	lngB	lngC	lngD	lngE	lngF	lngG	lngH	lngI	lngJ	lngP	lngR	lngS	lngT	lngX1	lngX2	lpfA	nlpI	terC	terC
E45	Bangladesh	Human	ERA067563	ERP000733	ERS044459	ERX031716	ERR054670	Illumina	6753_7_6	anr	anr	anr	astA	cfaA	cfaB	cfaC	cfaD	cfaD	cfaE	csgA	eatA	eltIAB-15	estah-STa2	etpB	etpC	fdeC	fimH	gad	hha	hlyE	hra	lngB	lngC	lngD	lngE	lngF	lngG	lngH	lngI	lngJ	lngP	lngR	lngS	lngT	lngX1	lngX2	lpfA	nlpI	shiA
E66	Bangladesh	Human	ERA067563	ERP000733	ERS044460	ERX031717	ERR054671	Illumina	6753_7_7	AslA	anr	astA	capU	cfaD	cotA	cotB	cotC	cotD	csgA	cstA	cstF	cstG	eatA	eltIAB-30	estah-STa3	etpB	etpC	fdeC	fimH	gad	gad	hha	hlyE	iss	kpsE	kpsM_K15	lngB	lngC	lngD	lngE	lngF	lngG	lngH	lngI	lngJ	lngP	lngR	lngS	lngT
E79	Bangladesh	Human	ERA067563	ERP000733	ERS044462	ERX031719	ERR054673	Illumina	6753_7_9	aamR	anr	anr	astA	capU	cfaD	csgA	cstB	cstG	eltIAB-30	estah-STa3	etpB	etpC	fdeC	fimH	hha	hlyE	iss	lngA	lngB	lngC	lngD	lngE	lngF	lngG	lngH	lngI	lngJ	lngP	lngR	lngS	lngT	lngX1	lngX2	lpfA	nlpI	ompT	terC	terC	yehA
E251	Japan	Human	ERA067563	ERP000733	ERS044478	ERX031735	ERR054689	Illumina	6753_8_1	csgA	fdeC	fimH	gad	gad	hha	hlyE	nlpI	papC	terC	terC	tibA	tibC	traT	traT	yehA	yehB	yehC	yehD	yghJ
E858	Guatemala	Human	ERA067563	ERP000733	ERS044487	ERX031744	ERR054698	Illumina	6753_8_10	anr	anr	anr	astA	cfaA	cfaB	cfaC	cfaD	cfaD	cfaE	csgA	eatA	eltIAB-15	estah-STa2	etpB	etpC	fdeC	fimH	gad	hha	hlyE	lngB	lngC	lngD	lngE	lngF	lngG	lngH	lngI	lngJ	lngP	lngR	lngS	lngT	lngX1	lngX2	lpfA	nlpI	terC	terC
E867	Guatemala	Human	ERA067563	ERP000733	ERS044488	ERX031745	ERR054699	Illumina	6753_8_11	csfA	anr	cia	cia	csfB	csfC	csfD	csfE	csfF	csgA	cssA	cssB	cssD	eatA	estah-STa3	fdeC	fimH	fimH	hha	hha	hlyE	iss	nlpI	shiB	terC	terC	traT	traT	yehA	yehB	yehC	yehD	yghJ
E871	Guatemala	Human	ERA067563	ERP000733	ERS044489	ERX031746	ERR054700	Illumina	6753_8_12	anr	astA	capU	cfaD	clpK1	csgA	cssA	cssB	cssC	cssD	estap-STa1	fdeC	fimH	gad	gad	hlyE	nlpI	terC	terC	yehA	yehB	yehC	yehD	yghJ
E882	Guatemala	Human	ERA067563	ERP000733	ERS044490	ERX031747	ERR054701	Illumina	6753_8_13	AslA	anr	csgA	cswA	cswB	cswC	cswD	cswE	cswF	cswG	cswR	eltIAB-18	espY2	estap-STa1	fdeC	fimH	fyuA	hlyE	irp2	iss	nlpI	terC	terC	traT	traT	traT	yehA	yehB	yehC	yehD	yghJ
E883	Guatemala	Human	ERA067563	ERP000733	ERS044491	ERX031748	ERR054702	Illumina	6753_8_14	AslA	astA	csgA	fimH	fyuA	hha	iha	irp2	mcbA	mchB	mchC	mchF	nlpI	terC	terC	terC	traT	yehA	yehD
E895	Guatemala	Human	ERA067563	ERP000733	ERS044492	ERX031749	ERR054703	Illumina	6753_8_15	anr	astA	capU	cfaD	csgA	cssA	cssB	cssC	cssD	estap-STa1	fdeC	fimH	gad	gad	hha	hlyE	iss	lpfA	nlpI	ompT	terC	terC	yehA	yehB	yehC	yehD	yghJ
E900	Guatemala	Human	ERA067563	ERP000733	ERS044493	ERX031750	ERR054704	Illumina	6753_8_16	anr	csbA	csbB	csbC	csbD	csgA	eltIAB-32	fdeC	fimH	fimH	gad	gad	hha	hha	hlyE	iss	nlpI	ompT	shiB	terC	terC	traT	traT	yehA	yehB	yehC	yehD	yghJ
E901	Guatemala	Human	ERA067563	ERP000733	ERS044494	ERX031751	ERR054705	Illumina	6753_8_17	AslA	air	anr	capU	chuA	cofB	cofC	cofD	cofE	cofF	cofG	cofH	cofI	cofJ	cofP	cofR	cofS	cofT	csgA	eltIAB-8	fdeC	fimH	gad	gad	hlyE	kpsE	kpsMII	kpsMII	lpfA	nlpI	shiB	terC	terC	terC	traT	traT	yehA	yehB	yehC	yehD
E903	Guatemala	Human	ERA067563	ERP000733	ERS044495	ERX031752	ERR054706	Illumina	6753_8_18	AslA	anr	anr	astA	capU	capU	cfaD	cotA	cotB	cotC	cotD	csgA	cstA	cstF	cstG	eatA	eltIAB-30	estah-STa3	etpB	etpC	fdeC	fimH	gad	gad	hha	hlyE	iss	kpsE	kpsM_K15	lngB	lngC	lngD	lngE	lngF	lngG	lngH	lngI	lngJ	lngP	lngR
E907	Guatemala	Human	ERA067563	ERP000733	ERS044496	ERX031753	ERR054707	Illumina	6753_8_19	anr	capU	cfaD	csgA	csuA	csuB	csuC	csuD	eatA	estah-STa3	estah-STa3	etpB	etpC	fyuA	gad	hha	irp2	iss	lpfA	nlpI	terC	terC	tibA	tibC	traT	yehA	yehB	yehC	yehD	yghJ
E272	Japan	Human	ERA067563	ERP000733	ERS044479	ERX031736	ERR054690	Illumina	6753_8_2	AslA	anr	astA	capU	capU	cfaD	cotA	cotB	cotC	cotD	csgA	cstA	cstF	cstG	eatA	eltIAB-30	estah-STa3	etpB	etpC	fdeC	fimH	gad	gad	hha	hlyE	iss	kpsE	kpsM_K15	nlpI	ompT	shiA	terC	terC	tia	traT	yehA	yehB	yehC	yehD	yghJ
E920	Guatemala	Human	ERA067563	ERP000733	ERS044497	ERX031754	ERR054708	Illumina	6753_8_20	anr	capU	cfaD	csgA	csuA	csuB	csuC	csuD	eatA	estah-STa3	etpB	etpC	fdeC	fyuA	hha	hlyE	irp2	iss	lpfA	nlpI	terC	terC	tibA	tibC	traT	traT	yehA	yehB	yehC	yehD	yghJ
E928	Egypt	Human	ERA067563	ERP000733	ERS044498	ERX031755	ERR054709	Illumina	6753_8_21	anr	anr	capU	cfaD	csgA	csuA1	csuB	csuC	csuD	estah-STa3	etpB	etpC	fdeC	hha	hlyE	lpfA	nlpI	terC	terC	tibA	tibC	traJ	traT	traT	traT	yehA	yehB	yehC	yehD	yghJ
E943	Egypt	Human	ERA067563	ERP000733	ERS044499	ERX031756	ERR054710	Illumina	6753_8_22	anr	astA	capU	cfaD	csgA	cssA	cssB	cssC	cssD	estap-STa1	fdeC	fimH	hlyE	iss	nlpI	ompT	terC	terC	traT	yehA	yehB	yehC	yehD	yghJ
E1003	Egypt	Human	ERA067563	ERP000733	ERS044500	ERX031757	ERR054711	Illumina	6753_8_23	csfA	anr	astA	cia	csfB	csfC	csfD	csfE	csfF	csgA	cssA	cssB	cssD	eatA	eltIAB-15	estah-STa3	fdeC	fimH	fimH	fyuA	gad	gad	gad	gad	hha	hha	hlyE	irp2	iss	nlpI	shiA	shiB	terC	terC	tia	traT	yehA	yehB	yehC	yehD
E1009	Egypt	Human	ERA067563	ERP000733	ERS044501	ERX031758	ERR054712	Illumina	6753_8_24	anr	csfB	csfC	csfD	csfD	csfE	csgA	csvA	eatA	eltIAB-32	etpB	etpC	etpC	fdeC	fimH	gad	hha	hlyE	iss	lpfA	nlpI	ompT	terC	terC	traJ	traT	yehA	yehB	yehC	yehD	yghJ
E806	Guatemala	Human	ERA067563	ERP000733	ERS044480	ERX031737	ERR054691	Illumina	6753_8_3	anr	anr	astA	capU	cfaD	clpK1	csgA	cssA	cssB	cssC	cssD	estap-STa1	fdeC	fimH	gad	gad	hlyE	nlpI	terC	terC	traT	yehA	yehB	yehC	yehD	yghJ
E810	Guatemala	Human	ERA067563	ERP000733	ERS044481	ERX031738	ERR054692	Illumina	6753_8_4	anr	anr	anr	astA	cfaA	cfaB	cfaC	cfaD	cfaD	cfaE	csgA	eatA	eltIAB-15	estah-STa2	etpB	etpC	fdeC	fimH	gad	gad	hha	hlyE	lngB	lngC	lngD	lngE	lngF	lngG	lngH	lngI	lngJ	lngP	lngR	lngS	lngT	lngX1	lngX2	lpfA	nlpI	terC
E812	Guatemala	Human	ERA067563	ERP000733	ERS044482	ERX031739	ERR054693	Illumina	6753_8_5	AslA	anr	anr	astA	capU	cfaB	cfaD	cooA	cooC	cooD	csbD	csgA	cstA	cstF	cstG	eatA	eltIAB-30	estah-STa3	etpB	etpC	gad	gad	hha	hlyE	iss	kpsE	kpsM_K15	lngA	lngB	lngC	lngD	lngE	lngF	lngG	lngH	lngI	lngJ	lngP	lngR	lngS
E816	Guatemala	Human	ERA067563	ERP000733	ERS044483	ERX031740	ERR054694	Illumina	6753_8_6	anr	astA	capU	cfaD	csgA	cstB	cstG	eltIAB-30	estah-STa3	etpB	etpC	fdeC	fimH	fimH	gad	hlyE	iss	lngB	lngC	lngD	lngE	lngF	lngG	lngH	lngI	lngJ	lngP	lngR	lngS	lngT	lngX1	lngX2	lpfA	nlpI	shiA	terC	terC	tia	yehA	yehB
E822	Guatemala	Human	ERA067563	ERP000733	ERS044484	ERX031741	ERR054695	Illumina	6753_8_7	AslA	anr	anr	anr	astA	astA	capU	capU	cfaD	cotA	cotB	cotC	cotD	csgA	cstB	cstG	eatA	eltIAB-30	estah-STa3	etpB	etpC	fdeC	fimH	gad	gad	hha	hlyE	iss	kpsE	kpsM_K15	lngA	lngB	lngC	lngD	lngE	lngF	lngG	lngH	lngI	lngJ
E842	Guatemala	Human	ERA067563	ERP000733	ERS044485	ERX031742	ERR054696	Illumina	6753_8_8	anr	astA	capU	cfaD	csgA	cssA	cssB	cssC	cssD	estap-STa1	fdeC	fimH	hha	hlyE	iss	lpfA	nlpI	ompT	terC	terC	yehA	yehB	yehC	yehD	yghJ
E856	Guatemala	Human	ERA067563	ERP000733	ERS044486	ERX031743	ERR054697	Illumina	6753_8_9	anr	astA	capU	cfaD	clpK1	csgA	cssA	cssB	cssC	cssD	estap-STa1	fdeC	fimH	gad	gad	hlyE	nlpI	terC	terC	yehA	yehB	yehC	yehD	yghJ
E1018	Egypt	Human	ERA087394	ERP000733	ERS055619	ERX062229	ERR084463	Illumina	7067_5_1	AslA	anr	anr	astA	capU	capU	cfaD	cotA	cotB	cotC	cotD	csgA	cstA	cstF	cstG	eatA	eltIAB-30	estah-STa3	etpB	etpC	fimH	gad	gad	hha	hlyE	iss	kpsE	kpsM_K15	lngX2	lngX2	nlpI	ompT	shiA	terC	terC	tia	traJ	yehA	yehB	yehC
E1535	Argentina	Human	ERA087394	ERP000733	ERS055628	ERX062238	ERR084472	Illumina	7067_5_10	AslA	anr	anr	astA	capU	cfaB	cfaD	cooA	cooC	cooD	csgA	cstB	cstG	eatA	eltIAB-30	estah-STa3	etpB	etpC	gad	gad	hha	hlyE	iss	kpsE	kpsM_K15	lngA	lngB	lngC	lngD	lngE	lngF	lngG	lngH	lngI	lngJ	lngP	lngR	lngS	lngT	lngX1
E1593	Argentina	Human	ERA087394	ERP000733	ERS055629	ERX062239	ERR084473	Illumina	7067_5_11	csfA	csfB	csfC	csfD	csfE	csfF	csgA	cssA	cssB	cssD	eatA	estah-STa3	fdeC	fimH	gad	hha	hha	hlyE	iss	lpfA	nlpI	ompT	shiA	shiA	terC	terC	tia	tibA	tibC	yehA	yehB	yehC	yehD	yghJ
E1620	Argentina	Human	ERA087394	ERP000733	ERS055630	ERX062240	ERR084474	Illumina	7067_5_12	AslA	anr	anr	anr	astA	capU	cfaD	cooA	cooB	cooC	cooD	csgA	cstB	cstG	eatA	eltIAB-30	estah-STa3	etpB	etpC	gad	gad	hha	hlyE	iss	kpsE	kpsM_K15	lngA	lngB	lngC	lngD	lngE	lngF	lngG	lngH	lngI	lngJ	lngP	lngR	lngS	lngT
E1635	Indonesia	Human	ERA087394	ERP000733	ERS055631	ERX062241	ERR084475	Illumina	7067_5_13	csbA	csbB	csbC	csbD	csgA	eltIAB-32	fdeC	fimH	fimH	hha	hha	hlyE	iss	nlpI	ompT	shiB	terC	terC	traT	yehA	yehB	yehC	yehD	yghJ
E1649	Indonesia	Human	ERA087394	ERP000733	ERS055632	ERX062242	ERR084476	Illumina	7067_5_14	AslA	anr	astA	capU	cfaD	cotA	cotB	cotC	cotD	csgA	cstA	cstF	cstG	eatA	eltIAB-30	estah-STa3	etpB	etpC	fdeC	fimH	gad	gad	gad	gad	gad	hha	hlyE	iss	kpsE	kpsM_K15	lngB	lngC	lngD	lngE	lngF	lngG	lngH	lngI	lngJ	lngP
E1657	Indonesia	Human	ERA087394	ERP000733	ERS055633	ERX062243	ERR084477	Illumina	7067_5_15	csgA	cswA	cswB	cswC	cswD	cswE	cswF	cswG	cswR	eltIAB-18	estap-STa1	fdeC	fimH	hha	hlyE	iss	lpfA	nlpI	ompT	terC	terC	traT	yehA	yehC	yehD	yghJ
E1667	Indonesia	Human	ERA087394	ERP000733	ERS055634	ERX062244	ERR084478	Illumina	7067_5_16	AslA	anr	astA	capU	cfaD	cotA	cotB	cotC	cotD	csgA	cstA	cstF	cstG	eatA	eltIAB-30	estah-STa3	etpB	etpC	fdeC	fimH	gad	gad	gad	gad	gad	hha	hlyE	iss	kpsE	kpsM_K15	lngB	lngC	lngD	lngE	lngF	lngG	lngH	lngI	lngJ	lngP
E1724	Bangladesh	Human	ERA087394	ERP000733	ERS055635	ERX062245	ERR084479	Illumina	7067_5_17	csfA	anr	cia	csfB	csfC	csfD	csfE	csfF	csgA	cssA	cssB	cssC	eatA	eltIAB-15	estah-STa3	fdeC	fimH	fimH	hha	hha	hlyE	iss	nlpI	shiB	terC	terC	traT	yehA	yehB	yehC	yehD	yghJ
E1741	Bangladesh	Human	ERA087394	ERP000733	ERS055636	ERX062246	ERR084480	Illumina	7067_5_18	csbA	csbB	csbC	csbD	csgA	eltIAB-32	fdeC	fimH	fimH	hha	hlyE	iss	nlpI	ompT	shiB	terC	terC	tia	traT	yehA	yehB	yehC	yehD	yghJ
E1750	Bangladesh	Human	ERA087394	ERP000733	ERS055637	ERX062247	ERR084481	Illumina	7067_5_19	csfA	anr	cia	csfB	csfC	csfD	csfE	csfF	csgA	cssA	cssB	cssD	eatA	eltIAB-15	estah-STa3	fdeC	fimH	fimH	hha	hha	hlyE	iss	nlpI	shiB	terC	terC	traT	yehA	yehB	yehC	yehD	yghJ
E1334	China	Human	ERA087394	ERP000733	ERS055620	ERX062230	ERR084464	Illumina	7067_5_2	AslA	anr	astA	capU	cfaD	chuA	chuA	chuA	csgA	cssA	cssB	cssC	cssD	eilA	espY2	estap-STa1	fimH	gad	gad	gad	hlyE	iss	nlpI	nlpI	terC	terC	yehA	yehC
E1760	Bangladesh	Human	ERA087394	ERP000733	ERS055638	ERX062248	ERR084482	Illumina	7067_5_20	csfA	anr	cia	csfB	csfC	csfD	csfE	csfF	csgA	cssA	cssB	cssD	eatA	eltIAB-15	estah-STa3	fdeC	fimH	fimH	hha	hha	hlyE	iss	nlpI	shiB	terC	terC	traJ	traJ	traT	yehA	yehB	yehC	yehD	yghJ
E1795	Bangladesh	Human	ERA087394	ERP000733	ERS055639	ERX062249	ERR084483	Illumina	7067_5_21	AslA	anr	anr	cfaA	cfaB	cfaC	cfaD	cfaD	cfaE	csgA	eatA	estah-STa2	etpB	etpC	fdeC	fimH	fyuA	gad	gad	gad	hha	hlyE	irp2	lngB	lngC	lngD	lngE	lngF	lngG	lngH	lngI	lngI	lngJ	lngP	lngR	lngS	lngT	lngX1	lngX2	nlpI
E1797	Bangladesh	Human	ERA087394	ERP000733	ERS055640	ERX062250	ERR084484	Illumina	7067_5_22	AslA	anr	anr	anr	astA	capU	cfaB	cfaD	cooA	cooC	cooD	csbD	csgA	cstB	cstG	eatA	eltIAB-20	estah-STa3	etpB	etpC	gad	gad	gad	gad	gad	hha	hlyE	iss	kpsE	kpsM_K15	lngA	lngB	lngC	lngD	lngE	lngF	lngG	lngH	lngI	lngJ
E1841	Bangladesh	Human	ERA087394	ERP000733	ERS055641	ERX062251	ERR084485	Illumina	7067_5_23	anr	anr	astA	cfaA	cfaB	cfaC	cfaD	cfaE	csaD	csgA	eatA	estah-STa2	etpB	etpC	fdeC	fimH	hha	hlyE	iss	iss	lngB	lngC	lngD	lngE	lngF	lngG	lngH	lngI	lngJ	lngP	lngR	lngS	lngT	lngX1	lngX2	lpfA	nlpI	terC	terC	tibA
E1883	Bangladesh	Human	ERA087394	ERP000733	ERS055642	ERX062252	ERR084486	Illumina	7067_5_24	AslA	anr	astA	capU	cfaD	cotA	cotB	cotC	cotD	csgA	cstA	cstC	cstG	eatA	eltIAB-30	estah-STa3	etpB	etpC	fimH	gad	gad	gad	gad	gad	hha	hlyE	iss	kpsE	kpsM_K15	lngB	lngC	lngD	lngE	lngF	lngG	lngH	lngI	lngJ	lngP	lngR
E1918	Bangladesh	Human	ERA087394	ERP000733	ERS055643	ERX062253	ERR084487	Illumina	7067_5_25	csfA	anr	cia	csfB	csfC	csfD	csfE	csfF	csgA	cssA	cssB	cssD	eatA	eltIAB-15	estah-STa3	fdeC	fimH	fimH	hha	hha	hlyE	iss	nlpI	shiB	terC	terC	traT	traT	yehA	yehB	yehC	yehD	yghJ
E1939	Bangladesh	Human	ERA087394	ERP000733	ERS055644	ERX062254	ERR084488	Illumina	7067_5_26	anr	csfB	csfC	csfD	csfE	csgA	csvA	eatA	eltIAB-32	etpB	etpC	etpC	fdeC	fimH	gad	gad	gad	hha	hlyE	iss	lpfA	nlpI	ompT	terC	terC	traJ	traT	traT	traT	yehA	yehB	yehC	yehD	yghJ
E1947	Bangladesh	Human	ERA087394	ERP000733	ERS055645	ERX062255	ERR084489	Illumina	7067_5_27	anr	anr	astA	cfaA	cfaB	cfaC	cfaD	cfaD	cfaE	cia	csgA	eatA	estah-STa2	etpB	etpC	fdeC	fimH	hha	hlyE	iss	iss	lngB	lngC	lngD	lngE	lngF	lngG	lngH	lngI	lngJ	lngP	lngR	lngS	lngT	lngX1	lngX2	lpfA	nlpI	terC	terC
E1994	Bangladesh	Human	ERA087394	ERP000733	ERS055646	ERX062256	ERR084490	Illumina	7067_5_28	csbA	csbB	csbC	csbD	csgA	eltIAB-32	fdeC	fimH	fimH	hha	hha	hlyE	iss	nlpI	ompT	shiB	terC	terC	traT	yehA	yehB	yehC	yehD	yghJ
E2088	Bangladesh	ENV	ERA087394	ERP000733	ERS055647	ERX062257	ERR084491	Illumina	7067_5_29	anr	anr	anr	astA	cfaA	cfaB	cfaC	cfaD	cfaD	cfaE	csgA	eatA	eltIAB-15	estah-STa2	etpB	etpC	fdeC	fimH	gad	hha	hlyE	lngB	lngC	lngD	lngE	lngF	lngG	lngH	lngI	lngJ	lngP	lngR	lngS	lngT	lngX1	lngX2	lpfA	nlpI	terC	terC
E1363	Egypt	Human	ERA087394	ERP000733	ERS055622	ERX062232	ERR084466	Illumina	7067_5_4	AslA	anr	astA	csgA	estah-STa3	etpB	etpC	fdeC	fimH	gad	gad	gad	gad	gad	hha	hlyE	iss	kpsE	kpsMIII	lngB	lngC	lngD	lngE	lngF	lngG	lngH	lngI	lngJ	lngP	lngR	lngS	lngT	lngX1	lngX2	nlpI	terC	terC	yehA	yehB	yehC
E1433	Morocco	Human	ERA087394	ERP000733	ERS055624	ERX062234	ERR084468	Illumina	7067_5_6	AslA	anr	anr	astA	capU	cfaD	cooA	cooB	cooC	cooD	csgA	cstB	cstG	eatA	eltIAB-30	estah-STa3	etpB	etpC	gad	gad	gad	gad	gad	hha	hlyE	iss	kpsE	kpsM_K15	lngA	lngB	lngC	lngD	lngE	lngF	lngG	lngH	lngI	lngJ	lngP	lngR
E1460	Indonesia	Human	ERA087394	ERP000733	ERS055625	ERX062235	ERR084469	Illumina	7067_5_7	AslA	anr	chuA	csgA	cvaC	etsC	fdeC	fimH	hlyF	ireA	iroN	iss	iss	iss	iucC	iutA	lpfA	mchF	nlpI	ompT	ompT	pic	shiA	sitA	terC	terC	tia	traJ	traT	tsh	tsh	vat	yehA	yehB	yehC	yehD
E1524	Argentina	Human	ERA087394	ERP000733	ERS055626	ERX062236	ERR084470	Illumina	7067_5_8	anr	capU	csgA	csuB	csuD	estah-STa3	fdeC	fimH	hha	hlyE	iss	lpfA	nlpI	shiA	terC	terC	tia	tibA	tibC	yehA	yehB	yehC	yehD	yghJ
E1527	Argentina	Human	ERA087394	ERP000733	ERS055627	ERX062237	ERR084471	Illumina	7067_5_9	csfA	csfB	csfC	csfD	csfE	csfF	csgA	cssA	cssB	cssD	eatA	estah-STa3	fdeC	fimH	gad	gad	gad	gad	hha	hlyE	iss	lpfA	nlpI	ompT	shiA	terC	terC	tia	tibA	tibC	yehA	yehB	yehC	yehD	yghJ
E2092	Bangladesh	Human	ERA088376	ERP000733	ERS055648	ERX067692	ERR089723	Illumina	7114_1_1	csfA	anr	cia	csfB	csfC	csfD	csfE	csfF	csgA	cssA	cssB	cssD	eatA	eltIAB-15	estah-STa3	fdeC	fimH	fimH	hha	hha	hlyE	iss	nlpI	shiB	terC	terC	traT	yehA	yehB	yehC	yehD	yghJ
E2386	Bolivia	Human	ERA088376	ERP000733	ERS055657	ERX067701	ERR089732	Illumina	7114_1_10	AslA	anr	anr	anr	astA	capU	cfaB	cfaD	cooA	cooC	cooD	csgA	cstB	cstG	eatA	eltIAB-30	estah-STa3	etpB	etpC	fdeC	gad	gad	gad	gad	gad	hlyE	iss	kpsE	kpsM_K15	lngA	lngB	lngC	lngD	lngE	lngF	lngG	lngH	lngI	lngJ	lngP
E2980	Bangladesh	nk	ERA088376	ERP000733	ERS055659	ERX067703	ERR089734	Illumina	7114_1_12	anr	csfB	csfC	csfD	csfE	csgA	csvA	eatA	eltIAB-32	etpB	etpC	etpC	fdeC	fimH	hha	hlyE	iss	lpfA	nlpI	ompT	terC	terC	traJ	traT	yehA	yehB	yehC	yehD	yghJ
E5049	India	Human	ERA088376	ERP000733	ERS055663	ERX067707	ERR089738	Illumina	7114_1_16	anr	anr	astA	capU	csgA	cshA	cshB	cshC	cshD	cshE	cshF	cshG	cssA	cssB	cssC	cswR	eltIAB-13	etpB	etpC	fdeC	fimH	gad	gad	hlyE	lpfA	lpfA	nlpI	terC	terC	traJ	traT	traT	yehA	yehB	yehC	yehD	yghJ
E5051	India	Human	ERA088376	ERP000733	ERS055664	ERX067708	ERR089739	Illumina	7114_1_17	anr	astA	cib	csgA	cssA	cssB	cssC	cswR	eatA	eltIAB-13	etpB	etpC	fdeC	fimH	hha	hlyE	lpfA	lpfA	nlpI	terC	terC	traT	traT	yehA	yehB	yehC	yehD	yghJ
E5052	India	Human	ERA088376	ERP000733	ERS055665	ERX067709	ERR089740	Illumina	7114_1_18	AslA	astA	capU	csgA	cssA	cssB	cssC	cswR	eltIAB-13	etpB	etpC	fdeC	fimH	gad	hlyE	iss	iss	nlpI	terC	terC	traJ	traT	traT	yehA	yehB	yehC	yehD	yghJ	yghJ
E5080	Bangladesh	Human	ERA088376	ERP000733	ERS055666	ERX067710	ERR089741	Illumina	7114_1_19	csfA	anr	cia	csfB	csfC	csfD	csfE	csfF	csgA	cssA	cssB	cssD	eatA	eltIAB-15	estah-STa3	fdeC	fimH	fimH	hha	hha	hlyE	iss	nlpI	shiB	terC	terC	traT	yehA	yehB	yehC	yehD	yghJ
E5081	Bangladesh	Human	ERA088376	ERP000733	ERS055667	ERX067711	ERR089742	Illumina	7114_1_20	csfA	anr	cia	csfB	csfC	csfD	csfE	csfF	csgA	cssA	cssB	cssD	eatA	eltIAB-15	estah-STa3	fdeC	fimH	fimH	gad	gad	gad	gad	gad	gad	gad	hha	hha	hlyE	iss	nlpI	shiB	terC	terC	traT	yehA	yehB	yehC	yehD	yghJ
E5082	Bangladesh	Human	ERA088376	ERP000733	ERS055668	ERX067712	ERR089743	Illumina	7114_1_21	csfA	anr	cia	csfB	csfC	csfD	csfE	csfF	csgA	cssA	cssB	cssD	eatA	eltIAB-15	estah-STa3	fdeC	fimH	fimH	gad	hha	hha	hlyE	iss	nlpI	shiB	terC	terC	traT	yehA	yehB	yehC	yehD	yghJ
E5084	Bangladesh	Human	ERA088376	ERP000733	ERS055669	ERX067713	ERR089744	Illumina	7114_1_22	AslA	anr	anr	capU	cfaD	chuA	csgA	cssA	cssB	cssD	eilA	espY2	fdeC	fimH	hlyE	iss	nlpI	shiA	terC	terC	tia	traJ	traT	yehA	yehB	yehC	yehD
E5085	Bangladesh	Human	ERA088376	ERP000733	ERS055670	ERX067714	ERR089745	Illumina	7114_1_23	anr	anr	astA	capU	cfaD	csgA	cssA	cssB	cssC	cssD	estap-STa1	fdeC	fimH	hha	hha	hlyE	iss	lpfA	nlpI	ompT	terC	terC	traT	yehA	yehB	yehC	yehD	yghJ
E5086	Bangladesh	Human	ERA088376	ERP000733	ERS055671	ERX067715	ERR089746	Illumina	7114_1_24	anr	anr	anr	astA	cfaA	cfaB	cfaC	cfaD	cfaD	cfaE	csgA	eatA	estah-STa2	etpB	etpC	fdeC	fimH	hha	hlyE	iss	iss	lngB	lngC	lngD	lngE	lngF	lngG	lngH	lngI	lngJ	lngP	lngR	lngS	lngT	lngX1	lngX2	lpfA	nlpI	terC	terC
E5087	Bangladesh	Human	ERA088376	ERP000733	ERS055672	ERX067716	ERR089747	Illumina	7114_1_25	AslA	afaA	afaB	afaC	afaD	afaD	afaE	anr	chuA	csgA	eilA	espY2	fdeC	fimH	fyuA	gad	hha	hlyA	hlyE	iha	irp2	iucC	iutA	kpsE	kpsMII	nlpI	papA_F7-2	papC	sat	senB	shiA	sitA	terC	terC	traT	traT	traT	yehA	yehB	yehC
E5088	Bangladesh	Human	ERA088376	ERP000733	ERS055673	ERX067717	ERR089748	Illumina	7114_1_26	anr	astA	capU	cfaD	csgA	cssA	cssB	cssC	cssD	estap-STa1	fdeC	fimH	hha	hha	hlyE	iss	lpfA	nlpI	ompT	terC	terC	traT	yehA	yehB	yehC	yehD	yghJ
E2131	Bangladesh	Human	ERA088376	ERP000733	ERS055650	ERX067694	ERR089725	Illumina	7114_1_3	astA	csgA	fdeC	fimH	hha	hlyE	lngB	lngC	lngD	lngE	lngF	lngG	lngH	lngI	lngJ	lngP	lngR	lngS	lngT	lngX1	lngX2	lpfA	nlpI	terC	terC	tibA	tibC	traJ	traT	yehA	yehB	yehC	yehD	yghJ
E2185	Bolivia	Human	ERA088376	ERP000733	ERS055651	ERX067695	ERR089726	Illumina	7114_1_4	csbA	csbB	csbC	csbD	csgA	eatA	eltIAB-32	etpB	etpC	fdeC	fimH	gad	gad	gad	hha	hlyE	iss	lpfA	nlpI	terC	terC	tibC	traT	yehA	yehB	yehC	yehD	yghJ
E2219	Bolivia	Human	ERA088376	ERP000733	ERS055652	ERX067696	ERR089727	Illumina	7114_1_5	AslA	anr	anr	anr	astA	capU	cfaB	cfaD	cooA	cooC	cooD	csgA	cstB	cstG	eatA	eltIAB-30	estah-STa3	etpB	etpC	fdeC	hlyE	iss	kpsE	kpsM_K15	lngA	lngB	lngC	lngD	lngE	lngF	lngG	lngH	lngI	lngJ	lngP	lngR	lngS	lngT	lngX1	lngX2
E2256	Thailand	Human	ERA088376	ERP000733	ERS055653	ERX067697	ERR089728	Illumina	7114_1_6	AslA	air	anr	astA	capU	cfaD	chuA	csgA	cssB	cssC	cssD	eilA	espY2	estap-STa1	fdeC	fimH	hlyE	iss	nlpI	terC	terC	traT	yehA	yehB	yehC	yehD
E2347	Bolivia	Human	ERA088376	ERP000733	ERS055655	ERX067699	ERR089730	Illumina	7114_1_8	anr	csgA	eltIAB-32	etpB	etpC	fdeC	fimH	fyuA	hha	hha	hlyE	irp2	iss	lpfA	nlpI	ompT	terC	terC	tibA	tibC	traJ	traT	yehA	yehB	yehC	yehD	yghJ
E2348	Bolivia	Human	ERA088376	ERP000733	ERS055656	ERX067700	ERR089731	Illumina	7114_1_9	afaA	afaB	afaC	afaD	afaD	afaE	anr	capU	csgA	fdeC	fimH	fyuA	gad	gad	gad	gad	hha	hha	hlyE	iha	irp2	iss	iucC	iutA	iutA	iutA	lpfA	nlpI	sitA	terC	terC	yehA	yehB	yehC	yehD	yghJ
E222	Japan	Human	ERA123511	ERP001074	ERS077576	ERX095652	ERR119380	Illumina	7521_1_1	capU	csgA	fdeC	fimH	hlyE	iss	lngB	lngC	lngD	lngE	lngF	lngG	lngH	lngI	lngJ	lngP	lngR	lngS	lngT	lngX1	lngX2	lpfA	nlpI	papC	terC	terC	yehA	yehB	yehC	yehD	yghJ
E343	Mexico	Human	ERA123511	ERP001074	ERS077585	ERX095661	ERR119389	Illumina	7521_1_10	AslA	anr	astA	csgA	estah-STa3	etpB	etpC	fdeC	fimH	gad	gad	hha	hlyE	iss	kpsE	kpsMIII	lngB	lngC	lngD	lngE	lngF	lngG	lngH	lngI	lngJ	lngP	lngR	lngS	lngT	lngX1	lngX2	nlpI	terC	terC	yehA	yehB	yehC	yehD	yghJ
E351	Mexico	Human	ERA123511	ERP001074	ERS077586	ERX095662	ERR119390	Illumina	7521_1_11	anr	astA	astA	astA	astA	clpK1	csgA	cswR	eltIAB-15	fdeC	fimH	fimH	gad	gad	gad	gad	gad	hha	hlyE	iss	lpfA	nlpI	terC	terC	yehA	yehB	yehC	yehD	yghJ
E354	Mexico	Human	ERA123511	ERP001074	ERS077587	ERX095663	ERR119391	Illumina	7521_1_12	AslA	anr	csgA	hlyA	hlyE	iss	nlpI	terC	terC	traJ	traT	yehA	yehB	yehC	yehD
E356	Mexico	Human	ERA123511	ERP001074	ERS077588	ERX095664	ERR119392	Illumina	7521_1_13	AslA	capU	csgA	eltIAB-8	fdeC	fimH	hlyE	iss	nlpI	terC	terC	yehA	yehB	yehC	yehD
E360	Mexico	Human	ERA123511	ERP001074	ERS077589	ERX095665	ERR119393	Illumina	7521_1_14	capU	cosA	cosB	cosC	cosD	csgA	eltIAB-8	fdeC	hha	hlyE	lpfA	nlpI	ompT	terC	terC	yehA	yehB	yehC	yehD	yghJ
E361	Mexico	Human	ERA123511	ERP001074	ERS077590	ERX095666	ERR119394	Illumina	7521_1_15	capU	csgA	cshA	cshB	cshC	cshD	cshE	cshF	cshG	csmA	csmB	csmC	csmD	csmE	csmF	csmG	csmS	csmT	cswR	eltIAB-24	estap-STa1	fdeC	gad	hha	hha	hlyE	iss	lpfA	nlpI	terC	terC	traJ	traT	traT	traT	traT	yehA	yehB	yehC	yehD
E391	Guatemala	Human	ERA123511	ERP001074	ERS077592	ERX095668	ERR119396	Illumina	7521_1_17	astA	astA	astA	astA	csgA	cswR	eltIAB-15	fdeC	fimH	hlyE	iss	iss	iss	lpfA	nlpI	ompT	terC	terC	yehA	yehB	yehC	yehD	yghJ
E399	Guatemala	Human	ERA123511	ERP001074	ERS077593	ERX095669	ERR119397	Illumina	7521_1_18	AslA	anr	capU	csgA	cswR	fdeC	hha	hlyE	iss	nlpI	sitA	terC	terC	traT	yehA	yehB	yehC	yehD	yghJ
E405	Guatemala	Human	ERA123511	ERP001074	ERS077594	ERX095670	ERR119398	Illumina	7521_1_19	anr	capU	cnmHb	csgA	csnB	csnC	csnD	csnE	csnF	csnG	cswR	eltIAB-7	fdeC	fimH	hha	hlyE	iss	iss	kpsE	kpsE	nlpI	terC	terC	traJ	traT	yehA	yehB	yehC	yehD	yghJ
E223	Japan	Human	ERA123511	ERP001074	ERS077577	ERX095653	ERR119381	Illumina	7521_1_2	csgA	fdeC	fimH	gad	gad	gad	gad	gad	hlyE	nlpI	terC	terC	traT	yehA	yehB	yehC	yehD	yghJ
E415	Guatemala	Human	ERA123511	ERP001074	ERS077595	ERX095671	ERR119399	Illumina	7521_1_20	AslA	anr	anr	astA	astA	capU	csgA	cssA	cssB	cssC	cswR	eltIAB-13	fdeC	fimH	fyuA	hlyE	irp2	irp2	iss	nlpI	terC	terC	traJ	traT	yehA	yehB	yehC	yehD	yghJ
E425	Guatemala	Human	ERA123511	ERP001074	ERS077596	ERX095672	ERR119400	Illumina	7521_1_21	AslA	anr	anr	astA	capU	csgA	cssA	cssB	cssC	cswR	eltIAB-13	fdeC	fimH	fyuA	gad	hlyE	irp2	irp2	iss	nlpI	terC	terC	traT	yehA	yehB	yehC	yehD	yghJ
E445	Guatemala	Human	ERA123511	ERP001074	ERS077597	ERX095673	ERR119401	Illumina	7521_1_22	capU	cosA	cosB	cosC	cosD	csgA	eltIAB-8	fdeC	hha	hlyE	lpfA	nlpI	ompT	terC	terC	traT	yehA	yehB	yehC	yehD	yghJ
E451	Guatemala	Human	ERA123511	ERP001074	ERS077598	ERX095674	ERR119402	Illumina	7521_1_23	AslA	anr	capU	capU	cmaHb	crsC	crsD	crsE	crsF	crsG	csgA	cswR	eltIAB-21	fdeC	hha	hlyE	iss	neuC	nlpI	shiA	shiB	terC	terC	traT	traT	yehA	yehB	yehC	yehD	yghJ
E513	Mexico	Human	ERA123511	ERP001074	ERS077600	ERX095676	ERR119404	Illumina	7521_1_25	AslA	csgA	fdeC	fimH	fimH	gad	hlyE	iss	nlpI	ompT	terC	terC	yehA	yehB	yehC	yehD	yghJ
E519	Mexico	Human	ERA123511	ERP001074	ERS077601	ERX095677	ERR119405	Illumina	7521_1_26	anr	csgA	cswR	eltIAB-15	fdeC	fimH	hha	hlyE	iss	lpfA	nlpI	ompT	terC	terC	yehA	yehB	yehC	yehD	yghJ
E520	Mexico	Human	ERA123511	ERP001074	ERS077602	ERX095678	ERR119406	Illumina	7521_1_27	AslA	anr	astA	cfaD	chuA	csgA	cssA	cssB	cssC	cssD	eilA	espY2	estap-STa1	fdeC	fimH	hha	hlyE	iss	nlpI	terC	terC	yehA	yehB	yehC	yehD
E523	Mexico	Human	ERA123511	ERP001074	ERS077603	ERX095679	ERR119407	Illumina	7521_1_28	AslA	chuA	cib	csgA	dhaK	eae-b04-delta	espA	espC	espF	fdeC	fimH	ibeA	iss	iss	nleB	nleC	nlpI	ompT	terC	terC	tir	yehA	yehB	yehC	yehD
E527	Mexico	Human	ERA123511	ERP001074	ERS077604	ERX095680	ERR119408	Illumina	7521_1_29	astA	astA	astA	astA	csgA	cswR	eltIAB-15	fdeC	fimH	hlyE	iss	iss	iss	lpfA	nlpI	ompT	terC	terC	yehA	yehB	yehC	yehD	yghJ
E239	Japan	Human	ERA123511	ERP001074	ERS077578	ERX095654	ERR119382	Illumina	7521_1_3	AslA	air	anr	chuA	csgA	csnA	csnB	csnC	csnD	csnE	csnF	csnG	cswR	eilA	eltIAB-28	estap-STa1	fdeC	fimH	gad	gad	hlyE	iss	iss	kpsE	kpsMII	kpsMII	lpfA	nlpI	shiB	terC	terC	terC	traT	yehA	yehB	yehC	yehD	yghJ
E528	Mexico	Human	ERA123511	ERP001074	ERS077605	ERX095681	ERR119409	Illumina	7521_1_30	aalA	aalC	aalF	aalG	aalH	aalR	anr	astA	cib	crsB	crsC	crsD	crsE	crsF	crsG	crsH	crsS	crsT	csgA	cswR	eatA	eltIAB-11	faeF	fdeC	fimH	hha	hlyE	iss	lpfA	nlpI	ompT	terC	terC	traT	yehA	yehB	yehC	yehD	yghJ
E529	Mexico	Human	ERA123511	ERP001074	ERS077606	ERX095682	ERR119410	Illumina	7521_1_31	anr	astA	capU	csgA	cshA	cshB	cshC	cshD	cshE	cshF	cshG	cswR	eltIAB-8	fdeC	fimH	hha	hlyE	nlpI	ompT	ompT	terC	terC	traJ	traT	traT	yehA	yehB	yehC	yehD	yghJ
E604	Guatemala	Human	ERA123511	ERP001074	ERS077607	ERX095683	ERR119411	Illumina	7521_1_32	anr	astA	capU	capU	cmaHa	crsC	crsD	crsE	crsF	crsG	csgA	cswR	eltIAB-21	eltIAB-28	eltIAB-31	eltIAB-33	estap-STa1	fdeC	fimH	hha	hlyE	iss	iss	nlpI	ompT	sitA	terC	terC	traT	traT	traT	yehA	yehB	yehC	yehD	yghJ
E616	Guatemala	Human	ERA123511	ERP001074	ERS077608	ERX095684	ERR119412	Illumina	7521_1_33	anr	astA	capU	capU	cmaHa	crsC	crsD	crsE	crsF	crsG	csgA	cswR	eatA	eltIAB-21	eltIAB-28	eltIAB-31	eltIAB-33	estap-STa1	etpB	etpC	fdeC	fimH	hha	hlyE	iss	iss	nlpI	ompT	sitA	terC	terC	traT	traT	yehA	yehB	yehC	yehD	yghJ
E618	Guatemala	Human	ERA123511	ERP001074	ERS077609	ERX095685	ERR119413	Illumina	7521_1_34	colE5	csgA	fdeC	fimH	gad	gad	gad	hlyE	iha	ireA	iss	lpfA	lpfA	nlpI	ompT	sigA	sigA	sitA	terC	terC	traT	traT	yehA	yehB	yehC	yehD	yghJ
E620	Guatemala	Human	ERA123511	ERP001074	ERS077610	ERX095686	ERR119414	Illumina	7521_1_35	AslA	csgA	fdeC	fimH	gad	gad	gad	gad	gad	gad	gad	gad	gad	hlyE	nlpI	ompT	shiA	terC	terC	yehA	yehB	yehC	yehD
E622	Guatemala	Human	ERA123511	ERP001074	ERS077612	ERX095688	ERR119416	Illumina	7521_1_37	astA	capU	csgA	cswR	eltIAB-11	fdeC	fimH	hlyE	iss	lpfA	nlpI	ompT	terC	terC	traJ	traT	traT	traT	yehA	yehB	yehC	yehD	yghJ
E626	Guatemala	Human	ERA123511	ERP001074	ERS077613	ERX095689	ERR119417	Illumina	7521_1_38	AslA	csgA	fdeC	fimH	hlyE	nlpI	ompT	shiA	terC	terC	yehA	yehB	yehC	yehD
E628	Guatemala	Human	ERA123511	ERP001074	ERS077614	ERX095690	ERR119418	Illumina	7521_1_39	anr	astA	capU	capU	cmaHa	crsC	crsD	crsE	crsF	crsG	csgA	cswR	eatA	eltIAB-21	eltIAB-28	eltIAB-31	eltIAB-33	estap-STa1	etpB	etpC	fdeC	fimH	hha	hlyE	iss	iss	nlpI	ompT	sitA	terC	terC	traT	traT	yehA	yehB	yehC	yehD	yghJ
E263	Japan	Human	ERA123511	ERP001074	ERS077579	ERX095655	ERR119383	Illumina	7521_1_4	AslA	anr	astA	capU	cfaB	cooA	cooC	cooD	csgA	eatA	fdeC	gad	gad	hlyE	iss	kpsE	kpsM_K15	lngA	lngB	lngC	lngD	lngE	lngF	lngG	lngH	lngI	lngJ	lngP	lngR	lngS	lngT	lngX1	lngX2	nlpI	ompT	shiA	terC	terC	tia	yehA
E645	Guatemala	Human	ERA123511	ERP001074	ERS077615	ERX095691	ERR119419	Illumina	7521_1_40	anr	astA	capU	cmaHb	crsC	crsD	crsE	crsF	crsG	csgA	cswR	eltIAB-21	eltIAB-28	eltIAB-31	eltIAB-33	fdeC	fimH	hlyE	lpfA	lpfA	nlpI	terC	terC	traT	yehA	yehB	yehC	yehD	yghJ
E658	Guatemala	Human	ERA123511	ERP001074	ERS077616	ERX095692	ERR119420	Illumina	7521_1_41	anr	anr	anr	astA	cfaA	cfaB	cfaC	cfaD	cfaD	cfaE	csgA	eatA	eltIAB-15	estah-STa2	etpB	etpC	fdeC	fimH	hha	hlyE	lngB	lngC	lngD	lngE	lngF	lngG	lngH	lngI	lngJ	lngP	lngR	lngS	lngT	lngX1	lngX2	lpfA	nlpI	terC	terC	tibA
E659	Guatemala	Human	ERA123511	ERP001074	ERS077617	ERX095693	ERR119421	Illumina	7521_1_42	anr	astA	astA	astA	astA	csgA	cswR	eltIAB-15	fdeC	fimH	hha	hlyE	iss	lpfA	nlpI	ompT	terC	terC	yehA	yehB	yehC	yehD	yghJ
E662	Guatemala	Human	ERA123511	ERP001074	ERS077618	ERX095694	ERR119422	Illumina	7521_1_43	AslA	csgA	eltIAB-8	fdeC	fimH	hlyE	iss	iss	iss	kpsE	kpsMII_K5	mchB	mchC	mchF	mcmA	nlpI	nlpI	ompT	shiA	sitA	terC	terC	traT	yehA	yehB	yehC	yehD	yghJ
E703	Guatemala	Human	ERA123511	ERP001074	ERS077619	ERX095695	ERR119423	Illumina	7521_1_44	colE5	csgA	fdeC	fimH	gad	gad	gad	hlyE	iha	ireA	iss	lpfA	lpfA	nlpI	ompT	sigA	sigA	sitA	terC	terC	traT	traT	yehA	yehB	yehC	yehD	yghJ
E704	Guatemala	Human	ERA123511	ERP001074	ERS077620	ERX095696	ERR119424	Illumina	7521_1_45	AslA	csgA	fdeC	fimH	hha	hlyE	iss	iss	nlpI	ompT	shiA	terC	terC	yehA	yehB	yehC	yehD
E705	Guatemala	Human	ERA123511	ERP001074	ERS077621	ERX095697	ERR119425	Illumina	7521_1_46	AslA	csgA	fdeC	fimH	hlyE	iss	iss	nlpI	ompT	shiA	terC	terC	yehA	yehB	yehC	yehD
E329	Mexico	Human	ERA123511	ERP001074	ERS077580	ERX095656	ERR119384	Illumina	7521_1_5	AslA	aap	astA	astA	csgA	eatA	eltIAB-8	etpB	etpC	fdeC	fimH	fyuA	hha	hha	hlyE	irp2	kpsE	kpsMII	nlpI	ompT	terC	terC	traJ	traT	yehA	yehB	yehC	yehD	yghJ
E330	Mexico	Human	ERA123511	ERP001074	ERS077581	ERX095657	ERR119385	Illumina	7521_1_6	anr	capU	cnmHb	csgA	csnB	csnC	csnD	csnE	csnF	csnG	cswR	eltIAB-7	fdeC	fimH	hha	hlyE	iss	iss	kpsE	kpsE	nlpI	terC	terC	traJ	traT	yehA	yehB	yehC	yehD	yghJ
E335	Mexico	Human	ERA123511	ERP001074	ERS077582	ERX095658	ERR119386	Illumina	7521_1_7	astA	csgA	cssA	cssB	cssC	eltIAB-18	estap-STa1	fdeC	fimH	hlyE	iss	lngB	lngC	lngD	lngE	lngF	lngG	lngH	lngI	lngJ	lngP	lngR	lngS	lngT	lngX1	lngX2	lpfA	nlpI	papC	terC	terC	traJ	traT	yehA	yehB	yehC	yehD	yghJ
E336	Mexico	Human	ERA123511	ERP001074	ERS077583	ERX095659	ERR119387	Illumina	7521_1_8	astA	csgA	cssA	cssB	cssC	eltIAB-18	estap-STa1	fdeC	fimH	hlyE	iss	lngB	lngC	lngD	lngE	lngF	lngG	lngH	lngI	lngJ	lngP	lngR	lngS	lngT	lngX1	lngX2	lpfA	nlpI	papC	terC	terC	traJ	traT	yehA	yehB	yehC	yehD	yghJ
E340	Mexico	Human	ERA123511	ERP001074	ERS077584	ERX095660	ERR119388	Illumina	7521_1_9	AslA	anr	astA	csgA	estah-STa3	etpB	etpC	fdeC	fimH	gad	gad	hha	hlyE	iss	kpsE	kpsMIII	lngB	lngC	lngD	lngE	lngF	lngG	lngH	lngI	lngJ	lngP	lngR	lngS	lngT	lngX1	lngX2	nlpI	terC	terC	yehA	yehB	yehC	yehD	yghJ
E818	Guatemala	Human	ERA123511	ERP001074	ERS077624	ERX095700	ERR119428	Illumina	7521_2_49	anr	anr	astA	csgA	cshA	cshB	cshC	cshD	cshE	cshF	cshG	cswR	eltIAB-12	fdeC	fimH	hlyE	iss	lpfA	nlpI	ompT	terC	terC	traJ	yehA	yehB	yehC	yehD	yghJ
E819	Guatemala	Human	ERA123511	ERP001074	ERS077625	ERX095701	ERR119429	Illumina	7521_2_50	anr	astA	astA	astA	astA	csgA	cswR	eltI-15b	fdeC	fimH	hlyE	iss	lpfA	nlpI	ompT	terC	terC	traJ	traT	traT	traT	yehA	yehB	yehC	yehD	yghJ
E821	Guatemala	Human	ERA123511	ERP001074	ERS077626	ERX095702	ERR119430	Illumina	7521_2_51	anr	astA	astA	astA	astA	csgA	cswR	eltI-15b	fdeC	fimH	hlyE	iss	lpfA	nlpI	ompT	terC	terC	traJ	traT	traT	traT	yehA	yehB	yehC	yehD	yghJ
E828	Guatemala	Human	ERA123511	ERP001074	ERS077627	ERX095703	ERR119431	Illumina	7521_2_52	AslA	csgA	fdeC	fyuA	fyuA	hha	hha	hlyE	irp2	nlpI	terC	terC	yehA	yehB	yehC	yehD
E833	Guatemala	Human	ERA123511	ERP001074	ERS077628	ERX095704	ERR119432	Illumina	7521_2_53	anr	cnmHa	csgA	csnB	csnC	csnD	csnE	csnF	csnG	cswR	eltIAB-21	eltIAB-28	eltIAB-31	eltIAB-33	fdeC	fimH	gad	gad	gad	gad	gad	gad	hha	hlyE	iss	lpfA	nlpI	ompT	terC	terC	traJ	traT	yehA	yehB	yehC	yehD	yghJ
E841	Guatemala	Human	ERA123511	ERP001074	ERS077629	ERX095705	ERR119433	Illumina	7521_2_54	anr	cofB	cofC	cofD	cofE	cofF	cofG	cofH	cofI	cofJ	cofP	cofR	cofS	cofT	csgA	eltIAB-8	fdeC	fimH	hlyE	lpfA	nlpI	terC	terC	traT	yehA	yehB	yehC	yehD	yghJ
E855	Guatemala	Human	ERA123511	ERP001074	ERS077630	ERX095706	ERR119434	Illumina	7521_2_55	AslA	capU	capU	csgA	eltIAB-8	fdeC	fimH	hha	hlyE	iss	iss	nlpI	ompT	papC	sitA	terC	terC	traT	traT	yehA	yehB	yehC	yehD	yghJ
E860	Guatemala	Human	ERA123511	ERP001074	ERS077631	ERX095707	ERR119435	Illumina	7521_2_56	anr	astA	capU	cfaD	clpK1	csgA	cssA	cssB	cssC	cssD	estap-STa1	fdeC	fimH	gad	gad	hlyE	nlpI	terC	terC	yehA	yehB	yehC	yehD	yghJ
E865	Guatemala	Human	ERA123511	ERP001074	ERS077632	ERX095708	ERR119436	Illumina	7521_2_57	csfA	anr	cia	cia	csfB	csfC	csfD	csfE	csfF	csgA	cssA	cssB	cssD	estah-STa3	fdeC	fimH	fimH	hha	hha	hlyE	iss	nlpI	shiB	terC	terC	traT	yehA	yehB	yehC	yehD	yghJ
E873	Guatemala	Human	ERA123511	ERP001074	ERS077633	ERX095709	ERR119437	Illumina	7521_2_58	astA	capU	csgA	csmA	csmB	csmC	csmD	csmE	csmF	csmG	csmS	csmT	eltIAB-24	estap-STa1	fdeC	gad	hha	hha	hlyE	iss	lpfA	nlpI	terC	terC	traT	yehA	yehB	yehC	yehD	yghJ	yghJ
E876	Guatemala	Human	ERA123511	ERP001074	ERS077634	ERX095710	ERR119438	Illumina	7521_2_59	anr	csgA	csnA	csnB	csnC	csnD	csnE	csnF	csnG	cswR	eltIAB-21	eltIAB-28	eltIAB-31	eltIAB-33	estap-STa1	fdeC	fimH	fimH	hlyE	hra	iss	nlpI	sitA	terC	terC	traT	traT	yehA	yehB	yehC	yehD	yghJ
E881	Guatemala	Human	ERA123511	ERP001074	ERS077635	ERX095711	ERR119439	Illumina	7521_2_60	capU	csgA	cshA	cshB	cshC	cshD	cshE	cshF	cshG	csmA	csmB	csmC	csmD	csmE	csmF	csmG	csmS	csmT	cswR	eltIAB-24	estap-STa1	fdeC	gad	hha	hha	hlyE	iss	lpfA	nlpI	terC	terC	traJ	traT	traT	traT	yehA	yehB	yehC	yehD	yghJ
E885	Guatemala	Human	ERA123511	ERP001074	ERS077638	ERX095714	ERR119442	Illumina	7521_2_63	anr	astA	astA	astA	astA	csgA	cswR	eltIAB-15	fdeC	fimH	gad	gad	gad	gad	gad	gad	hlyE	iss	iss	iss	lpfA	nlpI	ompT	terC	terC	yehA	yehB	yehC	yehD	yghJ
E887	Guatemala	Human	ERA123511	ERP001074	ERS077639	ERX095715	ERR119443	Illumina	7521_2_64	aamR	astA	astA	csgA	fdeC	fimH	hha	hlyE	lpfA	nlpI	papC	terC	terC	traT	traT	yehA	yehB	yehC	yehD	yghJ
E888	Guatemala	Human	ERA123511	ERP001074	ERS077640	ERX095716	ERR119444	Illumina	7521_2_65	csgA	fdeC	fimH	hha	hlyE	hra	lpfA	nlpI	ompT	papC	shiA	shiB	terC	terC	tia	yehA	yehB	yehC	yehD
E890	Guatemala	Human	ERA123511	ERP001074	ERS077641	ERX095717	ERR119445	Illumina	7521_2_66	afaD	anr	astA	capU	capU	csgA	fdeC	fimH	fyuA	hha	hha	hlyE	irp2	iucC	iutA	lpfA	nlpI	sitA	terC	terC	yehA	yehB	yehC	yehD	yghJ
E891	Guatemala	Human	ERA123511	ERP001074	ERS077642	ERX095718	ERR119446	Illumina	7521_2_67	anr	capU	csgA	fdeC	gad	gad	hha	hlyE	lpfA	nlpI	terC	terC	tibA	tibC	traJ	traT	traT	yehA	yehB	yehC	yehD	yghJ
E892	Guatemala	Human	ERA123511	ERP001074	ERS077643	ERX095719	ERR119447	Illumina	7521_2_68	aamR	astA	astA	csgA	fdeC	fimH	hha	hlyE	lpfA	nlpI	papC	terC	terC	traT	traT	yehA	yehB	yehC	yehD	yghJ
E893	Guatemala	Human	ERA123511	ERP001074	ERS077644	ERX095720	ERR119448	Illumina	7521_2_69	cia	csgA	fdeC	fimH	hha	hha	hlyE	hra	iss	lpfA	nlpI	ompT	papC	shiA	terC	terC	tia	traJ	traT	yehA	yehB	yehC	yehD
E898	Guatemala	Human	ERA123511	ERP001074	ERS077645	ERX095721	ERR119449	Illumina	7521_2_70	AslA	anr	anr	astA	capU	csgA	cssA	cssB	cssC	cswR	eltIAB-13	fdeC	fimH	fyuA	hlyE	irp2	irp2	iss	nlpI	terC	terC	traT	traT	yehA	yehB	yehC	yehD	yghJ
E899	Guatemala	Human	ERA123511	ERP001074	ERS077646	ERX095722	ERR119450	Illumina	7521_2_71	astA	astA	astA	astA	cia	cib	csgA	cswR	eltIAB-15	fdeC	fimH	gad	gad	gad	gad	gad	gad	hha	hlyE	iss	lpfA	nlpI	ompT	terC	terC	traT	traT	traT	traT	yehA	yehB	yehC	yehD	yghJ
E908	Guatemala	Human	ERA123511	ERP001074	ERS077648	ERX095724	ERR119452	Illumina	7521_2_73	ORF3	ORF4	aaiC	aap	aar	aatA	agg3A	agg3B	agg3C	agg3D	aggR	anr	astA	capU	csgA	espI	fdeC	fimH	fimH	fyuA	gad	gad	gad	hha	hha	hha	hlyE	hra	iha	irp2	iss	iss	iucC	lpfA	nlpI	pic	sat	shiA	terC	terC
E924	Guatemala	Human	ERA123511	ERP001074	ERS077649	ERX095725	ERR119453	Illumina	7521_2_74	AslA	anr	astA	csgA	estah-STa3	etpB	etpC	fdeC	fimH	gad	gad	hha	hlyE	iss	kpsE	kpsMIII	lngB	lngC	lngD	lngE	lngF	lngG	lngH	lngI	lngJ	lngP	lngR	lngS	lngT	lngX1	lngX2	nlpI	terC	terC	yehA	yehB	yehC	yehD	yghJ
E934	Egypt	Human	ERA123511	ERP001074	ERS077651	ERX095727	ERR119455	Illumina	7521_2_76	astA	csdA	csdB	csdC	csdD	csgA	eatA	eltIAB-32	estap-STa1	etpB	etpC	fdeC	fimH	gad	gad	gad	hha	hlyE	nlpI	shiA	terC	terC	tia	traJ	traT	yehA	yehB	yehC	yehD	yghJ
E935	Egypt	Human	ERA123511	ERP001074	ERS077652	ERX095728	ERR119456	Illumina	7521_2_77	astA	astA	csdA	csdB	csdC	csdD	csgA	eatA	eltIAB-32	estap-STa1	etpB	etpC	fdeC	fimH	gad	gad	gad	hha	hlyE	nlpI	shiA	terC	terC	tia	traJ	traT	yehA	yehB	yehC	yehD	yghJ
E936	Egypt	Human	ERA123511	ERP001074	ERS077653	ERX095729	ERR119457	Illumina	7521_2_78	ORF3	ORF4	aaiC	aamR	aap	aar	aatA	afaD	agg3C	agg3D	agg5A	aggR	anr	capU	csgA	fdeC	fimH	fyuA	gad	gad	gad	hha	hha	hha	hlyE	irp2	iucC	iutA	lpfA	lpfA	mchB	mchC	mchF	mcmA	nlpI	pic	sat	shiA	terC	terC
E939	Egypt	Human	ERA123511	ERP001074	ERS077654	ERX095730	ERR119458	Illumina	7521_2_79	aamR	anr	capU	csgA	fdeC	fimH	fyuA	gad	gad	gad	hlyE	hra	irp2	lpfA	mchB	mchC	mchF	mcmA	nlpI	papC	sepA	terC	terC	traT	traT	yehA	yehB	yehC	yehD	yghJ
E941	Egypt	Human	ERA123511	ERP001074	ERS077655	ERX095731	ERR119459	Illumina	7521_2_80	AslA	capU	csgA	espI	fdeC	fimH	fyuA	hlyE	iha	irp2	iss	iucC	iutA	mcbA	mchF	nlpI	terC	terC	yehA	yehB	yehC	yehD
E944	Egypt	Human	ERA123511	ERP001074	ERS077656	ERX095732	ERR119460	Illumina	7521_2_81	astA	csdA	csdB	csdC	csdD	csgA	eatA	eltIAB-32	estap-STa1	etpB	etpC	fdeC	fimH	hha	hlyE	nlpI	shiA	terC	terC	tia	traJ	traT	yehA	yehB	yehC	yehD	yghJ
E945	Egypt	Human	ERA123511	ERP001074	ERS077657	ERX095733	ERR119461	Illumina	7521_2_82	astA	csdA	csdB	csdC	csdD	csgA	eatA	eltIAB-32	estap-STa1	etpB	etpC	fdeC	fimH	gad	gad	hha	hlyE	nlpI	shiA	terC	terC	tia	traJ	traT	yehA	yehB	yehC	yehD	yghJ
E947	Egypt	Human	ERA123511	ERP001074	ERS077658	ERX095734	ERR119462	Illumina	7521_2_83	AslA	astA	capU	capU	cmaHa	crsC	crsD	crsE	crsF	crsG	csgA	cswR	eltIAB-21	eltIAB-28	eltIAB-31	eltIAB-33	estap-STa1	fdeC	hha	hha	hlyE	iss	iss	iss	neuC	nlpI	terC	terC	traT	traT	yehA	yehB	yehC	yehD	yghJ
E949	Egypt	Human	ERA123511	ERP001074	ERS077659	ERX095735	ERR119463	Illumina	7521_2_84	AslA	anr	astA	astA	astA	astA	capU	clpK1	csgA	cswR	eltI-15b	etpB	etpC	gad	gad	hlyE	iss	nlpI	terC	terC	traJ	traT	traT	traT	traT	yehA	yehB	yehC	yehD	yghJ
E952	Egypt	Human	ERA123511	ERP001074	ERS077660	ERX095736	ERR119464	Illumina	7521_2_85	AslA	anr	astA	astA	capU	capU	crsB	crsC	crsD	crsE	crsF	crsG	crsH	crsS	crsT	csgA	cshA	cshB	cshC	cshD	cshE	cshF	cshG	cswR	fdeC	hha	hlyE	iss	nlpI	shiA	terC	terC	traT	traT	traT	yehA	yehB	yehC	yehD	yghJ
E955	Egypt	Human	ERA123511	ERP001074	ERS077661	ERX095737	ERR119465	Illumina	7521_2_86	astA	csdA	csdB	csdC	csdD	csgA	eatA	eltIAB-32	estap-STa1	etpB	etpC	fdeC	fimH	gad	gad	hha	hlyE	nlpI	shiA	terC	terC	tia	traJ	traT	traT	yehA	yehB	yehC	yehD	yghJ
E956	Egypt	Human	ERA123511	ERP001074	ERS077662	ERX095738	ERR119466	Illumina	7521_2_87	AslA	anr	astA	astA	astA	astA	capU	clpK1	csgA	cswR	eltI-15b	etpB	etpC	gad	gad	hlyE	iss	nlpI	terC	terC	traJ	traT	traT	traT	yehA	yehB	yehC	yehD	yghJ
E978	Egypt	Human	ERA123511	ERP001074	ERS077664	ERX095740	ERR119468	Illumina	7521_2_89	astA	csdA	csdB	csdC	csdD	csgA	eatA	eltIAB-32	estap-STa1	etpB	etpC	fdeC	fimH	gad	gad	gad	hha	hlyE	nlpI	shiA	terC	terC	tia	traJ	traT	yehA	yehB	yehC	yehD	yghJ
E996	Egypt	Human	ERA123511	ERP001074	ERS077665	ERX095741	ERR119469	Illumina	7521_2_90	AslA	anr	anr	astA	capU	cfaD	chuA	csgA	cssA	cssA	cssB	cssB	cssC	cssC	cssD	estah-STa3	fdeC	fimH	hha	kpsE	kpsMII	nlpI	ompT	shiA	sitA	terC	terC	tia	traT	traT	yehA	yehB	yehC	yehD
E998	Egypt	Human	ERA123511	ERP001074	ERS077666	ERX095742	ERR119470	Illumina	7521_2_91	capU	capU	csgA	fdeC	fimH	fimH	gad	gad	gad	hha	hlyE	lpfA	lpfA	nlpI	terC	terC	yehA	yehB	yehC	yehD	yghJ
E1057	Egypt	Human	ERA123511	ERP001074	ERS077667	ERX095743	ERR119471	Illumina	7521_2_92	AslA	astA	capU	capU	cmaHa	crsC	crsD	crsE	crsF	crsG	csgA	cswR	eltIAB-21	eltIAB-28	eltIAB-31	eltIAB-33	estap-STa1	fdeC	hha	hha	hlyE	iss	iss	iss	neuC	nlpI	terC	terC	traT	traT	yehA	yehB	yehC	yehD	yghJ
E1072	Egypt	Human	ERA123511	ERP001074	ERS077668	ERX095744	ERR119472	Illumina	7521_2_93	AslA	air	anr	csgA	csnA	csnB	csnC	csnD	csnE	csnF	csnG	cswR	eilA	eltIAB-21	eltIAB-28	eltIAB-31	eltIAB-33	estap-STa1	fdeC	fimH	gad	gad	hlyE	kpsE	kpsE	kpsMII	nlpI	terC	terC	traT	traT	yehA	yehB	yehC	yehD
E1101	Egypt	Human	ERA123511	ERP001074	ERS077669	ERX095745	ERR119473	Illumina	7521_2_94	AslA	capU	csgA	csmA	csmB	csmC	csmD	csmE	csmF	csmG	csmS	csmT	eatA	eltIAB-23	estap-STa1	fdeC	fotT	fyuA	gad	gad	gad	hha	hlyE	irp2	iss	nlpI	terC	terC	traJ	traT	traT	yehA	yehB	yehC	yehD	yghJ
E1102	Egypt	Human	ERA123511	ERP001074	ERS077670	ERX095746	ERR119474	Illumina	7521_2_95	aap	astA	astA	capU	csgA	eatA	fdeC	fyuA	hha	hlyE	irp2	iss	lpfA	nlpI	terC	terC	yehA	yehB	yehC	yehD	yghJ
E1167	Egypt	Human	ERA123511	ERP001074	ERS077671	ERX095747	ERR119475	Illumina	7521_2_96	astA	csdA	csdB	csdC	csdD	csgA	eatA	eltIAB-32	estap-STa1	etpB	etpC	fdeC	fimH	hlyE	nlpI	shiA	terC	terC	tia	traJ	traT	yehA	yehB	yehC	yehD	yghJ
E1169	Egypt	Human	ERA123511	ERP001074	ERS077672	ERX095748	ERR119476	Illumina	7521_3_1	AslA	air	anr	csgA	csnA	csnB	csnC	csnD	csnE	csnF	csnG	cswR	eilA	eltIAB-21	eltIAB-28	eltIAB-31	eltIAB-33	estap-STa1	fdeC	fimH	gad	gad	hlyE	kpsE	kpsE	kpsMII	nlpI	terC	terC	traT	traT	yehA	yehB	yehC	yehD
E1352	Egypt	Human	ERA123511	ERP001074	ERS077681	ERX095757	ERR119485	Illumina	7521_3_10	astA	capU	capU	csgA	cssA	cssB	cssD	estah-STa3	fdeC	fimH	hlyE	iss	lngB	lngC	lngD	lngE	lngF	lngG	lngH	lngI	lngJ	lngP	lngR	lngS	lngT	lngX1	lngX2	nlpI	papC	terC	terC	traJ	yehA	yehB	yehC	yehD	yghJ
E1355	Egypt	Human	ERA123511	ERP001074	ERS077682	ERX095758	ERR119486	Illumina	7521_3_11	astA	capU	capU	csgA	cssA	cssB	cssD	estah-STa3	fdeC	fimH	hlyE	iss	lngB	lngC	lngD	lngE	lngF	lngG	lngH	lngI	lngJ	lngP	lngR	lngS	lngT	lngX1	lngX2	nlpI	papC	terC	terC	traJ	yehA	yehB	yehC	yehD	yghJ
E1356	Egypt	Human	ERA123511	ERP001074	ERS077683	ERX095759	ERR119487	Illumina	7521_3_12	astA	capU	capU	csgA	cssA	cssB	cssD	estah-STa3	fdeC	fimH	hlyE	iss	lngB	lngC	lngD	lngE	lngF	lngG	lngH	lngI	lngJ	lngP	lngR	lngS	lngT	lngX1	lngX2	nlpI	papC	terC	terC	traJ	yehA	yehB	yehC	yehD	yghJ
E1362	Egypt	Human	ERA123511	ERP001074	ERS077685	ERX095761	ERR119489	Illumina	7521_3_14	AslA	anr	astA	csgA	estah-STa3	etpB	etpC	fdeC	fimH	gad	gad	hha	hlyE	iss	kpsE	kpsMIII	lngB	lngC	lngD	lngE	lngF	lngG	lngH	lngI	lngJ	lngP	lngR	lngS	lngT	lngX1	lngX2	nlpI	terC	terC	yehA	yehB	yehC	yehD	yghJ
E1365	Egypt	Human	ERA123511	ERP001074	ERS077686	ERX095762	ERR119490	Illumina	7521_3_15	AslA	anr	astA	csgA	estah-STa3	etpB	etpC	fdeC	fimH	gad	gad	gad	gad	gad	hha	hlyE	iss	kpsE	kpsMIII	lngB	lngC	lngD	lngE	lngF	lngG	lngH	lngI	lngJ	lngP	lngR	lngS	lngT	lngX1	lngX2	nlpI	terC	terC	yehA	yehB	yehC
E1398	Indonesia	Human	ERA123511	ERP001074	ERS077687	ERX095763	ERR119491	Illumina	7521_3_16	anr	astA	capU	capU	cfaD	csgA	cssA	cssB	cssC	cssD	estap-STa1	fdeC	fimH	gad	gad	gad	hlyE	iss	lpfA	nlpI	ompT	terC	terC	yehA	yehB	yehC	yehD	yghJ
E1407	Mexico	Human	ERA123511	ERP001074	ERS077688	ERX095764	ERR119492	Illumina	7521_3_17	anr	astA	capU	csgA	cssA	cssB	cssC	cswR	eltIAB-13	etpB	etpC	fdeC	gad	hha	hha	hlyE	iss	lpfA	nlpI	terC	terC	traT	yehA	yehB	yehC	yehD	yghJ	yghJ
E1193	Egypt	Human	ERA123511	ERP001074	ERS077673	ERX095749	ERR119477	Illumina	7521_3_2	AslA	csgA	fdeC	fimH	hlyE	nlpI	ompT	shiA	terC	terC	yehA	yehB	yehC	yehD	yghJ	yghJ
E1525	Argentina	Human	ERA123511	ERP001074	ERS077692	ERX095768	ERR119496	Illumina	7521_3_21	AslA	aamR	astA	astA	astA	capU	cmaHb	crsC	crsD	crsE	crsF	crsG	csgA	cswR	eltIAB-33	fdeC	fimH	hlyE	hra	iss	iss	mchB	mchC	mchF	mcmA	nlpI	ompT	sitA	terC	terC	traJ	traT	yehA	yehB	yehC	yehD	yghJ
E1526	Argentina	Human	ERA123511	ERP001074	ERS077693	ERX095769	ERR119497	Illumina	7521_3_22	afaA	afaB	afaC	afaD	afaD	afaE	csgA	fdeC	fimH	fyuA	hha	hha	hlyE	iha	irp2	iucC	iutA	lpfA	nlpI	sitA	terC	terC	tia	yehA	yehB	yehC	yehD
E1532	Argentina	Human	ERA123511	ERP001074	ERS077694	ERX095770	ERR119498	Illumina	7521_3_23	AslA	anr	astA	astA	astA	astA	clpK1	csgA	cswR	eltI-15b	fimH	hlyE	nlpI	ompT	sitA	terC	terC	yehA	yehB	yehC	yehD	yghJ
E1533	Argentina	Human	ERA123511	ERP001074	ERS077695	ERX095771	ERR119499	Illumina	7521_3_24	csmA	csmB	csmC	csmD	csmE	csmF	csmG	csmS	csmT	eatA	eltIAB-25	estap-STa1	fimH	hha	hlyE	lpfA	nlpI	terC	terC	tia	traT	yehD
E1534	Argentina	Human	ERA123511	ERP001074	ERS077696	ERX095772	ERR119500	Illumina	7521_3_25	csgA	fdeC	fimH	gad	gad	gad	hlyE	iha	ireA	iss	lpfA	lpfA	nlpI	ompT	sigA	sigA	sitA	terC	terC	traT	yehA	yehB	yehC	yehD	yghJ
E1542	Argentina	Human	ERA123511	ERP001074	ERS077697	ERX095773	ERR119501	Illumina	7521_3_26	AslA	C719-09_SefB:unpublished	C719-09_SefC:unpublished	aaiC	aap	aar	aatA	aggR	anr	astA	cseA	csgA	fdeC	fimH	fyuA	hha	hha	hha	hlyE	irp2	nlpI	pic	sepA	terC	terC	traJ	traT	yehA	yehB	yehC	yehD	yghJ	yghJ
E1543	Argentina	Human	ERA123511	ERP001074	ERS077698	ERX095774	ERR119502	Illumina	7521_3_27	astA	csgA	estah-STa3	etpB	etpC	fdeC	fimH	fyuA	hha	hlyE	irp2	lpfA	lpfA	nlpI	papC	shiA	terC	terC	tia	yehC	yehD
E1544	Argentina	Human	ERA123511	ERP001074	ERS077699	ERX095775	ERR119503	Illumina	7521_3_28	astA	csgA	estah-STa3	etpB	etpC	fdeC	fimH	fyuA	hha	hlyE	irp2	lpfA	lpfA	nlpI	papC	shiA	terC	terC	tia	yehC	yehD
E1556	Argentina	Human	ERA123511	ERP001074	ERS077700	ERX095776	ERR119504	Illumina	7521_3_29	anr	capU	cnmHb	csgA	csnB	csnC	csnD	csnE	csnF	csnG	cswR	eltIAB-15	fdeC	fimH	hha	hlyE	iss	iss	kpsE	kpsE	nlpI	terC	terC	traT	yehA	yehB	yehC	yehD	yghJ
E1242	Egypt	Human	ERA123511	ERP001074	ERS077674	ERX095750	ERR119478	Illumina	7521_3_3	astA	capU	csgA	eatA	eltIAB-1	eltIAB-18	eltIAB-23	eltIAB-25	eltIAB-32	estap-STa1	fimH	fotA	fotB	fotC	fotD	fotE	fotF	fotG	fotS	fotT	fyuA	hha	hlyE	irp2	lpfA	nlpI	terC	terC	traT	yehA	yehB	yehC	yehD
E1561	Argentina	Human	ERA123511	ERP001074	ERS077701	ERX095777	ERR119505	Illumina	7521_3_30	anr	capU	cnmHb	csgA	csnB	csnC	csnD	csnE	csnF	csnG	cswR	eltIAB-15	fdeC	fimH	hha	hlyE	hra	iss	iss	kpsE	kpsE	nlpI	terC	terC	traJ	traT	traT	traT	yehA	yehB	yehC	yehD	yghJ
E1564	Argentina	Human	ERA123511	ERP001074	ERS077702	ERX095778	ERR119506	Illumina	7521_3_31	anr	csgA	cswR	eltIAB-26	estap-STa1	fdeC	fimH	hlyE	iss	nlpI	terC	terC	traT	yehA	yehB	yehC	yehD	yghJ
E157	Japan	Human	ERA123511	ERP001074	ERS077703	ERX095779	ERR119507	Illumina	7521_3_32	anr	astA	csgA	cssA	cssB	cssC	cswR	eltIAB-13	fdeC	fimH	hlyE	iss	lpfA	nlpI	terC	terC	traT	yehA	yehB	yehC	yehD	yghJ
E1573	Argentina	Human	ERA123511	ERP001074	ERS077704	ERX095780	ERR119508	Illumina	7521_3_33	AslA	astA	astA	astA	astA	csgA	cswR	eltIAB-15	fdeC	fimH	hlyE	iss	nlpI	ompT	sitA	terC	terC	traJ	traT	traT	yehA	yehB	yehC	yehD	yghJ
E1574	Argentina	Human	ERA123511	ERP001074	ERS077705	ERX095781	ERR119509	Illumina	7521_3_34	AslA	anr	astA	capU	capU	cmaHb	crsC	crsD	crsE	crsF	crsG	csgA	cswR	eltIAB-33	fdeC	fimH	hha	hlyE	iss	iss	nlpI	ompT	sitA	terC	terC	traJ	traT	traT	traT	yehA	yehB	yehC	yehD	yghJ
E1576	Argentina	Human	ERA123511	ERP001074	ERS077706	ERX095782	ERR119510	Illumina	7521_3_35	astA	capU	csgA	cshA	cshB	cshC	cshD	cshE	cshF	cshG	cswR	eltIAB-11	fdeC	gad	hha	hha	hlyE	iss	lpfA	nlpI	terC	terC	traJ	traT	traT	traT	traT	yehA	yehB	yehC	yehD	yghJ	yghJ
E1580	Argentina	Human	ERA123511	ERP001074	ERS077707	ERX095783	ERR119511	Illumina	7521_3_36	AslA	anr	astA	astA	astA	capU	capU	cmaHa	crsC	crsD	crsE	crsF	crsG	csgA	cswR	eltIAB-21	eltIAB-28	eltIAB-31	eltIAB-33	fdeC	fimH	hlyE	iss	iss	iss	iss	iss	nlpI	sitA	terC	terC	traJ	traT	traT	yehB	yehC	yehD	yghJ
E1581	Argentina	Human	ERA123511	ERP001074	ERS077708	ERX095784	ERR119512	Illumina	7521_3_37	AslA	anr	astA	astA	capU	capU	crsB	crsC	crsD	crsE	crsF	crsG	crsH	crsS	crsT	csgA	cshA	cshB	cshC	cshD	cshE	cshF	cshG	cswR	fdeC	hha	hlyE	iss	nlpI	shiA	terC	terC	traJ	traT	traT	yehA	yehB	yehC	yehD	yghJ
E1582	Argentina	Human	ERA123511	ERP001074	ERS077709	ERX095785	ERR119513	Illumina	7521_3_38	AslA	astA	capU	cmaHb	colE2-like	crsC	crsD	crsE	crsF	crsG	csgA	cswR	eltIAB-21	eltIAB-28	eltIAB-31	eltIAB-33	fdeC	hlyE	iss	nlpI	sitA	terC	terC	traJ	traT	yehA	yehB	yehC	yehD	yghJ
E1585	Argentina	Human	ERA123511	ERP001074	ERS077710	ERX095786	ERR119514	Illumina	7521_3_39	AslA	astA	astA	astA	astA	clpK1	csgA	cswR	eltIAB-15	fdeC	hlyE	mchC	mchC	nlpI	terC	terC	traJ	traT	yehA	yehB	yehC	yehD	yghJ
E1248	Egypt	Human	ERA123511	ERP001074	ERS077675	ERX095751	ERR119479	Illumina	7521_3_4	astA	csdA	csdB	csdC	csdD	csgA	eatA	eltIAB-32	estap-STa1	etpB	etpC	fdeC	fimH	hha	hlyE	nlpI	shiA	terC	terC	tia	traJ	traT	traT	traT	traT	traT	yehA	yehB	yehC	yehD	yghJ
E1586	Argentina	Human	ERA123511	ERP001074	ERS077711	ERX095787	ERR119515	Illumina	7521_3_40	clpK1	csgA	csmA	csmB	csmC	csmD	csmE	csmF	csmG	csmS	csmT	eatA	eltIAB-27	estap-STa1	fimH	hlyE	nlpI	sitA	terC	terC	traJ	traT	yehA	yehB	yehC	yehD
E1587	Argentina	Human	ERA123511	ERP001074	ERS077712	ERX095788	ERR119516	Illumina	7521_3_41	anr	anr	astA	cfaA	cfaB	cfaC	cfaD	cfaD	cfaE	csgA	eatA	estah-STa2	etpB	etpC	fdeC	fimH	hha	hlyE	lngB	lngC	lngD	lngE	lngF	lngG	lngH	lngI	lngJ	lngP	lngR	lngS	lngT	lngX1	lngX2	lpfA	nlpI	terC	terC	tibA	tibC	traJ
E159	Japan	Human	ERA123511	ERP001074	ERS077713	ERX095789	ERR119517	Illumina	7521_3_42	AslA	anr	astA	astA	astA	astA	csgA	cswR	eltIAB-15	fdeC	gad	gad	gad	hlyE	iss	nlpI	ompT	shiB	terC	terC	traJ	traT	traT	yehA	yehB	yehC	yehD	yghJ
E1592	Argentina	Human	ERA123511	ERP001074	ERS077714	ERX095790	ERR119518	Illumina	7521_3_43	csfB	csfC	csfD	csfE	csgA	csvA	eatA	eltIAB-32	etpB	etpC	fdeC	fimH	hha	hha	hlyE	iss	lpfA	nlpI	ompT	terC	terC	traT	yehA	yehB	yehC	yghJ
E1594	Argentina	Human	ERA123511	ERP001074	ERS077715	ERX095791	ERR119519	Illumina	7521_3_44	AslA	astA	capU	csgA	eatA	fdeC	fimH	fyuA	hha	hha	hlyE	irp2	iss	iss	nlpI	terC	terC	yehA	yehB	yehC	yghJ
E1596	Argentina	Human	ERA123511	ERP001074	ERS077716	ERX095792	ERR119520	Illumina	7521_3_45	anr	capU	cnmHb	csgA	csnB	csnC	csnD	csnE	csnF	csnG	cswR	eltIAB-15	fdeC	fimH	hha	hlyE	hra	iss	iss	kpsE	kpsE	nlpI	terC	terC	traJ	traT	traT	traT	yehA	yehB	yehC	yehD	yghJ
E1599	Argentina	Human	ERA123511	ERP001074	ERS077718	ERX095794	ERR119522	Illumina	7521_3_47	csgA	fdeC	fimH	gad	gad	gad	hha	hlyE	lpfA	lpfA	nlpI	ompT	sitA	terC	terC	yehA	yehB	yehC	yehD	yghJ
E160	Japan	Human	ERA123511	ERP001074	ERS077719	ERX095795	ERR119523	Illumina	7521_3_48	AslA	clpK1	csgA	fimH	hha	hlyE	nlpI	terC	terC	yehA	yehB	yehC	yehD	yghJ	yghJ
E1258	Egypt	Human	ERA123511	ERP001074	ERS077676	ERX095752	ERR119480	Illumina	7521_3_5	astA	csdA	csdB	csdC	csdD	csgA	eatA	eltIAB-32	estap-STa1	etpB	etpC	fdeC	fimH	hha	hlyE	nlpI	shiA	terC	terC	tia	traJ	traT	traT	yehA	yehB	yehC	yehD	yghJ
E1264	Egypt	Human	ERA123511	ERP001074	ERS077677	ERX095753	ERR119481	Illumina	7521_3_6	astA	csdA	csdB	csdC	csdD	csgA	eatA	eltIAB-32	estap-STa1	etpB	etpC	fdeC	fimH	hha	hlyE	nlpI	shiA	terC	terC	tia	traJ	traT	traT	traT	yehA	yehB	yehC	yehD	yghJ
E1281	Egypt	Human	ERA123511	ERP001074	ERS077678	ERX095754	ERR119482	Illumina	7521_3_7	astA	csdA	csdB	csdC	csdD	csgA	eatA	eltIAB-32	estap-STa1	etpB	etpC	fdeC	fimH	gad	gad	hha	hlyE	nlpI	shiA	terC	terC	tia	traJ	traT	traT	yehA	yehB	yehC	yehD	yghJ
E1282	Egypt	Human	ERA123511	ERP001074	ERS077679	ERX095755	ERR119483	Illumina	7521_3_8	afaD	astA	capU	csgA	fdeC	fimH	fyuA	fyuA	hha	hha	hlyE	irp2	nlpI	sitA	terC	terC	yehA	yehB	yehC	yehD	yghJ
E1285	Egypt	Human	ERA123511	ERP001074	ERS077680	ERX095756	ERR119484	Illumina	7521_3_9	astA	csdA	csdB	csdC	csdD	csgA	eatA	eltIAB-32	estap-STa1	etpB	etpC	fdeC	fimH	hha	hlyE	nlpI	shiA	terC	terC	tia	traJ	traT	traT	yehA	yehB	yehC	yehD	yghJ
E1600	Argentina	Human	ERA123511	ERP001074	ERS077720	ERX095796	ERR119524	Illumina	7521_4_49	AslA	anr	capU	csgA	cshA	cshB	cshC	cshD	cshE	cshF	cshG	cswR	eltIAB-13	fdeC	hha	hlyE	nlpI	sitA	terC	terC	traT	traT	traT	yehA	yehB	yehC	yehD	yghJ
E1604	Argentina	Human	ERA123511	ERP001074	ERS077721	ERX095797	ERR119525	Illumina	7521_4_50	anr	anr	cfaA	cfaB	cfaC	cfaD	cfaD	cfaE	cib	clpK1	csgA	eatA	estah-STa2	etpB	etpC	fdeC	fimH	fyuA	hha	hlyE	irp2	lngA	lngB	lngC	lngD	lngE	lngF	lngG	lngH	lngI	lngJ	lngP	lngR	lngS	lngT	lngX1	lngX2	nlpI	terC	terC
E1607	Argentina	Human	ERA123511	ERP001074	ERS077722	ERX095798	ERR119526	Illumina	7521_4_51	anr	cfaD	csgA	csuA	csuB	csuC	csuD	estah-STa3	etpB	etpC	fdeC	gad	hlyE	iss	lpfA	nlpI	terC	terC	tibA	tibC	traJ	traT	yehA	yehB	yehC	yehD	yghJ
E1609	Argentina	Human	ERA123511	ERP001074	ERS077723	ERX095799	ERR119527	Illumina	7521_4_52	anr	capU	csgA	csnB	csnC	csnD	csnE	csnF	csnG	cswR	eatA	eltIAB-12	etpB	etpC	etpC	fyuA	hlyE	irp2	iss	nlpI	sitA	terC	terC	traJ	traT	traT	traT	yehA	yehB	yehC	yehD	yghJ
E1611	Argentina	Human	ERA123511	ERP001074	ERS077724	ERX095800	ERR119528	Illumina	7521_4_53	aap	anr	anr	astA	csgA	cssA	cssB	cssC	cswR	eltIAB-13	etpB	etpC	fdeC	fimH	gad	gad	gad	gad	gad	hlyE	iss	iss	iss	lpfA	neuC	nlpI	shiA	terC	terC	tia	traJ	traT	traT	traT	yehA	yehB	yehC	yehD	yghJ
E1615	Argentina	Human	ERA123511	ERP001074	ERS077725	ERX095801	ERR119529	Illumina	7521_4_54	AslA	anr	astA	astA	astA	capU	csgA	cshA	cshB	cshC	cshD	cshE	cshF	cshG	cswR	eltIAB-13	fdeC	hha	hlyE	iss	nlpI	sitA	terC	terC	traJ	traT	traT	yehA	yehB	yehC	yehD	yghJ
E1616	Argentina	Human	ERA123511	ERP001074	ERS077726	ERX095802	ERR119530	Illumina	7521_4_55	anr	astA	astA	astA	astA	csgA	cswR	eltI-15b	fdeC	fimH	fyuA	hlyE	irp2	iss	lpfA	nlpI	ompT	terC	terC	traJ	traT	yehA	yehB	yehC	yehD	yghJ
E1617	Argentina	Human	ERA123511	ERP001074	ERS077727	ERX095803	ERR119531	Illumina	7521_4_56	AslA	air	anr	chuA	csgA	csnA	csnB	csnC	csnD	csnE	csnF	csnG	cswR	eilA	eltIAB-21	eltIAB-28	eltIAB-31	eltIAB-33	estap-STa1	fdeC	fimH	gad	gad	hlyE	iss	kpsE	kpsMII_K5	nlpI	sitA	terC	terC	traT	yehA	yehB	yehC	yehD	yghJ
E1623	Indonesia	Human	ERA123511	ERP001074	ERS077728	ERX095804	ERR119532	Illumina	7521_4_57	afaA	afaB	afaC	afaD	afaD	afaE	anr	anr	csgA	fdeC	fimH	fyuA	gad	hha	hlyE	iha	irp2	iss	iucC	iutA	lpfA	nlpI	shiA	sitA	terC	terC	tia	yehA	yehB	yehC	yehD
E1625	Indonesia	Human	ERA123511	ERP001074	ERS077729	ERX095805	ERR119533	Illumina	7521_4_58	anr	astA	csgA	cssA	cssB	cssC	cswR	eltIAB-13	fdeC	fimH	gad	gad	gad	hlyE	iss	lpfA	nlpI	ompT	ompT	shiB	terC	terC	traT	yehA	yehB	yehC	yehD	yghJ
E1628	Indonesia	Human	ERA123511	ERP001074	ERS077730	ERX095806	ERR119534	Illumina	7521_4_59	AslA	anr	csgA	cssA	cssB	cssC	eatA	eltIAB-29	fdeC	fimH	gad	gad	hha	hlyE	iss	kpsE	kpsMIII	lngA	lngB	lngC	lngD	lngE	lngF	lngG	lngH	lngI	lngJ	lngP	lngR	lngS	lngT	lngX1	lngX2	nlpI	terC	terC	traT	yehA	yehB	yehC
E1634	Indonesia	Human	ERA123511	ERP001074	ERS077731	ERX095807	ERR119535	Illumina	7521_4_60	AslA	clpK1	csgA	cswR	eltIAB-11	fdeC	fimH	hlyE	nlpI	terC	terC	traT	traT	traT	yehA	yehB	yehC	yehD	yghJ
E1637	Indonesia	Human	ERA123511	ERP001074	ERS077732	ERX095808	ERR119536	Illumina	7521_4_61	afaA	afaB	afaC	afaD	afaD	afaE	anr	csgA	fdeC	fimH	fyuA	gad	gad	gad	gad	gad	hha	hlyE	iha	irp2	iss	iucC	iutA	lpfA	nlpI	shiA	sitA	terC	terC	tia	traT	yehA	yehB	yehC	yehD
E1638	Indonesia	Human	ERA123511	ERP001074	ERS077733	ERX095809	ERR119537	Illumina	7521_4_62	csgA	fdeC	fimH	gad	gad	gad	hlyE	iss	iss	lpfA	nlpI	terC	terC	yehA	yehB	yehC	yehD	yghJ	yghJ
E1640	Indonesia	Human	ERA123511	ERP001074	ERS077734	ERX095810	ERR119538	Illumina	7521_4_63	anr	cnmHa	csgA	csnB	csnC	csnD	csnE	csnF	csnG	cswR	eltIAB-21	eltIAB-28	eltIAB-31	eltIAB-33	fdeC	fimH	gad	gad	gad	gad	gad	gad	hha	hlyE	iss	lpfA	nlpI	ompT	terC	terC	yehA	yehB	yehC	yehD	yghJ
E1641	Indonesia	Human	ERA123511	ERP001074	ERS077735	ERX095811	ERR119539	Illumina	7521_4_64	AslA	aalA	aalC	aalF	aalG	aalH	aalR	aalR	air	astA	astA	chuA	csgA	eatA	eilA	eltIAB-4	estb-STb1	faeF	fimH	hlyE	kpsE	kpsMII	nlpI	terC	terC	traT	traT	yehA	yehB	yehC	yehD	yghJ
E1642	Indonesia	Human	ERA123511	ERP001074	ERS077736	ERX095812	ERR119540	Illumina	7521_4_65	AslA	air	anr	chuA	csgA	csnA	csnB	csnC	csnD	csnE	csnF	csnG	cswR	eilA	eltIAB-21	eltIAB-28	eltIAB-31	eltIAB-33	estap-STa1	fdeC	fimH	hlyE	nlpI	terC	terC	traT	yehA	yehB	yehC	yehD
E1647	Indonesia	Human	ERA123511	ERP001074	ERS077737	ERX095813	ERR119541	Illumina	7521_4_66	astA	clpK1	cssA	cssB	cssD	eatA	eltIAB-29	fimH	gad	gad	gad	hlyE	lpfA	nlpI	terC	terC	yehA	yehB	yehC	yehD	yghJ
E1648	Indonesia	Human	ERA123511	ERP001074	ERS077738	ERX095814	ERR119542	Illumina	7521_4_67	AslA	anr	anr	astA	capU	cfaB	cfaD	cooA	cooC	cooD	csbD	csgA	cstB	cstG	eatA	eltIAB-30	estah-STa3	etpB	etpC	gad	gad	hha	hlyE	iss	kpsE	kpsM_K15	lngA	lngB	lngC	lngD	lngE	lngF	lngG	lngH	lngI	lngJ	lngP	lngR	lngS	lngT
E1650	Indonesia	Human	ERA123511	ERP001074	ERS077739	ERX095815	ERR119543	Illumina	7521_4_68	astA	astA	astA	astA	clpK1	csgA	cswR	eltIAB-22	fdeC	fimH	hlyE	nlpI	terC	terC	yehA	yehB	yehC	yehD	yghJ
E1659	Indonesia	Human	ERA123511	ERP001074	ERS077740	ERX095816	ERR119544	Illumina	7521_4_69	ORF3	ORF3	ORF3	ORF4	ORF4	aafA	aafB	aafC	aafD	aaiC	aap	aar	aar	aatA	aggR	anr	astA	csgA	fdeC	fimH	fyuA	fyuA	fyuA	hha	hha	hlyE	iha	irp2	lpfA	mchB	mchC	mchF	nlpI	pet	pic	shiB	terC	terC	terC	tia
E1661	Indonesia	Human	ERA123511	ERP001074	ERS077741	ERX095817	ERR119545	Illumina	7521_4_70	AslA	air	anr	chuA	cnmHb	csgA	csnB	csnC	csnD	csnE	csnF	csnG	cswR	eilA	eltIAB-21	eltIAB-28	eltIAB-31	eltIAB-33	estap-STa1	fdeC	fimH	gad	gad	hha	hlyE	iss	kpsE	kpsMII	kpsMII	lpfA	nlpI	ompT	ompT	shiB	shiB	terC	terC	terC	traT	traT
E1666	Indonesia	Human	ERA123511	ERP001074	ERS077742	ERX095818	ERR119546	Illumina	7521_4_71	anr	astA	cfaA	cfaB	cfaC	cfaD	cfaE	cia	csgA	estah-STa2	etpB	etpC	fdeC	fimH	gad	gad	gad	gad	gad	gad	hha	hlyE	iss	iss	lngB	lngC	lngD	lngE	lngF	lngG	lngH	lngI	lngJ	lngP	lngR	lngS	lngT	lngX1	lngX2	lpfA
E167	Japan	Human	ERA123511	ERP001074	ERS077743	ERX095819	ERR119547	Illumina	7521_4_72	AslA	clpK1	csgA	cswR	eltIAB-11	fimH	fyuA	hha	hlyE	irp2	nlpI	terC	terC	traT	traT	traT	traT	yehA	yehB	yehC	yehD	yghJ	yghJ
E1673	Indonesia	Human	ERA123511	ERP001074	ERS077744	ERX095820	ERR119548	Illumina	7521_4_73	astA	astA	astA	astA	cia	csgA	fdeC	fimH	gad	gad	hha	hlyE	hra	lpfA	nlpI	papC	shiA	shiA	terC	terC	tia	yehA	yehB	yehC	yehD	yghJ
E1674	Indonesia	Human	ERA123511	ERP001074	ERS077745	ERX095821	ERR119549	Illumina	7521_4_74	afaA	afaB	afaC	afaD	afaD	afaE	anr	csgA	fdeC	fimH	fyuA	hha	hlyE	irp2	iss	lpfA	nlpI	shiA	sitA	terC	terC	tia	traT	yehA	yehB	yehC	yehD
E1679	Indonesia	Human	ERA123511	ERP001074	ERS077746	ERX095822	ERR119550	Illumina	7521_4_75	AslA	clpK1	csgA	cswA	cswB	cswC	cswD	cswE	cswF	cswG	cswR	eltIAB-18	estap-STa1	fdeC	fimH	gad	hlyE	iss	nlpI	ompT	ompT	shiB	terC	terC	yehA	yehB	yehC	yehD	yghJ
E1682	Indonesia	Human	ERA123511	ERP001074	ERS077747	ERX095823	ERR119551	Illumina	7521_4_76	anr	astA	cmaHb	crsC	crsD	crsE	crsF	crsG	csgA	cswR	eltIAB-33	fdeC	fimH	hlyE	lpfA	lpfA	nlpI	terC	terC	traJ	traT	traT	traT	yehA	yehB	yehC	yehD	yghJ
E1684	Indonesia	Human	ERA123511	ERP001074	ERS077748	ERX095824	ERR119552	Illumina	7521_4_77	anr	astA	capU	capU	cfaD	csgA	cssA	cssB	cssC	cssD	estap-STa1	fdeC	fimH	gad	gad	gad	hlyE	iss	lpfA	nlpI	ompT	terC	terC	yehA	yehB	yehC	yehD	yghJ
E1690	Indonesia	Human	ERA123511	ERP001074	ERS077749	ERX095825	ERR119553	Illumina	7521_4_78	AslA	astA	clpK1	csgA	eatA	fimH	hlyE	hra	nlpI	terC	terC	yehA	yehB	yehC	yehD
E1712	Bangladesh	Human	ERA123511	ERP001074	ERS077750	ERX095826	ERR119554	Illumina	7521_4_79	anr	anr	capU	capU	cfaD	cib	csgA	csuA1	csuA1	csuB	csuC	csuD	eltIAB-15	estah-STa3	etpB	etpC	fdeC	hlyE	iss	lpfA	nlpI	papA_F11	papC	terC	terC	traJ	traJ	traT	traT	traT	traT	traT	traT	yehA	yehB	yehC	yehD	yghJ
E1735	Bangladesh	Human	ERA123511	ERP001074	ERS077751	ERX095827	ERR119555	Illumina	7521_4_80	anr	capU	capU	cfaD	csgA	csuA	csuB	csuC	csuD	eltIAB-15	estah-STa3	etpB	etpC	fdeC	gad	gad	gad	hlyE	lpfA	nlpI	papA_F11	papC	terC	terC	traJ	traT	traT	yehA	yehB	yehC	yehD	yghJ
E1736	Bangladesh	Human	ERA123511	ERP001074	ERS077752	ERX095828	ERR119556	Illumina	7521_4_81	anr	capU	capU	cfaD	csgA	csuA	csuB	csuC	csuD	eltIAB-15	estah-STa3	etpB	etpC	fdeC	gad	gad	gad	hlyE	lpfA	nlpI	papA_F11	papC	terC	terC	traJ	traT	traT	yehA	yehB	yehC	yehD	yghJ
E1739	Bangladesh	Human	ERA123511	ERP001074	ERS077753	ERX095829	ERR119557	Illumina	7521_4_82	AslA	anr	anr	astA	capU	cfaB	cfaD	cooA	cooC	cooD	csbD	csgA	cstB	cstG	eatA	eltIAB-20	estah-STa3	etpB	etpC	gad	gad	gad	gad	gad	hha	hlyE	iss	kpsE	kpsM_K15	lngA	lngB	lngC	lngD	lngE	lngF	lngG	lngH	lngI	lngJ	lngP
E1744	Bangladesh	Human	ERA123511	ERP001074	ERS077754	ERX095830	ERR119558	Illumina	7521_4_83	anr	astA	capU	cif	csgA	eae-b01a-beta	efa1	eltIAB-3	espA	espB	espF	espJ	fdeC	fimH	gad	gad	hlyE	hra	iss	lpfA	nleA	nleB	nleB	nlpI	papC	shiB	terC	terC	tir	traT	yehA	yehB	yehC	yehD	yghJ
E1752	Bangladesh	Human	ERA123511	ERP001074	ERS077755	ERX095831	ERR119559	Illumina	7521_4_84	AslA	anr	astA	csgA	cssA	cssB	cssC	estah-STa3	fdeC	fimH	gad	gad	hha	hlyE	iss	iucC	iutA	kpsE	kpsMIII	nlpI	sitA	terC	terC	traJ	traT	traT	yehA	yehB	yehC	yehD	yghJ
E1871	Bangladesh	Human	ERA123511	ERP001074	ERS077756	ERX095832	ERR119560	Illumina	7521_4_85	anr	capU	capU	cfaD	csgA	csuA	csuB	csuC	csuD	eltIAB-15	estah-STa3	etpB	etpC	fdeC	hlyE	lpfA	nlpI	papA_F11	papC	terC	terC	traJ	traT	traT	yehA	yehB	yehC	yehD	yghJ
E1961	Bangladesh	Human	ERA123511	ERP001074	ERS077757	ERX095833	ERR119561	Illumina	7521_4_86	anr	capU	csdA	csdB	csdC	csdD	csgA	eatA	eltIAB-19	estap-STa1	etpB	etpC	fdeC	fimH	gad	gad	gad	gad	gad	hha	hlyE	lpfA	nlpI	shiA	terC	terC	tia	tibC	traT	yehA	yehB	yehC	yehD	yghJ
E2108	Bangladesh	ENV	ERA123511	ERP001074	ERS077758	ERX095834	ERR119562	Illumina	7521_4_87	astA	csgA	cssA	cssB	cssD	eltIAB-18	estah-STa3	estap-STa1	fdeC	fimH	gad	hlyE	iss	lngB	lngC	lngD	lngE	lngF	lngG	lngH	lngI	lngJ	lngP	lngR	lngS	lngT	lngX1	lngX2	lpfA	nlpI	papC	terC	terC	traJ	traT	yehA	yehB	yehC	yehD	yghJ
E2110	Bangladesh	ENV	ERA123511	ERP001074	ERS077759	ERX095835	ERR119563	Illumina	7521_4_88	astA	csgA	cssA	cssB	cssD	eltIAB-18	estah-STa3	estap-STa1	fdeC	fimH	gad	gad	gad	hlyE	iss	lngB	lngC	lngD	lngE	lngF	lngG	lngH	lngI	lngJ	lngP	lngR	lngS	lngT	lngX1	lngX2	lpfA	nlpI	papC	terC	terC	traJ	traT	yehA	yehB	yehC
E2121	Bangladesh	ENV	ERA123511	ERP001074	ERS077760	ERX095836	ERR119564	Illumina	7521_4_89	astA	csgA	cssA	cssB	cssD	eltIAB-18	estah-STa3	estap-STa1	fdeC	fimH	hlyE	iss	lngB	lngC	lngD	lngE	lngF	lngG	lngH	lngI	lngJ	lngP	lngR	lngS	lngT	lngX1	lngX2	lpfA	nlpI	papC	terC	terC	traJ	traT	yehA	yehB	yehC	yehD	yghJ
E2367	Bolivia	Human	ERA123511	ERP001074	ERS077762	ERX095838	ERR119566	Illumina	7521_4_91	anr	astA	csgA	cswR	eltIAB-11	fdeC	fimH	fimH	gad	gad	hlyE	iss	nlpI	papC	terC	terC	traJ	traT	traT	traT	traT	yehA	yehB	yehC	yehD
E2371	Bolivia	Human	ERA123511	ERP001074	ERS077764	ERX095840	ERR119568	Illumina	7521_4_93	AslA	astA	astA	astA	astA	csgA	cswR	eltIAB-15	fdeC	fimH	hlyE	nlpI	terC	terC	traT	yehA	yehB	yehC	yehD	yghJ
E2377	Bolivia	Human	ERA123511	ERP001074	ERS077765	ERX095841	ERR119569	Illumina	7521_4_94	AslA	anr	anr	astA	capU	csgA	cssA	cssB	cssC	cswR	eltIAB-13	fdeC	fimH	fyuA	gad	gad	gad	hlyE	irp2	irp2	iss	nlpI	terC	terC	traT	traT	traT	yehA	yehB	yehC	yehD	yghJ
E2392	Bolivia	Human	ERA123511	ERP001074	ERS077767	ERX095843	ERR119571	Illumina	7521_4_96	AslA	anr	capU	csgA	fdeC	fyuA	hlyE	iha	irp2	iucC	iutA	nlpI	terC	terC	traJ	traT	yehA	yehB	yehC	yehD
E2393	Bolivia	Human	ERA123511	ERP001074	ERS077768	ERX095844	ERR119572	Illumina	7554_4_13	anr	cosA	cosB	cosC	cosD	csgA	eatA	eltIAB-8	etpB	etpC	fdeC	gad	gad	gad	gad	gad	hha	hlyE	lpfA	nlpI	terC	terC	yehA	yehB	yehC	yehD	yghJ
E2395	Bolivia	Human	ERA123511	ERP001074	ERS077769	ERX095845	ERR119573	Illumina	7554_4_14	aamR	anr	capU	cfaD	csgA	csuA1	csuA2	csuB	csuC	csuD	eatA	estah-STa3	etpB	etpC	fdeC	gad	hha	hlyE	hra	iss	lpfA	nlpI	terC	terC	tibA	tibC	traT	traT	yehA	yehB	yehC	yehD	yghJ	yghJ
E2404	Bolivia	Human	ERA123511	ERP001074	ERS077770	ERX095846	ERR119574	Illumina	7554_4_15	anr	cif	csgA	eae-b01a-beta	efa1	eltIAB-3	espA	espB	espF	espJ	fdeC	fimH	gad	gad	hlyE	iss	lpfA	nleA	nleB	nleB	nlpI	ompT	papC	tccP	tccP	terC	terC	tir	traT	traT	yehA	yehB	yehC	yehD	yghJ
E2405	Bolivia	Human	ERA123511	ERP001074	ERS077771	ERX095847	ERR119575	Illumina	7554_4_16	anr	cif	csgA	eae-b01a-beta	efa1	eltIAB-3	espA	espB	espF	espJ	fdeC	fimH	gad	gad	gad	hlyE	iss	lpfA	nleA	nleB	nleB	nlpI	ompT	papC	tccP	tccP	terC	terC	tir	traT	traT	yehA	yehB	yehC	yehD	yghJ
E3015	Egypt	Human	ERA123511	ERP001074	ERS077773	ERX095849	ERR119577	Illumina	7554_4_18	anr	capU	cfaD	csgA	cssA	cssB	cssC	cssD	estap-STa1	fdeC	fimH	hha	hha	hlyE	iss	lpfA	nlpI	ompT	terC	terC	yehA	yehB	yehC	yehD	yghJ
E4092	Israel	Human	ERA123511	ERP001074	ERS077774	ERX095850	ERR119578	Illumina	7554_4_19	AslA	anr	cofA	cofB	cofC	cofD	cofE	cofF	cofG	cofH	cofI	cofJ	cofP	cofR	cofS	cofT	csgA	cssA	cssB	cssC	eatA	eltIAB-29	fdeC	fimH	gad	gad	hha	iss	kpsE	kpsMIII	nlpI	terC	terC	yehA	yehB	yehC	yehD	yghJ
M58	Germany	Pig	ERA135600	ERP001213	ERS094365	ERX111720	ERR135702	Illumina	7738_5_17	AslA	anr	anr	chuA	csgA	eilA	espY2	fdeC	fedAab	fedB	fedE	fedF	fimH	gad	gad	hha	hha	hlyA	hlyA	hlyE	kpsE	kpsMII	lpfA	nlpI	ompT	stx2e-O139-S1191	terC	terC	traT	yehA	yehB	yehC	yehD	yghJ
M41	unknown	Cattle	ERA135600	ERP001213	ERS094386	ERX111741	ERR135723	Illumina	7738_5_38	AslA	air	anr	astA	chuA	csgA	eilA	faeD	faeE	faeF	fdeC	fimH	gad	hlyE	iss	iss	kpsE	nlpI	ompT	ompT	terC	terC	traJ	traT	yehA	yehB	yehC	yehD	yghJ
M53	France	Dog	ERA135600	ERP001213	ERS094429	ERX111784	ERR135766	Illumina	7738_6_81	AslA	cea	chuA	clbB	cnf1	csgA	csnB	csnC	csnD	csnE	csnF	csnG	fdeC	fimH	focC	focG	focI	fyuA	gad	gad	hra	iroN	irp2	iss	kpsE	kpsM_K15	mchB	mchC	mchF	mcmA	nlpI	ompT	papA_F536	papC	papC	shiB	sitA	tcpC	terC	terC
M42	France	Dog	ERA135600	ERP001213	ERS094438	ERX111793	ERR135775	Illumina	7738_6_90	AslA	astA	cdt-IVB	cea	chuA	csgA	dhaK	faeE	faeF	faeH	faeI	faeJ	fdeC	fimH	fyuA	gad	gad	gad	gad	ibeA	irp2	kpsE	kpsMII_K5	kpsMII_K5	nlpI	ompT	ompT	papC	shiA	terC	terC	tia	traJ	traT	usp	vat	yehA	yehB	yehC	yehD
M43	Austria	Dog	ERA135600	ERP001213	ERS094461	ERX111816	ERR135798	Illumina	7738_7_17	anr	cia	cia	csgA	faeC	faeD	faeE	faeF	faeH	faeH	faeI1	fdeC	fimH	hlyA	hlyE	iss	lpfA	nlpI	ompT	ompT	papC	terC	terC	traJ	traT	yehA	yehB	yehC	yehD	yghJ
M54	Netherlands	Cat	ERA135600	ERP001213	ERS094464	ERX111819	ERR135801	Illumina	7738_7_20	AslA	chuA	cnf1	cnmHb	csgA	csnB	csnC	csnD	csnE	csnF	csnG	dhaK	fdeC	fimH	focC	fyuA	fyuA	hlyA	hra	ibeA	ireA	iroN	irp2	iss	kpsE	kpsMII	mchB	mchC	mchF	mcmA	nlpI	ompT	papA_F12	papC	sfaD	sitA	terC	terC	usp	vat
E995	Egypt	Human	ERA148751	ERP000349	ERS127431	ERX136849	ERR160999	Illumina	7978_7_51	AslA	anr	anr	anr	astA	capU	cfaB	cfaD	cooA	cooC	cooD	csbD	csgA	cstB	cstG	eatA	eltIAB-30	estah-STa3	etpB	etpC	gad	gad	hha	hlyE	iss	kpsE	kpsM_K15	lngA	lngB	lngC	lngD	lngE	lngF	lngG	lngH	lngI	lngJ	lngP	lngR	lngS
E1316	Nepal	Human	ERA148751	ERP000349	ERS127432	ERX136850	ERR161000	Illumina	7978_7_52	AslA	anr	anr	astA	capU	cfaB	cfaD	cooA	cooC	cooD	csbD	csgA	cstB	cstG	eatA	eltIAB-30	estah-STa3	etpB	etpC	gad	gad	hha	hlyE	iss	kpsE	kpsM_K15	lngA	lngB	lngC	lngD	lngE	lngF	lngG	lngH	lngI	lngJ	lngP	lngR	lngS	lngT
M44	Germany	Dog	ERA150661	ERP001213	ERS136622	ERX138564	ERR162690	Illumina	8001_7_64	AslA	air	anr	astA	chuA	csgA	eilA	espY2	etsC	faeD	faeE	faeF	fdeC	fimH	gad	gad	hlyE	hlyF	iroN	iss	nlpI	ompT	papC	terC	terC	traT	yehA	yehB	yehC	yehD	yghJ
M45	Germany	Dog	ERA150661	ERP001213	ERS136624	ERX138566	ERR162692	Illumina	8001_7_66	AslA	aalC	aalF	anr	chuA	cia	csgA	dhaK	etsC	faeC	faeF	faeI	faeJ	fdeC	fimH	fimH	fyuA	gad	gad	gad	hlyF	ibeA	iroN	irp2	iss	nlpI	ompT	ompT	shiA	sitA	terC	terC	tia	traJ	traT	vat	yehA	yehB	yehC	yehD
M46	Germany	Dog	ERA150661	ERP001213	ERS136625	ERX138567	ERR162693	Illumina	8001_7_67	AslA	aalC	aalH	anr	astA	chuA	chuA	cia	csgA	etsC	faeF	faeI	fdeC	fimH	fimH	fyuA	gad	gad	hlyF	iroN	irp2	iss	kpsE	kpsMII	nlpI	ompT	ompT	papC	terC	terC	traJ	traT	usp	vat	yehA	yehB	yehC	yehD	yfcV	yfcV
E957	Egypt	Human	ERA156318	ERP000270	ERS136430	ERX140705	ERR164828	Illumina	8036_3_88	AslA	anr	astA	astA	astA	astA	capU	clpK1	csgA	cswR	eltI-15b	etpB	etpC	gad	gad	hlyE	iss	nlpI	terC	terC	traJ	traT	traT	yehA	yehB	yehC	yehD	yghJ
E1432w	Venezuela	Human	ERA156318	ERP000270	ERS136512	ERX140706	ERR164829	Illumina	8036_3_89	AslA	air	chuA	csgA	eilA	fdeC	fimH	gad	hlyE	iss	kpsE	kpsMII_K1	lpfA	neuC	nlpI	ompT	terC	terC	terC	traJ	traT	yehA	yehB	yehC	yehD	yghJ	yghJ
E1432G	Venezuela	Human	ERA156318	ERP000270	ERS136432	ERX140707	ERR164830	Illumina	8036_3_90	AslA	ORF3	ORF4	aaiC	aap	aar	aatA	aggA	aggB	aggC	aggD	aggR	anr	csgA	fdeC	fimH	fyuA	hha	hha	hlyE	iha	irp2	iss	iucC	iutA	mchB	mchC	mchF	nlpI	pic	sat	shiA	terC	terC	terC	traJ	traT	yehA	yehB	yehC
E2439	Bolivia	Human	ERA156318	ERP000270	ERS136438	ERX140709	ERR164832	Illumina	8036_3_92	AslA	anr	chuA	csgA	fdeC	fimH	fyuA	hha	hha	iha	irp2	iucC	iutA	kpsE	kpsMII	nlpI	ompT	papA_F43	sat	senB	sitA	terC	terC	traT	usp	yehA	yehB	yehC	yehD	yfcV	yghJ
E5089	Bangladesh	Human	ERA156318	ERP000270	ERS136435	ERX140710	ERR164833	Illumina	8036_3_93	AslA	aalA	aalC	aalD	aalF	aalH	aalR	anr	cba	cba	cia	cma	csgA	faeI	fimH	hlyE	iss	nlpI	sitA	terC	terC	traJ	traJ	traT	traT	traT	yehA	yehB	yehC	yehD
M167	unknown	Piglet	ERA156318	ERP000270	ERS136436	ERX140711	ERR164834	Illumina	8036_3_94	cba	cma	cofR	csgA	estap-STa1	fasA	fasB	fasD	fasE	fasF	fasG	fasH	fdeC	fimH	hlyE	lpfA	nlpI	shiA	shiB	terC	terC	yehA	yehB	yehC	yehD
E509	Mexico	Human	ERA167098	ERP001141	ERS139279	ERX154375	ERR178229	Illumina	8205_3_82	csgA	fdeC	fimH	gad	gad	gad	hlyE	lpfA	lpfA	nlpI	ompT	sitA	terC	terC	yehA	yehB	yehC	yehD	yghJ
E621	Guatemala	Human	ERA167098	ERP001141	ERS139280	ERX154376	ERR178230	Illumina	8205_3_83	csgA	fdeC	fimH	gad	gad	gad	hlyE	lpfA	nlpI	terC	terC	yehA	yehB	yehC	yehD	yghJ	yghJ
E710	Guatemala	Human	ERA167098	ERP001141	ERS139281	ERX154377	ERR178231	Illumina	8205_3_84	csgA	fdeC	fimH	gad	gad	gad	hlyE	lpfA	nlpI	sitA	terC	terC	yehA	yehB	yehC	yehD	yghJ	yghJ
E811	Guatemala	Human	ERA167098	ERP001141	ERS139282	ERX154378	ERR178232	Illumina	8205_3_85	AslA	csgA	fimH	hlyE	nlpI	ompT	terC	terC	yehA	yehB	yehC	yehD	yghJ	yghJ
E1360sec	Tunisia	Human	ERA167098	ERP001141	ERS139284	ERX154380	ERR178234	Illumina	8205_3_87	anr	csgA	faeC	faeD	faeE	faeF	faeH	faeI	faeJ	fdeC	fimH	gad	hha	hlyE	iss	lpfA	nlpI	terC	terC	traT	yehA	yehB	yehC	yehD	yghJ
E2362sec	Bolivia	Human	ERA167098	ERP001141	ERS139286	ERX154382	ERR178236	Illumina	8205_3_89	AslA	chuA	csgA	eilA	espY2	fdeC	fimH	gad	hha	hha	hlyE	iss	kpsE	kpsMII_K5	nlpI	ompT	terC	terC	yehB	yehC	yehD	yghJ
E2981sec	Bangladesh	nk	ERA167098	ERP001141	ERS139299	ERX154385	ERR178239	Illumina	8205_3_92	AslA	air	anr	chuA	csgA	dhaK	eilA	espY2	fdeC	fimH	gad	gad	hha	hlyE	ibeA	iucC	iutA	kpsE	kpsMII_K5	lpfA	nlpI	senB	sitA	terC	terC	traJ	traT	usp	yehA	yehB	yehC	yehD	yfcV	yghJ
E1429tiny	Venezuela	nk	ERA182301	ERP001592	ERS163313	ERX192036	ERR217371	Illumina	8630_6_92	AslA	anr	csgA	cssA	cssB	cssC	eatA	eltIAB-29	fdeC	fimH	gad	gad	hha	hlyE	iss	kpsE	kpsMIII	lngB	lngC	lngD	lngE	lngF	lngG	lngH	lngI	lngJ	lngP	lngR	lngS	lngT	lngX1	lngX2	nlpI	sitA	terC	terC	traJ	traT	yehA	yehB
E1679sec	Indonesia	Human	ERA182301	ERP001592	ERS163315	ERX192038	ERR217373	Illumina	8630_6_94	AslA	clpK1	csgA	cswA	cswB	cswC	cswD	cswE	cswF	cswG	cswR	eltIAB-18	estap-STa1	fdeC	fimH	hlyE	iss	nlpI	ompT	ompT	shiB	terC	terC	yehA	yehB	yehC	yehD	yghJ
E2370sec	Japan	Human	ERA182301	ERP001592	ERS163317	ERX192040	ERR217375	Illumina	8630_6_96	AslA	astA	astA	astA	astA	csgA	cswR	eltIAB-15	fdeC	fimH	gad	hlyE	nlpI	terC	terC	traT	yehA	yehB	yehC	yehD	yghJ
M71	Germany	Cattle	ERA211705	ERP002163	ERS203273	ERX245658	ERR271431	Illumina	9352_7_13	AslA	F17A	F17C	F17D	F17G	csgA	fdeC	fimH	hha	hlyE	hra	hra	iucC	iutA	nlpI	shiA	shiA	sitA	terC	terC	tia	yehA	yehB	yehC	yehD
M67	Germany	Cattle	ERA211705	ERP002163	ERS203274	ERX245659	ERR271432	Illumina	9352_7_14	AslA	aalH	anr	cba	cia	cma	csgA	espP	estap-STa1	etpD	faeC	faeD	faeE	faeF	faeH	faeI	fanA	fanB	fanC	fanD	fanE	fanF	fanG	fanH	fdeC	fimF41	fimH	hha	hlyE	hra	iss	nlpI	terC	terC	traJ	traT	traT	yehA	yehB	yehC
M69	Germany	Pig	ERA211705	ERP002163	ERS203275	ERX245660	ERR271433	Illumina	9352_7_15	AslA	cib	csgA	fedAac	fedB	fedC	fedE	fedF	fimH	fimH	hha	hlyA	hlyA	hlyE	iss	nlpI	ompT	stx2e-O139-S1191	terC	terC	traJ	yehA	yehB	yehC	yghJ
M68	Germany	Pig	ERA211705	ERP002163	ERS203278	ERX245663	ERR271436	Illumina	9352_7_18	AslA	cib	colE4	csgA	estap-STa1	estb-STb1	fedAac	fedB	fedE	fedF	fimH	fimH	hha	hlyA	hlyA	hlyE	iha	iss	nlpI	ompT	terC	terC	terC	traJ	traT	traT	traT	traT	yehA	yehB	yehC	yghJ
M76	Germany	Dog	ERA211705	ERP002163	ERS203294	ERX245679	ERR271452	Illumina	9352_7_34	AslA	astA	csgA	estap-STa4	estap-STa4	estap-STa4	estap-STa4	faeC	faeD	faeE	faeF	faeH	faeI	faeJ	fdeC	fimH	hha	hlyE	iss	iss	nlpI	ompT	terC	terC	terC	terC	traT	traT	traT	yghJ
M78	Germany	Dog	ERA211705	ERP002163	ERS203295	ERX245680	ERR271453	Illumina	9352_7_35	AslA	csgA	estap-STa4	estap-STa4	estap-STa4	estap-STa4	faeC	faeD	faeE	faeF	faeH	faeI	faeJ	fdeC	fimH	gad	hha	hlyE	iss	nlpI	ompT	shiA	terC	terC	terC	terC	traT	traT	traT	yghJ
M70	Spain	Dog	ERA211705	ERP002163	ERS203305	ERX245690	ERR271463	Illumina	9352_7_45	AslA	F17A	F17C	F17D	F17G	anr	csgA	fdeC	fimH	hha	hlyE	hra	hra	iucC	iutA	nlpI	shiA	shiA	sitA	terC	terC	tia	traJ	traT	yehA	yehB	yehC	yehD
M77	Netherlands	Dog	ERA211705	ERP002163	ERS203313	ERX245698	ERR271471	Illumina	9352_7_53	AslA	aalF	cea	csgA	espP	faeC	faeD	faeE	faeE	faeF	faeF	faeI	faeJ	fdeC	fimH	hlyE	hra	iroN	iss	iucC	iutA	mcmA	nlpI	ompT	papA_F11	papC	sitA	terC	terC	terC	traJ	traT	traT	yehA	yehB	yehC	yehD
M74	Germany	Horse	ERA211705	ERP002163	ERS203316	ERX245701	ERR271474	Illumina	9352_7_56	AslA	F17A	F17C	F17C	F17D	F17G	F17G	F17G	cib	csgA	fdeC	fimH	fyuA	hlyE	irp2	neuC	nlpI	terC	terC	yehA	yehB	yehC	yehD
M75	Germany	Horse	ERA211705	ERP002163	ERS203317	ERX245702	ERR271475	Illumina	9352_7_57	AslA	F17A	F17C	F17C	F17D	F17G	F17G	F17G	cib	csgA	fdeC	fimH	fyuA	hlyE	irp2	neuC	nlpI	terC	terC	yehA	yehB	yehC	yehD
M73	Germany	Horse	ERA211705	ERP002163	ERS203327	ERX245712	ERR271485	Illumina	9352_7_67	AslA	F17A	F17C	F17D	F17G	F17G	F17G	cia	cia	colE7	csgA	espY2	fdeC	hlyE	nlpI	terC	terC	yehA	yehB	yehC	yehD
M72	Germany	Horse	ERA211705	ERP002163	ERS203330	ERX245715	ERR271488	Illumina	9352_7_70	AslA	F17A	F17C	F17D	F17G	csgA	fdeC	fimH	hha	hlyE	hra	nlpI	terC	terC	yehA	yehB	yehC	yehD	yghJ
M56	United States	Giraffe	ERA211699	ERP001213	ERS202021	ERX245447	ERR271220	Illumina	9352_8_4	F17A	F17C	F17D	F17G	astA	csgA	fdeC	fimH	fyuA	gad	hha	hlyE	hra	hra	irp2	iss	lpfA	nlpI	ompT	shiB	terC	terC	yehA	yehB	yehC	yehD	yghJ
M47	United States	Dog	ERA211699	ERP001213	ERS202059	ERX245485	ERR271258	Illumina	9352_8_42	anr	cia	cia	csgA	faeC	fdeC	fimH	gad	hha	hlyE	iss	lpfA	mcbA	nlpI	ompT	terC	terC	traT	yehA	yehB	yehC	yehD	yghJ
M48	New Guniea	Sheep	ERA211699	ERP001213	ERS202072	ERX245498	ERR271271	Illumina	9352_8_55	AslA	aalA	air	chuA	csgA	eilA	faeE	faeI	fdeC	fimH	gad	gad	hlyE	iss	kpsE	kpsE	lpfA	nlpI	shiB	sitA	terC	terC	traJ	traT	yehA	yehB	yehC	yehD	yghJ
M52	United States	Monkey	ERA211699	ERP001213	ERS202076	ERX245502	ERR271275	Illumina	9352_8_59	AslA	cea	chuA	clbB	cnf1	cnmHb	csgA	csnB	csnC	csnD	csnE	csnF	csnG	fdeC	fimH	focC	focG	fyuA	fyuA	fyuA	gad	gad	gad	gad	hra	iroN	irp2	iss	kpsE	kpsMII_K23	mchB	mchC	mchF	mcmA	nlpI	ompT	papA_F13	papC	papC	pic
M51	Sweden	Human	ERA211699	ERP001213	ERS202084	ERX245510	ERR271283	Illumina	9352_8_67	AslA	cea	chuA	clbB	cnf1	colE7	csgA	csnB	csnC	csnD	csnE	csnF	csnG	fdeC	fimH	focCsfaE	focG	fyuA	gad	hha	hra	iroN	irp2	iss	kpsE	kpsMIII_K96	mchB	mchC	mchF	mcmA	nlpI	ompT	papA_F12	papC	sfaD	sitA	tcpC	terC	terC	usp
M55	United States	Monkey	ERA211699	ERP001213	ERS202024	ERX245450	ERR271223	Illumina	9352_8_7	AslA	cea	chuA	clbB	cnf1	cnmHb	csgA	csnB	csnC	csnD	csnE	csnF	csnG	fdeC	fimH	focC	focG	fyuA	gad	hra	iroN	irp2	iss	kpsE	kpsMII_K23	mchB	mchC	mchF	mcmA	nlpI	ompT	papA_F13	papC	papC	pic	sfaD	sfaD	sitA	sitA	sitA
M49	Sweden	Human	ERA211699	ERP001213	ERS202087	ERX245513	ERR271286	Illumina	9352_8_70	AslA	cdt-IVB	cea	chuA	clbB	csgA	dhaK	dhaK	faeC	faeD	faeE	faeF	faeH	faeI	faeJ	fdeC	fimF41	fimF41	fimH	focC	fyuA	gad	gad	gad	gad	hra	ibeA	iroN	irp2	iss	kpsE	kpsMII_K1	mchB	mchC	mchF	mcmA	neuC	nlpI	ompT	ompT
M50	United States	Human	ERA211699	ERP001213	ERS202026	ERX245452	ERR271225	Illumina	9352_8_9	AslA	astA	csgA	faeC	faeD	faeE	faeH	faeI	fdeC	fimH	hlyE	nlpI	terC	terC	yehA	yehB	yehC
M57	United States	Giraffe	ERA212577	ERP001213	ERS202093	ERX248018	ERR273742	Illumina	9425_1_4	F17A	F17C	F17D	F17G	astA	csgA	fdeC	fimH	fyuA	gad	gad	hha	hlyE	hra	hra	irp2	iss	lpfA	nlpI	ompT	shiB	terC	terC	yehA	yehB	yehC	yehD	yghJ
E1114	Kenya	Human	ERA222822	ERP002086	ERS206736	ERX252687	ERR279354	Illumina	9475_4_58	AslA	anr	cofA	cofB	cofC	cofD	cofE	cofF	cofG	cofH	cofI	cofJ	cofP	cofR	cofS	cofT	csgA	cssA	cssB	cssC	eatA	eltIAB-29	fdeC	fimH	gad	gad	hha	hha	hlyE	kpsE	kpsMIII	nlpI	shiA	terC	terC	traJ	traT	yehA	yehB	yehC
E1115	Kenya	Human	ERA222822	ERP002086	ERS206737	ERX252688	ERR279355	Illumina	9475_4_59	AslA	anr	cofA	cofB	cofC	cofD	cofE	cofF	cofG	cofH	cofI	cofJ	cofP	cofR	cofS	cofT	csgA	cssA	cssB	cssC	eatA	eltIAB-29	fdeC	fimH	gad	gad	hha	hha	hlyE	kpsE	kpsMIII	nlpI	shiA	terC	terC	traJ	traT	yehA	yehB	yehC
E1116	Kenya	Human	ERA222822	ERP002086	ERS206738	ERX252689	ERR279356	Illumina	9475_4_60	AslA	anr	cofA	cofB	cofC	cofD	cofE	cofF	cofG	cofH	cofI	cofJ	cofP	cofR	cofS	cofT	csgA	cssA	cssB	cssC	eatA	eltIAB-29	fdeC	fimH	gad	gad	hha	hha	hlyE	kpsE	kpsMIII	nlpI	shiA	terC	terC	traJ	traT	yehA	yehB	yehC
E1117	Kenya	Human	ERA222822	ERP002086	ERS206739	ERX252690	ERR279357	Illumina	9475_4_61	AslA	anr	cofA	cofB	cofC	cofD	cofE	cofF	cofG	cofH	cofI	cofJ	cofP	cofR	cofS	cofT	csgA	cssA	cssB	cssC	eatA	eltIAB-29	fdeC	fimH	gad	gad	hha	hha	hlyE	kpsE	kpsMIII	nlpI	shiA	terC	terC	traJ	traT	yehA	yehB	yehC
E1118	Kenya	Human	ERA222822	ERP002086	ERS206740	ERX252691	ERR279358	Illumina	9475_4_62	AslA	anr	cofA	cofB	cofC	cofD	cofE	cofF	cofG	cofH	cofI	cofJ	cofP	cofR	cofS	cofT	csgA	cssA	cssB	cssC	eatA	eltIAB-29	fdeC	fimH	gad	gad	hha	hha	hlyE	kpsE	kpsMIII	nlpI	shiA	terC	terC	traJ	traT	yehA	yehB	yehC
E1119	Kenya	Human	ERA222822	ERP002086	ERS206741	ERX252692	ERR279359	Illumina	9475_4_63	AslA	anr	csgA	cssA	cssB	cssC	eatA	eltIAB-29	fdeC	fimH	gad	gad	hha	hlyE	iss	kpsE	kpsMIII	lngB	lngC	lngD	lngE	lngF	lngG	lngH	lngI	lngJ	lngP	lngR	lngS	lngT	lngX1	lngX2	nlpI	terC	terC	traJ	traJ	traT	traT	yehA
E1120	Kenya	Human	ERA222822	ERP002086	ERS206742	ERX252693	ERR279360	Illumina	9475_4_64	AslA	anr	csgA	cssA	cssB	cssC	eatA	eltIAB-29	fdeC	fimH	gad	gad	hha	hlyE	iss	kpsE	kpsMIII	lngB	lngC	lngD	lngE	lngF	lngG	lngH	lngI	lngJ	lngP	lngR	lngS	lngT	lngX1	lngX2	nlpI	terC	terC	traJ	traJ	traT	traT	yehA
E1121	Kenya	Human	ERA222822	ERP002086	ERS206743	ERX252694	ERR279361	Illumina	9475_4_65	AslA	anr	csgA	cssA	cssB	cssC	eatA	eltIAB-29	fdeC	fimH	gad	gad	hha	hlyE	iss	kpsE	kpsMIII	lngB	lngC	lngD	lngE	lngF	lngG	lngH	lngI	lngJ	lngP	lngR	lngS	lngT	lngX1	lngX2	nlpI	terC	terC	traJ	traJ	traT	traT	yehA
E1122	Kenya	Human	ERA222822	ERP002086	ERS206744	ERX252695	ERR279362	Illumina	9475_4_66	AslA	anr	csgA	cssA	cssB	cssC	eatA	eltIAB-29	fdeC	fimH	gad	gad	hha	hlyE	iss	kpsE	kpsMIII	lngB	lngC	lngD	lngE	lngF	lngG	lngH	lngI	lngJ	lngP	lngR	lngS	lngT	lngX1	lngX2	nlpI	terC	terC	traJ	traJ	traT	traT	yehA
E1328	Kenya	Human	ERA222822	ERP002086	ERS206745	ERX252696	ERR279363	Illumina	9475_4_67	AslA	air	anr	anr	astA	capU	cfaD	chuA	csgA	cssA	cssB	cssC	cssD	eilA	espY2	estap-STa1	fdeC	fimH	gad	hlyE	iss	nlpI	terC	terC	traT	traT	yehA	yehB	yehC	yehD
E1329	Kenya	Human	ERA222822	ERP002086	ERS206746	ERX252697	ERR279364	Illumina	9475_4_68	AslA	air	anr	anr	astA	capU	cfaD	chuA	csgA	cssA	cssB	cssC	cssD	eilA	espY2	estap-STa1	fdeC	fimH	gad	gad	gad	hlyE	iss	nlpI	terC	terC	traT	traT	yehA	yehB	yehC	yehD
E1441	Kenya	Human	ERA222822	ERP002086	ERS206747	ERX252698	ERR279365	Illumina	9475_4_69	AslA	anr	csgA	cssA	cssB	cssC	eatA	eltIAB-29	fdeC	fimH	gad	gad	hha	hlyE	iss	kpsE	kpsMIII	lngB	lngC	lngD	lngE	lngF	lngG	lngH	lngI	lngJ	lngP	lngR	lngS	lngT	lngX1	lngX2	nlpI	terC	terC	traJ	traT	yehA	yehB	yehC
E1442	Kenya	Human	ERA222822	ERP002086	ERS206748	ERX252699	ERR279366	Illumina	9475_4_70	AslA	anr	csgA	cssA	cssB	cssC	eatA	eltIAB-29	fdeC	fimH	gad	gad	hha	hlyE	iss	kpsE	kpsMIII	lngB	lngC	lngD	lngE	lngF	lngG	lngH	lngI	lngJ	lngP	lngR	lngS	lngT	lngX1	lngX2	nlpI	terC	terC	traJ	traT	yehA	yehB	yehC
E1484	Guinea Bissau	Human	ERA222822	ERP002086	ERS206752	ERX252703	ERR279370	Illumina	9475_4_74	AslA	air	anr	astA	capU	cfaD	chuA	csgA	cssA	cssB	cssC	cssD	eilA	espY2	estap-STa1	fdeC	fimH	gad	gad	hlyE	iss	nlpI	terC	terC	yehA	yehB	yehC	yehD
E1512	Guinea Bissau	Human	ERA222822	ERP002086	ERS206753	ERX252704	ERR279371	Illumina	9475_4_75	anr	capU	capU	cfaD	csgA	cssA	cssB	cssC	cssD	estap-STa1	fdeC	fimH	gad	gad	gad	hha	hlyE	iss	lpfA	nlpI	ompT	terC	terC	yehA	yehB	yehC	yehD	yghJ
E1516	Guinea Bissau	Human	ERA222822	ERP002086	ERS206754	ERX252705	ERR279372	Illumina	9475_4_76	AslA	anr	csgA	cssA	cssB	cssC	eatA	eltIAB-29	fdeC	fimH	gad	gad	hha	hlyE	kpsE	kpsMIII	nlpI	terC	terC	traJ	traT	yehA	yehB	yehC	yehD	yghJ
E1523	Guinea Bissau	Human	ERA222822	ERP002086	ERS206755	ERX252706	ERR279373	Illumina	9475_4_77	anr	capU	capU	cfaD	csgA	cssA	cssB	cssC	cssD	estap-STa1	fdeC	fimH	hha	hlyE	iss	lpfA	nlpI	ompT	terC	terC	yehA	yehB	yehC	yehD	yghJ
[truncated: 615 more columns]

## Sheet: Hazen BioProjects
Raw data on BioProjects PRJNA421191 and PRJNA416134
ID	2	3	4	5	6	7	8	9	10	11	12	13	14	15	16	17	18	19	20	21	22	23	24	25	26	27	28	29	30	31	32	33	34	35	36	37	38	39	40	41	42	43	44	45	46	47	48	49	50
AELD00000000	anr	anr	anr	anr	cfaA	cfaB	cfaC	cfaD	cfaD	cfaE	clpK1	csgA	eatA	estah-STa2	etpA	etpB	etpC	fdeC	fimH	fyuA	gad	gad	hha	hlyE	irp2	lngA	lngB	lngD	lngE	lngF	lngG	lngH	lngI	lngJ	lngP	lngR	lngS	lngT	lngX1	lngX2	nlpI	terC	terC	traJ	traT	traT	traT	traT	yehA
CP025840.1.fn	csgA	fdeC	fimH	gad	gad	hha	hha	hlyE	nlpI	terC	terC	yehA	yehB	yehC	yehD	yghJ
CP025841.1.fn	anr	capU	cfaD	cssA	cssB	cssD	estap-STa1
CP025842.1.fn	csgA	gad	gad	hlyE	hra	iss	nlpI	terC	terC	yehA	yehB	yehC	yehD	yghJ	yghJ
CP025843.1.fn
CP025844.1.fn	astA	astA	estah-STa3	etpA	etpB	etpC	traJ	traT
CP025845.1.fn
CP025846.1.fn
CP025847.1.fn	csgA	fdeC	fimH	fimH	gad	gad	hha	hha	hlyE	iss	nlpI	shiB	terC	terC	yehA	yehB	yehC	yehD	yghJ
CP025848.1.fn	anr	cia	csfB	csfC	csfD	csfF	cssA	cssB	cssD	eatA	estah-STa3
CP025849.1.fn	capU	csgA	fdeC	fimH	gad	gad	hlyE	lpfA	nlpI	terC	terC	yehA	yehB	yehC	yehD	yghJ
CP025850.1.fn	anr	capU	cfaD	cswR	eatA	estah-STa3	etpA	etpB	etpC	traJ	traT
CP025851.1.fn	csgA	fimH	gad	gad	hha	iss	kpsE	kpsMII_K5	nlpI	ompT	shiA	terC	terC	yehA	yehB	yehC	yehD	yghJ
CP025852.1.fn	anr
CP025853.1.fn
CP025854.1.fn	anr	astA	astA	capU	cfaD	cssA	cssB	cssD	eatA
CP025855.1.fn	csaA	csaB	csaC	csaD	csaE	estah-STa2
CP025856.1.fn	astA	astA	astA	astA	astA	csgA	fdeC	fimH	gad	gad	hha	hlyE	lpfA	nlpI	terC	terC	tibA	yehA	yehB	yehC	yehD	yghJ
CP025857.1.fn	lngB	lngD	lngE	lngF	lngG	lngH	lngI	lngJ	lngP	lngR	lngS	lngT	lngX1	lngX2	traJ	traT
CP025858.1.fn	anr	anr	cfaA	cfaB	cfaC	cfaD	cfaD	cfaE	eatA	estah-STa2
CP025859.1.fn	aamR	clpK1	csgA	fdeC	fimH	fyuA	gad	gad	hha	hlyE	hra	irp2	nlpI	terC	terC	yehA	yehB	yehC	yehD	yghJ
CP025860.1.fn	anr	anr	cfaA	cfaB	cfaC	cfaD	cfaD	cfaE	eatA	estah-STa2	etpB	etpC
CP025861.1.fn	anr	anr	cfaC	cfaC	cfaD	cfaE	lngA	lngB	lngD	lngE	lngF	lngG	lngH	lngI	lngJ	lngP	lngR	lngR	lngS	lngS	lngT	lngX1	lngX1	lngX2	traJ	traT	traT
CP025862.1.fn	csgA	fdeC	fimH	fimH	gad	gad	hha	hha	hlyE	iss	nlpI	shiB	terC	terC	yehA	yehB	yehC	yehD	yghJ
CP025863.1.fn	anr	cia	csfB	csfC	csfD	csfF	cssA	cssB	cssD	eatA	estah-STa3
CP025864.1.fn
CP025865.1.fn	capU	csgA	fdeC	fimH	gad	gad	hlyE	nlpI	terC	terC	yehA	yehB	yehC	yehD
CP025866.1.fn	astA	cssA	cssB	cssD	estah-STa3
CP025867.1.fn	lngB	lngD	lngE	lngF	lngG	lngH	lngI	lngJ	lngP	lngR	lngS	lngT	lngX1	lngX2	papC	traJ
CP025868.1.fn
CP025869.1.fn	capU	csgA	fdeC	fimH	gad	gad	hlyE	nlpI	terC	terC	yehA	yehB	yehC	yehD
CP025870.1.fn
CP025871.1.fn	lngB	lngD	lngE	lngF	lngG	lngH	lngI	lngJ	lngP	lngR	lngS	lngT	lngX1	lngX2	papC	traJ
CP025872.1.fn	astA	cssA	cssB	cssD	estah-STa3
CP025873.1.fn	csgA	fimH	gad	gad	hha	iss	kpsE	kpsMII_K5	nlpI	ompT	shiA	terC	terC	yehA	yehB	yehC	yehD	yghJ
CP025874.1.fn
CP025875.1.fn
CP025876.1.fn	anr	astA	astA	capU	cfaD	cssA	cssB	cssD	eatA
CP025877.1.fn
CP025878.1.fn	csaA	csaB	csaC	csaD	csaE	estah-STa2
CP025879.1.fn
CP025880.1.fn	anr
CP025881.1.fn	capU	csgA	fdeC	fimH	gad	gad	hlyE	nlpI	terC	terC	yehA	yehB	yehC	yehD
CP025882.1.fn	lngB	lngD	lngE	lngF	lngG	lngH	lngI	lngJ	lngP	lngR	lngS	lngT	lngX1	lngX2	papC	traJ
CP025883.1.fn
CP025884.1.fn	astA	cssA	cssB	cssD	estah-STa3
CP025885.1.fn	traT
CP025886.1.fn	csgA	fdeC	fimH	gad	gad	hha	hha	iss	kpsE	kpsMII_K5	nlpI	ompT	shiA	sitA	terC	terC	terC	yehA	yehB	yehC	yehD	yghJ
CP025887.1.fn
CP025888.1.fn
CP025889.1.fn	csaA	csaB	csaC	csaD	csaE	estah-STa2
CP025890.1.fn	anr	astA	astA	astA	astA	astA	capU	cfaD	cssA	cssB	cssD	eatA
CP025891.1.fn	anr
CP025892.1.fn	capU	csgA	fdeC	fimH	gad	gad	hlyE	nlpI	terC	terC	yehA	yehB	yehC	yehD
CP025893.1.fn	astA	astA	cssA	cssB	cssD	estah-STa3
CP025894.1.fn
CP025895.1.fn	lngB	lngD	lngE	lngF	lngG	lngH	lngI	lngJ	lngP	lngR	lngS	lngT	lngX1	lngX2	papC	traJ
CP025896.1.fn	capU	csgA	fdeC	fimH	gad	gad	hlyE	nlpI	terC	terC	yehA	yehB	yehC	yehD
CP025897.1.fn	lngB	lngD	lngE	lngF	lngG	lngH	lngI	lngJ	lngP	lngR	lngS	lngT	lngX1	lngX2	papC	traJ
CP025898.1.fn	cib	traT
CP025899.1.fn	astA	cssA	cssB	cssD	estah-STa3
CP025900.1.fn
CP025901.1.fn
CP025902.1.fn
CP025903.1.fn	AslA	csgA	fdeC	fimH	fyuA	gad	gad	hha	hha	hlyE	irp2	nlpI	terC	terC	yehA	yehB	yehC	yghJ
CP025904.1.fn	anr	anr	cfaA	cfaB	cfaC	cfaD	cfaD	cfaE	eatA	estah-STa2	etpA	etpB
CP025905.1.fn	lngA	lngB	lngD	lngE	lngF	lngG	lngH	lngI	lngJ	lngP	lngR	lngS	lngT	lngX1	lngX2
CP025906.1.fn	csgA	fdeC	fimH	fimH	gad	gad	hha	hha	hlyE	iss	nlpI	shiB	terC	terC	yehA	yehB	yehC	yehD	yghJ
CP025907.1.fn
CP025908.1.fn	anr	cia	csfB	csfC	csfD	csfF	cssA	cssB	cssD	eatA	estah-STa3
CP025909.1.fn	traT
CP025910.1.fn	csgA	fdeC	fimH	fimH	gad	gad	hha	hha	hlyE	iss	nlpI	shiB	terC	terC	yehA	yehB	yehC	yehD	yghJ
CP025911.1.fn	anr	cia	csfA	csfB	csfC	csfF	cssA	cssB	cssD	eatA	estah-STa3
CP025912.1.fn	eltIAB-22	traT
CP025913.1.fn	AslA	csgA	fdeC	fimH	gad	gad	hha	hlyE	iss	kpsE	kpsMIII	nlpI	terC	terC	yehA	yehB	yehC	yehD	yghJ
CP025914.1.fn	astA	cssA	cssB	cssC	estah-STa3
CP025915.1.fn
CP025916.1.fn	csgA	fdeC	fimH	fimH	gad	gad	hha	hha	hlyE	iss	nlpI	shiB	terC	terC	yehA	yehB	yehC	yehD	yghJ
CP025917.1.fn	anr	cia	csfB	csfC	csfD	csfF	cssA	cssB	cssD	eatA	estah-STa3
CP025918.1.fn	traT
CP025919.1.fn	anr	traT
CP025920.1.fn	csgA	fdeC	fimH	fimH	gad	gad	hha	hha	hlyE	iss	nlpI	shiB	terC	terC	yehA	yehB	yehC	yehD	yghJ
CP025921.1.fn	anr	cia	csfB	csfC	csfD	csfF	cssA	cssB	cssD	eatA	estah-STa3
CP025922.1.fn	traT
CP025923.1.fn
CP025924.1.fn	csgA	fimH	gad	gad	hha	iss	kpsE	kpsMII_K5	nlpI	ompT	shiA	terC	terC	yehA	yehB	yehC	yehD	yghJ
CP025925.1.fn
CP025926.1.fn	csaA	csaB	csaC	csaD	csaE	estah-STa2
CP025927.1.fn	anr
CP025928.1.fn	anr	astA	astA	capU	cfaD	cssA	cssB	cssD
CP025967.1.fn	csfB	csfC	csfD	csfF	csgA	cssA	cssB	cssD	eatA	estah-STa3	fdeC	fimH	gad	gad	hha	hha	hlyE	lpfA	nlpI	terC	terC	yehA	yehB	yehC	yehD	yghJ
CP025968.1.fn	csfB	csfC	csfD	csfF	cssA	cssB	cssD	eatA	estah-STa3
CP025969.1.fn
CP025970.1.fn	AslA	aamR	anr	anr	cfaA	cfaB	cfaC	cfaD	cfaD	cfaE	csgA	eatA	estah-STa2	etpA	etpB	etpC	fdeC	fimH	fyuA	gad	gad	hha	hlyE	hra	irp2	lngB	lngC	lngE	lngF	lngG	lngH	lngI	lngI	lngJ	lngP	lngR	lngS	lngT	lngX1	lngX2	nlpI	terC	terC	tia	tibC	yehA	yehB	yehC	yghJ
CP025971.1.fn	anr	anr	cfaA	cfaB	cfaC	cfaD	cfaD	cfaE	eatA	estah-STa2	etpA	etpB	etpC
CP025972.1.fn	lngB	lngC	lngE	lngF	lngG	lngH	lngI	lngI	lngJ	lngP	lngR	lngS	lngT	lngX1	lngX2
CP025973.1.fn	AslA	aamR	anr	anr	cfaA	cfaB	cfaC	cfaD	cfaD	cfaE	csgA	eatA	estah-STa2	etpB	etpC	fdeC	fimH	fyuA	gad	gad	hha	hlyE	hra	irp2	lngB	lngC	lngD	lngE	lngF	lngG	lngH	lngI	lngI	lngJ	lngP	lngR	lngS	lngT	lngX1	lngX2	nlpI	terC	terC	tia	tibC	yehA	yehB	yehC	yghJ
CP025974.1.fn	anr	anr	cfaA	cfaB	cfaC	cfaD	cfaD	cfaE	eatA	estah-STa2	etpB	etpC
CP025975.1.fn	lngB	lngC	lngD	lngE	lngF	lngG	lngH	lngI	lngI	lngJ	lngP	lngR	lngS	lngT	lngX1	lngX2
CP025976.1.fn	AslA	aamR	anr	anr	cfaA	cfaB	cfaC	cfaD	cfaD	cfaE	csgA	eatA	estah-STa2	etpA	etpB	etpC	fdeC	fimH	fyuA	gad	gad	hha	hlyE	hra	irp2	lngB	lngC	lngE	lngF	lngG	lngH	lngI	lngI	lngJ	lngP	lngR	lngS	lngT	lngX1	lngX2	nlpI	terC	terC	tia	tibC	yehA	yehB	yehC	yghJ
CP025977.1.fn	anr	anr	cfaA	cfaB	cfaC	cfaD	cfaD	cfaE	eatA	estah-STa2	etpA	etpB	etpC
CP025978.1.fn	lngB	lngC	lngE	lngF	lngG	lngH	lngI	lngI	lngJ	lngP	lngR	lngS	lngT	lngX1	lngX2
PFXL01000001.1.fn	AslA	capU	csgA	cswA	cswB	cswC	cswE	cswF	cswG	cswR	eatA	eltIAB-18	estap-STa1	etpB	etpC	etpC	fdeC	fimH	gad	hha	hlyE	nlpI	sitA	terC	terC	traT	traT	traT	yehA	yehB	yehC	yehD	yghJ
PFXM01000001.1.fn	AslA	anr	anr	astA	astA	capU	cea	cfaB	cfaD	cooA	cooC	csgA	cstB	cstG	eatA	eltIAB-30	estah-STa3	etpB	etpC	fdeC	gad	gad	gad	gad	gad	hlyE	iss	kpsE	kpsM_K15	lngA	lngB	lngD	lngE	lngF	lngG	lngH	lngI	lngJ	lngP	lngR	lngS	lngT	lngX1	lngX2	nlpI	ompT	shiA	terC	terC
PFXN01000001.1.fn	AslA	anr	anr	astA	astA	capU	cea	cfaB	cfaD	cooA	cooC	csgA	cstB	cstG	eatA	eltIAB-30	estah-STa3	etpB	etpC	fdeC	hlyE	iss	kpsE	kpsM_K15	lngA	lngB	lngD	lngE	lngF	lngG	lngH	lngI	lngJ	lngP	lngR	lngS	lngT	lngX1	lngX2	nlpI	ompT	shiA	terC	terC	tia	traT	traT	yehA	yehB
PFXO01000001.1.fn	AslA	astA	csgA	eatA	estah-STa3	etpB	etpC	etpC	fdeC	fimH	hha	hlyE	nlpI	shiA	terC	terC	yehA	yehB	yehC	yehD	yghJ
PFXP01000001.1.fn	AslA	anr	astA	capU	capU	cfaD	cib	cotA	cotB	cotC	cotD	csgA	cstA	cstF	cstG	eatA	eltIAB-30	estah-STa3	etpB	etpC	fimH	gad	gad	gad	gad	gad	hlyE	iss	kpsE	kpsM_K15	lngB	lngD	lngE	lngF	lngG	lngH	lngI	lngJ	lngP	lngR	lngS	lngT	lngX1	lngX2	nlpI	ompT	shiA	terC	terC
PFXQ01000001.1.fn	csgA	eatA	estah-STa3	fdeC	fimH	gad	hha	hlyE	hra	lpfA	nlpI	terC	terC	yehA	yehB	yehC	yehD
PFXR01000001.1.fn	aalA	aalB	aalF	aalG	aalH	aalR	anr	astA	cea	cia	csgA	eltIAB-32	estah-STa3	faeF	fdeC	fimH	fimH	gad	hlyE	lpfA	nlpI	terC	terC	tleA	traT	yehA	yehB	yehC	yehD	yghJ
PFXS01000001.1.fn	AslA	anr	astA	csgA	estah-STa3	etpB	etpC	fdeC	fimH	hha	hlyE	iss	kpsE	kpsMIII	lngB	lngC	lngE	lngF	lngG	lngH	lngI	lngJ	lngP	lngR	lngS	lngT	lngX1	lngX2	nlpI	terC	terC	yehA	yehB	yehC	yehD	yghJ
PFXT01000001.1.fn	AslA	anr	cofA	cofB	cofC	cofD	cofE	cofF	cofH	cofI	cofJ	cofP	cofR	cofS	cofT	csgA	cssA	cssB	cssC	eatA	eltIAB-29	fdeC	fimH	hha	hlyE	iss	kpsE	kpsMIII	nlpI	terC	terC	traT	yehA	yehB	yehC	yehD	yghJ
PFXU01000001.1.fn	AslA	anr	astA	csgA	estah-STa3	etpB	etpC	fdeC	fimH	hha	hlyE	iss	kpsE	kpsMIII	lngB	lngC	lngE	lngF	lngG	lngH	lngI	lngJ	lngP	lngR	lngS	lngT	lngX1	lngX2	nlpI	terC	terC	yehA	yehB	yehC	yehD	yghJ
PFXV01000001.1.fn	AslA	anr	chuA	csgA	espY2	fdeC	fimH	fyuA	hlyE	iha	irp2	iucC	iutA	mchB	mchC	mchF	nlpI	ompT	terC	terC	traJ	traJ	traT
PFXW01000001.1.fn	AslA	air	chuA	csgA	eilA	fdeC	fdeC	fimH	gad	gad	hlyE	hlyE	iss	kpsE	kpsMII	kpsMII	lpfA	nlpI	shiB	terC	terC	terC	yehA	yehB	yehC	yehD	yghJ
PFXX01000001.1.fn	AslA	anr	astA	capU	capU	cfaD	cotA	cotB	cotC	cotD	csgA	cstA	cstF	cstG	eatA	eltIAB-30	estah-STa3	etpB	etpC	fdeC	fimH	gad	hlyE	iss	kpsE	kpsM_K15	lngB	lngD	lngE	lngF	lngG	lngH	lngI	lngJ	lngP	lngR	lngS	lngT	lngX1	lngX2	nlpI	ompT	shiA	terC	terC	tia	yehA	yehB	yehC
PFXY01000001.1.fn	AslA	anr	anr	astA	astA	capU	cfaB	cfaD	cooA	cooC	csgA	cstB	cstG	eatA	eltIAB-30	estah-STa3	etpB	etpC	fdeC	gad	gad	gad	gad	gad	hlyE	iss	kpsE	kpsM_K15	lngA	lngB	lngD	lngE	lngF	lngG	lngH	lngI	lngJ	lngP	lngR	lngS	lngT	lngX1	lngX2	nlpI	ompT	shiA	terC	terC	tia
PFXZ01000001.1.fn	aalC	aalD	aalF	aalG	aalH	aalR	aalR	anr	astA	capU	cea	cia	csgA	eltIAB-32	estah-STa3	fdeC	fimH	gad	hlyE	iss	lpfA	nlpI	sitA	terC	terC	tleA	traT	yehA	yehB	yehC	yehD	yghJ
PFYA01000001.1.fn	AslA	anr	anr	astA	capU	capU	cea	cfaD	cia	cotA	cotB	cotC	cotD	csgA	cstA	cstF	cstG	eatA	eltIAB-30	estah-STa3	etpB	etpC	fdeC	fimH	hlyE	iss	kpsE	kpsM_K15	lngB	lngD	lngE	lngF	lngG	lngH	lngI	lngJ	lngP	lngR	lngS	lngT	lngX1	lngX2	nlpI	ompT	shiA	terC	terC	tia	yehA
PFYB01000001.1.fn	AslA	anr	anr	astA	astA	capU	cfaB	cfaD	cooA	cooC	csgA	cstB	cstG	eatA	eltIAB-30	estah-STa3	etpB	etpC	fdeC	gad	hlyE	iss	kpsE	kpsM_K15	lngA	lngB	lngD	lngE	lngF	lngG	lngH	lngI	lngJ	lngP	lngR	lngS	lngT	lngX1	lngX2	nlpI	ompT	shiA	terC	terC	tia	traT	yehA	yehB	yehC
PFYC01000001.1.fn	AslA	anr	astA	csgA	estah-STa3	etpB	etpC	fdeC	fimH	gad	hha	hlyE	iss	kpsE	kpsMIII	lngB	lngC	lngE	lngF	lngG	lngH	lngI	lngJ	lngP	lngR	lngS	lngT	lngX1	lngX2	nlpI	terC	terC	yehA	yehB	yehC	yehD	yghJ
PFYD01000001.1.fn	AslA	anr	anr	anr	astA	capU	cfaB	cfaD	cooA	cooC	csgA	cstB	cstG	eatA	eltIAB-30	estah-STa3	etpA	etpA	etpB	etpC	hha	hlyE	iss	kpsE	kpsM_K15	lngA	lngB	lngD	lngE	lngF	lngG	lngH	lngI	lngJ	lngP	lngR	lngS	lngT	lngX1	lngX2	nlpI	ompT	terC	terC	traJ	traT	traT	yehA	yehB
PFYE01000001.1.fn	AslA	anr	astA	cea	csgA	estah-STa3	etpB	etpC	fdeC	fimH	hha	hlyE	iss	kpsE	kpsMIII	lngB	lngC	lngE	lngF	lngG	lngH	lngI	lngJ	lngP	lngR	lngS	lngT	lngX1	lngX2	nlpI	terC	terC	yehA	yehB	yehC	yehD	yghJ
PFYF01000001.1.fn	aalC	aalD	aalF	aalG	aalH	aalR	aalR	anr	astA	cia	cia	csgA	eltIAB-32	fdeC	fimH	gad	hha	hlyE	iss	lpfA	nlpI	sitA	terC	terC	tleA	traJ	traT	yehA	yehB	yehC	yehD	yghJ
PFYG01000001.1.fn	aamR	anr	anr	anr	cfaA	cfaB	cfaC	cfaD	cfaD	cfaE	clpK1	csgA	eatA	estah-STa2	etpB	etpC	fdeC	fimH	fyuA	gad	gad	hha	hlyE	hra	irp2	lngA	lngB	lngD	lngE	lngF	lngG	lngH	lngI	lngJ	lngP	lngR	lngS	lngT	lngX1	lngX2	nlpI	terC	terC	traJ	traT	traT	traT	traT	yehA
PFYH01000001.1.fn	AslA	anr	astA	capU	capU	cfaD	cooD	csgA	cstG	eatA	eltIAB-30	estah-STa3	etpB	etpC	fdeC	fimH	gad	gad	gad	gad	hha	hha	hlyE	iss	kpsE	kpsMIII	kpsM_K15	lngB	lngC	lngE	lngF	lngG	lngH	lngI	lngJ	lngP	lngR	lngS	lngT	lngX1	lngX2	nlpI	ompT	shiA	terC	terC	traT	yehA	yehB
PFYI01000001.1.fn	aamR	anr	anr	anr	cfaA	cfaB	cfaC	cfaD	cfaD	cfaE	clpK1	csgA	eatA	estah-STa2	etpB	etpC	fdeC	fimH	fyuA	gad	gad	gad	gad	hha	hlyE	hra	irp2	lngA	lngB	lngD	lngE	lngF	lngG	lngH	lngI	lngJ	lngP	lngR	lngS	lngT	lngX1	lngX2	nlpI	terC	terC	traJ	traT	traT	traT
PFYJ01000001.1.fn	AslA	anr	astA	cia	csgA	estah-STa3	etpB	etpC	fdeC	fimH	hha	hlyE	iss	kpsE	kpsMIII	lngB	lngC	lngE	lngF	lngG	lngH	lngI	lngJ	lngP	lngR	lngS	lngT	lngX1	lngX2	nlpI	terC	terC	yehA	yehB	yehC	yehD	yghJ
PFYK01000001.1.fn	AslA	anr	astA	capU	capU	cfaD	cib	cotA	cotB	cotC	cotD	csgA	cstA	cstF	cstG	eatA	eltIAB-30	estah-STa3	etpB	etpC	fimH	hlyE	iss	kpsE	kpsM_K15	lngB	lngD	lngE	lngF	lngG	lngH	lngI	lngJ	lngP	lngR	lngS	lngT	lngX1	lngX2	nlpI	ompT	shiA	terC	terC	tia	traT	yehA	yehB	yehC
PFYL01000001.1.fn	csbA	csbB	csbC	csgA	eatA	eltIAB-32	etpB	etpC	fdeC	fimH	gad	hha	hlyE	iss	lpfA	nlpI	terC	terC	tibC	traT	traT	yehA	yehB	yehC	yehD	yghJ
PFYM01000001.1.fn	AslA	anr	csgA	cssA	cssB	cssC	eatA	eltIAB-29	fdeC	fimH	gad	gad	gad	gad	gad	hha	hha	hlyE	iss	kpsE	kpsMIII	lngB	lngC	lngE	lngF	lngG	lngH	lngI	lngJ	lngP	lngR	lngS	lngT	lngX1	lngX2	nlpI	shiA	terC	terC	traJ	traT	yehA	yehB	yehC	yehD	yghJ
PFYN01000001.1.fn	AslA	anr	astA	csgA	estah-STa3	etpB	etpC	fdeC	fimH	gad	hha	hlyE	iss	kpsE	kpsMIII	lngB	lngC	lngE	lngF	lngG	lngH	lngI	lngJ	lngP	lngR	lngS	lngT	lngX1	lngX2	nlpI	terC	terC	yehA	yehB	yehC	yehD	yghJ
PFYO01000001.1.fn	AslA	aap	aatA	aatA	afpA2	afpB	afpC	afpD	afpE	afpF	afpG	afpH	afpI	afpJ	afpL	cea	cea	csgA	cvaC	espI	fdeC	fimH	fyuA	gad	gad	gad	hha	hlyE	iha	irp2	irp2	iucC	iutA	mchF	nlpI	terC	terC	terC	traT	traT	yghJ
PFYP01000001.1.fn	anr	astA	capU	cea	cif	csgA	cswR	eae-b01a-beta	eltIAB-11	espA	espJ	fdeC	fimH	gad	hha	hha	hlyE	hra	iss	lpfA	nleA	nleB	nleB	nlpI	ompT	terC	terC	tir	traJ	traJ	traT	traT	yehA	yehB	yehC	yehD	yghJ
PFYQ01000001.1.fn	AslA	anr	astA	cea	csgA	estah-STa3	etpB	etpC	fdeC	fimH	hha	hlyE	iss	kpsE	kpsMIII	lngB	lngC	lngE	lngF	lngG	lngH	lngI	lngJ	lngP	lngR	lngS	lngT	lngX1	lngX2	nlpI	terC	terC	yehA	yehB	yehC	yehD	yghJ
PFYR01000001.1.fn	aalA	aalB	aalF	aalG	aalH	aalR	anr	astA	cia	cia	cia	csgA	eltIAB-32	estah-STa3	faeF	fdeC	fimH	gad	gad	gad	hlyE	lpfA	nlpI	sitA	sitA	terC	terC	tleA	traT	yehA	yehB	yehC	yehD	yghJ
PFYS01000001.1.fn	AslA	anr	anr	astA	astA	capU	cfaB	cfaD	cooA	cooC	csgA	cstB	cstG	eatA	eltIAB-30	estah-STa3	etpB	etpC	fdeC	hlyE	iss	kpsE	kpsM_K15	lngA	lngB	lngD	lngE	lngF	lngG	lngH	lngI	lngJ	lngP	lngR	lngS	lngT	lngX1	lngX2	nlpI	ompT	shiA	terC	terC	tia	traT	yehA	yehB	yehC	yehD
PFYT01000001.1.fn	AslA	astA	clpK1	csgA	estah-STa3	etpA	etpA	etpB	etpC	fimH	gad	gad	gad	hha	hlyE	nlpI	terC	terC	traT	yehA	yehB	yehC	yehD
PFYU01000001.1.fn	aamR	anr	anr	cfaA	cfaB	cfaC	cfaD	cfaE	clpK1	csgA	estah-STa2	etpB	etpC	fdeC	fimH	fyuA	gad	gad	gad	hha	hlyE	hra	irp2	lngA	lngB	lngD	lngE	lngF	lngG	lngH	lngI	lngJ	lngP	lngR	lngS	lngT	lngX1	lngX2	nlpI	terC	terC	traJ	traT	traT	traT	traT	yehA	yehB	yehC
PFYV01000001.1.fn	astA	csgA	cssA	cssB	cssD	eltIAB-18	estah-STa3	estap-STa1	fdeC	fimH	gad	gad	hlyE	lngB	lngD	lngE	lngF	lngG	lngH	lngI	lngJ	lngP	lngR	lngS	lngT	lngX1	lngX2	lpfA	nlpI	papC	terC	terC	traJ	traT	yehC	yehD	yghJ
PFYW01000001.1.fn	aamR	anr	anr	anr	cfaA	cfaB	cfaC	cfaD	cfaD	cfaE	clpK1	csgA	eatA	estah-STa2	etpB	etpC	fdeC	fimH	fyuA	gad	gad	hha	hlyE	hra	irp2	lngA	lngB	lngD	lngE	lngF	lngG	lngH	lngI	lngJ	lngP	lngR	lngS	lngT	lngX1	lngX2	nlpI	terC	terC	traJ	traT	traT	yehA	yehB	yehC
PFYX01000001.1.fn	AslA	air	anr	astA	cfaD	chuA	csgA	cssA	cssB	cssD	eilA	espY2	estap-STa1	fdeC	fimH	gad	gad	gad	gad	gad	hha	hlyE	iss	nlpI	terC	terC	yehA	yehB	yehC	yehD
PFYY01000001.1.fn	AslA	anr	anr	astA	capU	cfaB	cfaD	cooA	cooC	csgA	cstB	cstG	eatA	eltIAB-30	estah-STa3	etpB	etpC	gad	hha	hlyE	iss	kpsE	kpsM_K15	lngA	lngB	lngD	lngE	lngF	lngG	lngH	lngI	lngJ	lngP	lngR	lngS	lngT	lngX1	lngX2	nlpI	ompT	terC	terC	traT	yehA	yehB	yehC	yehD	yghJ
PFYZ01000001.1.fn	anr	anr	anr	cfaA	cfaB	cfaC	cfaD	cfaE	clpK1	csgA	eatA	estah-STa2	etpB	etpC	fdeC	fimH	fyuA	gad	hha	hlyE	irp2	lngA	lngB	lngD	lngE	lngF	lngG	lngH	lngI	lngJ	lngP	lngR	lngS	lngT	lngX1	lngX2	nlpI	terC	terC	traJ	traT	traT	traT	traT	yehA	yehB	yehC	yehD	yghJ
PFZA01000001.1.fn	AslA	anr	anr	astA	capU	cfaD	cotA	cotB	cotC	cotD	csgA	cstB	cstG	eatA	eltIAB-30	estah-STa3	etpB	etpC	fdeC	fimH	gad	hha	hlyE	iss	kpsE	kpsM_K15	lngA	lngB	lngD	lngE	lngF	lngG	lngH	lngI	lngJ	lngP	lngR	lngS	lngT	lngX1	lngX2	nlpI	ompT	terC	terC	traT	traT	yehA	yehB
PFZB01000001.1.fn	AslA	anr	anr	astA	capU	cfaB	cfaD	cooA	cooC	csgA	cstB	cstG	eatA	eltIAB-30	estah-STa3	etpB	etpC	gad	hha	hlyE	iss	kpsE	kpsM_K15	lngA	lngB	lngD	lngE	lngF	lngG	lngH	lngI	lngJ	lngP	lngR	lngS	lngT	lngX1	lngX2	nlpI	ompT	terC	terC	traT	yehA	yehB	yehC	yehD	yghJ
PFZC01000001.1.fn	anr	capU	cosA	cosB	cosC	csgA	eatA	eltIAB-8	etpB	etpC	fdeC	fyuA	gad	gad	gad	gad	hha	hha	hlyE	irp2	lpfA	nlpI	terC	terC	tibA	yehA	yehB	yehC	yehD	yghJ
PFZD01000001.1.fn	AslA	anr	anr	astA	capU	cfaB	cfaD	cooA	cooC	csgA	cstB	cstG	eatA	eltIAB-30	estah-STa3	etpB	etpC	gad	hha	hlyE	iss	kpsE	kpsM_K15	lngA	lngB	lngD	lngE	lngF	lngG	lngH	lngI	lngJ	lngP	lngR	lngS	lngT	lngX1	lngX2	nlpI	ompT	terC	terC	traT	yehA	yehB	yehC	yehD	yghJ
PFZE01000001.1.fn	AslA	anr	astA	capU	cfaB	cfaD	cooA	cooC	csgA	cstB	cstG	eatA	eltIAB-30	estah-STa3	etpB	etpC	gad	hha	hlyE	iss	kpsE	kpsM_K15	nlpI	ompT	terC	terC	traT	yehA	yehB	yehC	yehD	yghJ
PFZF01000001.1.fn	AslA	anr	anr	astA	capU	cfaB	cfaD	cooA	cooC	csgA	cstB	cstG	eatA	eltIAB-30	estah-STa3	etpB	gad	hha	hlyE	iss	kpsE	kpsM_K15	lngA	lngB	lngD	lngE	lngF	lngG	lngH	lngI	lngJ	lngP	lngR	lngS	lngT	lngX1	lngX2	nlpI	ompT	terC	terC	traT	yehA	yehB	yehC	yehD	yghJ
PFZG01000001.1.fn	anr	anr	anr	cfaA	cfaB	cfaC	cfaD	cfaD	cfaE	clpK1	csgA	estah-STa2	etpB	etpC	etpC	fdeC	fimH	fyuA	gad	hha	hlyE	irp2	lngA	lngB	lngD	lngE	lngF	lngG	lngH	lngI	lngJ	lngP	lngR	lngS	lngT	lngX1	lngX2	nlpI	terC	terC	traJ	traT	traT	traT	traT	traT	yehA	yehB	yehC
PFZH01000001.1.fn	AslA	anr	anr	astA	capU	cfaD	cotA	cotB	cotC	cotD	csgA	cstB	cstG	eatA	eltIAB-30	estah-STa3	etpB	etpC	fdeC	fimH	gad	hha	hlyE	iss	kpsE	kpsM_K15	lngA	lngB	lngD	lngE	lngF	lngG	lngH	lngI	lngJ	lngP	lngR	lngS	lngT	lngX1	lngX2	nlpI	ompT	terC	terC	traT	traT	yehA	yehB
PFZI01000001.1.fn	AslA	anr	anr	astA	capU	cfaB	cfaD	cooA	cooC	csgA	cstB	cstG	eatA	eltIAB-30	estah-STa3	etpB	etpC	gad	hha	hlyE	iss	kpsE	kpsM_K15	lngA	lngB	lngD	lngE	lngF	lngG	lngH	lngI	lngJ	lngP	lngR	lngS	lngT	lngX1	lngX2	nlpI	ompT	terC	terC	traT	yehA	yehB	yehC	yehD	yghJ
PFZJ01000001.1.fn	AslA	aamR	astA	cfaA	cia	csgA	eatA	estah-STa2	estap-STa1	etpB	etpC	faeC	faeD	faeF	faeH	faeI	faeI	faeJ	fimH	gad	gad	hha	hlyE	iss	lngA	lngB	lngD	lngE	lngF	lngG	lngH	lngI	lngJ	lngP	lngR	lngS	lngT	lngX1	lngX2	nlpI	terC	terC	traT	traT	yehA	yehB	yehC	yehD
PFZK01000001.1.fn	AslA	anr	anr	astA	capU	capU	cfaD	cotA	cotB	cotC	cotD	csgA	cstA	cstF	cstG	eatA	eltIAB-30	estah-STa3	etpB	etpC	fdeC	fimH	gad	hha	hlyE	iss	kpsE	kpsM_K15	lngA	lngB	lngD	lngE	lngF	lngG	lngH	lngI	lngJ	lngP	lngR	lngS	lngT	lngX1	lngX2	nlpI	ompT	terC	terC	traT	traT
PFZL01000001.1.fn	AslA	anr	anr	astA	capU	cfaD	cotA	cotB	cotC	cotD	csgA	cstB	cstG	eatA	eltIAB-30	estah-STa3	etpB	fdeC	fimH	gad	hha	hlyE	iss	kpsE	kpsM_K15	lngA	lngB	lngD	lngE	lngF	lngG	lngH	lngI	lngJ	lngP	lngR	lngS	lngT	lngX1	lngX2	nlpI	ompT	terC	terC	traT	yehA	yehB	yehC	yehD
PFZM01000001.1.fn	AslA	anr	anr	astA	capU	capU	cfaD	cotA	cotB	cotC	cotD	csgA	cstB	cstG	eatA	eltIAB-30	estah-STa3	etpB	etpC	fdeC	fimH	gad	hha	hlyE	iss	kpsE	kpsM_K15	lngA	lngB	lngD	lngE	lngF	lngG	lngH	lngI	lngJ	lngP	lngR	lngS	lngT	lngX1	lngX2	nlpI	ompT	terC	terC	traT	traT	yehA
PFZN01000001.1.fn	AslA	astA	clpK1	csgA	cswA	cswB	cswC	cswD	cswF	cswG	cswR	eltIAB-18	estah-STa3	estap-STa1	fdeC	fimH	gad	gad	hlyE	nlpI	ompT	terC	terC	yehA	yehB	yehC	yehD	yghJ
PFZO01000001.1.fn	AslA	anr	anr	astA	capU	cfaD	cotA	cotB	cotC	cotD	csgA	cstB	cstG	eatA	eltIAB-30	estah-STa3	etpC	fdeC	fimH	gad	hha	hlyE	iss	kpsE	kpsM_K15	lngA	lngB	lngD	lngE	lngF	lngG	lngH	lngI	lngJ	lngP	lngR	lngS	lngT	lngX1	lngX2	nlpI	ompT	terC	terC	traT	yehA	yehB	yehC	yehD
PFZP01000001.1.fn	AslA	anr	anr	astA	capU	cfaB	cfaD	cooA	cooC	csgA	cstB	cstG	eatA	eltIAB-30	estah-STa3	etpB	etpC	gad	hha	hlyE	iss	kpsE	kpsM_K15	lngA	lngB	lngD	lngE	lngF	lngG	lngH	lngI	lngJ	lngP	lngR	lngS	lngT	lngX1	lngX2	nlpI	ompT	terC	terC	traT	yehA	yehB	yehC	yehD	yghJ
PFZQ01000001.1.fn	AslA	anr	anr	astA	capU	cfaB	cfaD	cooA	cooC	csgA	cstB	cstG	eatA	eltIAB-30	estah-STa3	etpB	etpC	gad	hha	hlyE	iss	kpsE	kpsM_K15	lngA	lngB	lngD	lngE	lngF	lngG	lngH	lngI	lngJ	lngP	lngR	lngS	lngT	lngX1	lngX2	nlpI	ompT	terC	terC	traT	yehA	yehB	yehC	yehD	yghJ
PFZR01000001.1.fn	anr	anr	anr	cfaA	cfaB	cfaC	cfaD	cfaD	cfaE	clpK1	csgA	eatA	estah-STa2	etpB	etpC	fdeC	fimH	fyuA	gad	hha	hlyE	irp2	lngA	lngB	lngD	lngE	lngF	lngG	lngH	lngI	lngJ	lngP	lngR	lngS	lngT	lngX1	lngX2	nlpI	terC	terC	traJ	traT	traT	traT	traT	yehA	yehB	yehC	yehD
PFZS01000001.1.fn	AslA	anr	anr	astA	capU	capU	cfaD	cmaHb	crsC	crsE	crsF	crsG	csgA	cswR	eltIAB-21	eltIAB-28	eltIAB-31	eltIAB-33	etpB	etpC	fdeC	fimH	gad	gad	hha	hlyE	nlpI	ompT	sitA	terC	terC	traT	traT	yehA	yehB	yehC	yehD	yghJ
PFZT01000001.1.fn	AslA	anr	anr	astA	capU	cfaB	cfaD	cooA	cooC	csgA	cstB	cstG	eatA	eltIAB-30	estah-STa3	etpB	etpC	gad	hha	hlyE	iss	kpsE	kpsM_K15	lngA	lngB	lngD	lngE	lngF	lngG	lngH	lngI	lngJ	lngP	lngR	lngS	lngT	lngX1	lngX2	nlpI	ompT	terC	terC	traT	yehA	yehB	yehC	yehD	yghJ
PFZU01000001.1.fn	AslA	anr	anr	astA	capU	cfaB	cfaD	cooA	cooC	csgA	cstB	cstG	eatA	eltIAB-30	estah-STa3	etpB	etpC	gad	hha	hlyE	iss	kpsE	kpsM_K15	lngA	lngB	lngD	lngE	lngF	lngG	lngH	lngI	lngJ	lngP	lngR	lngS	lngT	lngX1	lngX2	nlpI	ompT	terC	terC	traT	yehA	yehB	yehC	yehD	yghJ
PFZV01000001.1.fn	AslA	anr	anr	astA	capU	cfaB	cfaD	cooA	cooC	csgA	cstB	cstG	eatA	eltIAB-30	estah-STa3	etpB	etpC	gad	hha	hlyE	iss	kpsE	kpsM_K15	lngA	lngB	lngD	lngE	lngF	lngG	lngH	lngI	lngJ	lngP	lngR	lngS	lngT	lngX1	lngX2	nlpI	ompT	terC	terC	traT	yehA	yehB	yehC	yehD	yghJ
PFZW01000001.1.fn	AslA	anr	anr	astA	capU	cfaB	cfaD	cooA	cooC	csgA	eatA	eltIAB-30	estah-STa3	etpB	etpC	gad	hha	hlyE	iss	kpsM_K15	lngA	lngB	lngD	lngE	lngF	lngG	lngH	lngI	lngJ	lngP	lngR	lngS	lngT	lngX1	lngX2	nlpI	ompT	terC	terC	traT	yehA	yehB	yehC	yehD	yghJ
PFZX01000001.1.fn	AslA	anr	anr	astA	capU	cfaD	cotA	cotB	cotC	cotD	csgA	cstB	cstG	eatA	eltIAB-30	estah-STa3	etpB	etpC	fdeC	fimH	gad	hha	hlyE	iss	kpsE	kpsM_K15	lngA	lngB	lngD	lngE	lngF	lngG	lngH	lngI	lngJ	lngP	lngR	lngS	lngT	lngX1	lngX2	nlpI	ompT	terC	terC	traT	traT	yehA	yehB
PFZY01000001.1.fn	anr	astA	capU	cfaD	clpK1	csgA	cssA	cssB	cssD	estap-STa1	fdeC	fimH	gad	gad	hlyE	nlpI	terC	terC	yehA	yehB	yehC	yehD
PFZZ01000001.1.fn	anr	anr	capU	cfaD	csgA	csnA	csnB	csnD	csnF	csnG	cswR	eltIAB-21	eltIAB-28	eltIAB-31	eltIAB-33	estah-STa3	estap-STa1	etpB	etpC	fdeC	fimH	fimH	fyuA	gad	hha	hlyE	irp2	iss	kpsE	lpfA	nlpI	sitA	terC	terC	traT	yehA	yehB	yehC	yehD
PGAB01000001.1.fn	anr	csdA	csdB	csdD	csgA	eatA	eltIAB-32	etpB	etpC	fdeC	fimH	gad	hlyE	iss	lpfA	nlpI	terC	terC	tibC	traJ	traT	yehA	yehB	yehC	yehD	yghJ
PGAC01000001.1.fn	anr	csbA	csbB	csbC	csgA	eatA	eltIAB-32	etpB	etpC	fdeC	fimH	gad	hlyE	iss	lpfA	nlpI	terC	terC	tibC	traT	traT	yehA	yehB	yehC	yehD	yghJ
PGAD01000001.1.fn	anr	anr	anr	astA	cfaA	cfaB	cfaC	cfaD	cfaD	cfaE	clpK1	csgA	eatA	estah-STa2	etpB	etpC	fdeC	fimH	fyuA	gad	gad	gad	gad	hha	hlyE	irp2	lngA	lngB	lngD	lngE	lngF	lngG	lngH	lngI	lngJ	lngP	lngR	lngS	lngT	lngX1	lngX2	nlpI	terC	terC	traJ	traT	traT	traT	traT
PGAF01000001.1.fn	AslA	anr	anr	astA	capU	cfaB	cfaD	cooA	cooC	csgA	cstB	cstG	eatA	eltIAB-30	estah-STa3	etpB	etpC	gad	hha	hlyE	iss	kpsE	kpsM_K15	lngA	lngB	lngD	lngE	lngF	lngG	lngH	lngI	lngJ	lngP	lngR	lngS	lngT	lngX1	lngX2	nlpI	ompT	terC	terC	traT	yehA	yehB	yehC	yehD	yghJ
PGAG01000001.1.fn	anr	anr	anr	cfaA	cfaB	cfaC	cfaD	cfaD	cfaE	clpK1	csgA	eatA	estah-STa2	etpB	etpC	fdeC	fimH	fyuA	gad	hha	hlyE	irp2	lngA	lngB	lngD	lngE	lngF	lngG	lngH	lngI	lngJ	lngP	lngR	lngS	lngT	lngX1	lngX2	nlpI	terC	terC	traJ	traT	traT	traT	traT	traT	yehA	yehB	yehC
PGAH01000001.1.fn	anr	anr	anr	cfaA	cfaB	cfaC	cfaD	cfaD	cfaE	clpK1	csgA	eatA	estah-STa2	etpB	etpC	fdeC	fimH	fyuA	gad	gad	hlyE	irp2	lngA	lngB	lngD	lngE	lngF	lngG	lngH	lngI	lngJ	lngP	lngR	lngS	lngT	lngX1	lngX2	nlpI	terC	terC	traJ	traT	traT	traT	traT	yehA	yehB	yehC	yehD
PGAI01000001.1.fn	anr	anr	anr	cfaA	cfaB	cfaC	cfaD	cfaD	cfaE	clpK1	csgA	eatA	estah-STa2	etpB	etpC	fdeC	fimH	fyuA	gad	hha	hlyE	irp2	lngA	lngB	lngD	lngE	lngF	lngG	lngH	lngI	lngJ	lngP	lngR	lngS	lngT	lngX1	lngX2	nlpI	terC	terC	traJ	traT	traT	traT	traT	traT	yehA	yehB	yehC
PGAJ01000001.1.fn	anr	anr	anr	cfaA	cfaB	cfaC	cfaD	cfaD	cfaE	cia	clpK1	csgA	eatA	estah-STa2	etpB	etpC	fdeC	fimH	fyuA	gad	hha	hlyE	irp2	lngA	lngB	lngD	lngE	lngF	lngG	lngH	lngI	lngJ	lngP	lngR	lngS	lngT	lngX1	lngX2	nlpI	terC	terC	traJ	traT	traT	traT	traT	yehA	yehB	yehC
PGAK01000001.1.fn	anr	anr	anr	cfaA	cfaB	cfaC	cfaE	clpK1	csaD	csaD	csgA	eatA	estah-STa2	etpB	etpC	fdeC	fimH	fyuA	gad	hha	hlyE	irp2	lngA	lngB	lngD	lngE	lngF	lngG	lngH	lngI	lngJ	lngP	lngR	lngS	lngT	lngX1	lngX2	nlpI	terC	terC	traJ	traT	traT	traT	traT	yehA	yehB	yehC	yehD
PGAL01000001.1.fn	anr	anr	anr	cfaA	cfaB	cfaC	cfaD	cfaD	cfaE	clpK1	csgA	eatA	estah-STa2	etpB	etpC	fdeC	fimH	fyuA	gad	gad	hha	hlyE	irp2	lngA	lngB	lngD	lngE	lngF	lngG	lngH	lngI	lngJ	lngP	lngR	lngS	lngT	lngX1	lngX2	nlpI	terC	terC	traJ	traT	yehA	yehB	yehC	yehD	yghJ
PGAM01000001.1.fn	anr	astA	capU	cfaD	clpK1	csgA	cssA	cssB	cssD	estap-STa1	fdeC	fimH	gad	hlyE	nlpI	terC	terC	traJ	yehA	yehB	yehC	yehD
PGAN01000001.1.fn	anr	anr	anr	cfaA	cfaB	cfaC	cfaD	cfaD	cfaE	clpK1	csgA	eatA	estah-STa2	etpB	etpC	fdeC	fimH	fyuA	gad	hha	hlyE	irp2	lngA	lngB	lngD	lngE	lngF	lngG	lngH	lngI	lngJ	lngP	lngR	lngS	lngT	lngX1	lngX2	nlpI	terC	terC	traJ	traT	traT	traT	traT	yehA	yehB	yehC	yehD
PGAO01000001.1.fn	AslA	anr	anr	astA	capU	cfaD	cotA	cotB	cotC	cotD	csgA	cstB	cstG	eatA	eltIAB-30	estah-STa3	etpB	etpC	fdeC	fimH	gad	hha	hlyE	iss	kpsE	kpsM_K15	lngA	lngB	lngD	lngE	lngF	lngG	lngH	lngI	lngJ	lngP	lngR	lngS	lngT	lngX1	lngX2	nlpI	ompT	terC	terC	traT	traT	yehA	yehB
PGAP01000001.1.fn	anr	anr	anr	cfaA	cfaB	cfaC	cfaD	cfaD	cfaE	clpK1	csgA	eatA	estah-STa2	etpB	etpC	fdeC	fimH	fyuA	gad	gad	hha	hlyE	irp2	lngA	lngB	lngD	lngE	lngF	lngG	lngH	lngI	lngJ	lngP	lngR	lngS	lngT	lngX1	lngX2	nlpI	terC	terC	traJ	traT	traT	traT	traT	yehA	yehB	yehC
PGAQ01000001.1.fn	AslA	anr	anr	astA	capU	cfaB	cotA	cotB	cotC	cotD	csaD	csgA	cstB	cstG	eatA	eltIAB-30	estah-STa3	etpB	etpC	fdeC	fimH	gad	hha	hlyE	iss	kpsE	kpsM_K15	lngA	lngB	lngD	lngE	lngF	lngG	lngH	lngI	lngJ	lngP	lngR	lngS	lngT	lngX1	lngX2	nlpI	ompT	terC	terC	traT	traT	yehA
PGAR01000001.1.fn	anr	anr	anr	cfaA	cfaB	cfaC	cfaD	cfaD	cfaE	clpK1	csgA	estah-STa2	etpB	etpC	etpC	fdeC	fimH	fyuA	gad	hha	hlyE	irp2	lngA	lngB	lngD	lngE	lngF	lngG	lngH	lngI	lngJ	lngP	lngR	lngS	lngT	lngX1	lngX2	nlpI	terC	terC	traJ	traT	traT	traT	traT	traT	yehA	yehB	yehC
PGAS01000001.1.fn	AslA	anr	astA	capU	cfaD	cotA	cotB	cotC	cotD	csgA	cstB	cstG	eatA	eltIAB-30	estah-STa3	etpB	etpC	fdeC	fimH	gad	hha	hlyE	iss	kpsE	kpsM_K15	nlpI	ompT	terC	terC	traT	traT	yehA	yehB	yehC	yehD	yghJ
PGAT01000001.1.fn	AslA	aalC	aalD	aalE	aalF	aalG	aalH	aalR	anr	anr	astA	capU	cba	cfaD	cia	cma	csgA	cstA	eltIAB-32	estah-STa3	fimH	gad	gad	hlyE	nlpI	terC	terC	tleA	traT	yehA	yehB	yehC	yehD
PGAU01000001.1.fn	anr	anr	anr	cfaA	cfaB	cfaC	cfaD	cfaD	cfaE	clpK1	csgA	eatA	estah-STa2	etpB	etpC	fdeC	fimH	fyuA	gad	gad	gad	gad	hha	hlyE	irp2	lngA	lngB	lngD	lngE	lngF	lngG	lngH	lngI	lngJ	lngP	lngR	lngS	lngT	lngX1	lngX2	nlpI	terC	terC	traJ	traT	traT	traT	traT	yehA
PGAV01000001.1.fn	anr	anr	anr	cfaA	cfaB	cfaC	cfaD	cfaD	cfaE	clpK1	csgA	eatA	estah-STa2	etpB	etpC	fdeC	fimH	fyuA	gad	gad	gad	gad	gad	gad	gad	gad	hha	hlyE	irp2	lngA	lngB	lngD	lngE	lngF	lngG	lngH	lngI	lngJ	lngP	lngR	lngS	lngT	lngX1	lngX2	nlpI	terC	terC	traJ	traT
PGAW01000001.1.fn	anr	csfB	csfC	csfD	csgA	csvA	eatA	eltIAB-32	estah-STa2	etpB	etpC	etpC	fdeC	fimH	fyuA	gad	gad	hha	hha	hlyE	irp2	iss	lpfA	nlpI	ompT	terC	terC	tibC	traJ	traT	yehA	yehB	yehC	yehD	yghJ
PGAX01000001.1.fn	AslA	clpK1	csgA	cswA	cswB	cswC	cswD	cswF	cswG	cswR	eltIAB-18	estap-STa1	fdeC	fimH	gad	hlyE	iss	nlpI	ompT	terC	terC	yehA	yehB	yehC	yehD	yghJ
PGAY01000001.1.fn	anr	anr	cfaA	cfaB	cfaC	cfaD	cfaE	cia	clpK1	csgA	eatA	estah-STa2	etpB	etpC	fdeC	fimH	fyuA	gad	gad	gad	gad	gad	gad	gad	gad	hha	hlyE	irp2	lngA	lngB	lngD	lngE	lngF	lngG	lngH	lngI	lngJ	lngP	lngR	lngS	lngT	lngX1	lngX2	nlpI	terC	terC	traJ	traT	traT
PGAZ01000001.1.fn	AslA	anr	anr	astA	capU	capU	cfaD	cotA	cotB	cotC	cotD	csgA	cstB	cstG	eatA	eltIAB-30	estah-STa3	etpB	etpC	fdeC	fimH	gad	hha	hlyE	iss	kpsE	kpsM_K15	lngA	lngB	lngD	lngE	lngF	lngG	lngH	lngI	lngJ	lngP	lngR	lngS	lngT	lngX1	lngX2	nlpI	ompT	terC	terC	traT	traT	yehA
PGBA01000001.1.fn	AslA	anr	astA	capU	capU	cmaHb	cosA	cosB	cosC	crsC	crsE	crsF	crsG	csgA	cswR	eatA	eltIAB-21	eltIAB-28	eltIAB-31	eltIAB-33	etpB	etpC	fdeC	fimH	fyuA	gad	gad	hha	hha	hha	hlyE	irp2	iss	lpfA	nlpI	ompT	sitA	terC	terC	tibA	traJ	traT	traT	yehA	yehB	yehC	yehD	yghJ
PGBB01000001.1.fn	anr	anr	anr	cfaA	cfaB	cfaC	cfaD	cfaD	cfaE	clpK1	csgA	estah-STa2	etpB	etpC	fdeC	fimH	fyuA	gad	gad	gad	gad	hha	hlyE	irp2	lngA	lngB	lngD	lngE	lngF	lngG	lngH	lngI	lngJ	lngP	lngR	lngS	lngT	lngX1	lngX2	nlpI	terC	terC	traJ	traT	traT	traT	traT	traT	yehA
PGBC01000001.1.fn	AslA	anr	anr	astA	capU	cfaD	cotA	cotB	cotC	cotD	csgA	cstB	cstG	eatA	eltIAB-30	estah-STa3	fdeC	fimH	gad	hha	hlyE	iss	kpsE	kpsM_K15	lngA	lngB	lngD	lngE	lngF	lngG	lngH	lngI	lngJ	lngP	lngR	lngS	lngT	lngX1	lngX2	nlpI	ompT	terC	terC	traT	yehA	yehB	yehC	yehD	yghJ
PGBD01000001.1.fn	AslA	anr	astA	capU	cfaD	csgA	cswA	cswB	cswC	cswE	cswF	cswG	cswR	eltIAB-18	estap-STa1	etpB	fdeC	fimH	gad	hha	hha	hlyE	iss	nlpI	sitA	terC	terC	traT	yehA	yehB	yehC	yehD	yghJ
PGBE01000001.1.fn	AslA	capU	csgA	cswA	cswB	cswC	cswE	cswF	cswG	cswR	eltIAB-18	estap-STa1	fdeC	fimH	gad	gad	hha	hlyE	nlpI	sitA	terC	terC	traT	yehA	yehB	yehC	yehD	yghJ
PGBF01000001.1.fn	AslA	anr	astA	capU	cfaD	cotA	cotB	cotC	cotD	csgA	cstA	cstF	cstG	eatA	eltIAB-30	estah-STa3	etpB	etpC	fdeC	fimH	gad	hha	hlyE	iss	kpsE	kpsM_K15	lngB	lngD	lngE	lngF	lngG	lngH	lngI	lngJ	lngP	lngR	lngS	lngT	lngX1	lngX2	nlpI	ompT	shiA	terC	terC	tia	yehA	yehC	yehD
PGBG01000001.1.fn	anr	anr	capU	cfaD	csgA	csnA	csnB	csnD	csnF	csnG	cstA	cswR	eltIAB-21	eltIAB-28	eltIAB-31	eltIAB-33	estah-STa3	estap-STa1	etpB	etpC	fdeC	fimH	fimH	fyuA	gad	hha	hlyE	irp2	iss	kpsE	lpfA	nlpI	sitA	terC	terC	traT	traT	yehA	yehB	yehC	yehD
PGBH01000001.1.fn	astA	csgA	estah-STa3	etpC	gad	hlyE	hra	iss	nlpI	terC	terC	traJ	traT	traT	yehA	yehB	yehC	yehD	yghJ	yghJ
PGBI01000001.1.fn	AslA	anr	astA	capU	cfaD	cotA	cotB	cotC	cotD	csgA	cstA	cstF	cstG	eatA	eltIAB-30	estah-STa3	etpB	etpC	fdeC	fimH	gad	hha	hlyE	iss	kpsE	kpsM_K15	lngB	lngD	lngE	lngF	lngG	lngH	lngI	lngJ	lngP	lngR	lngS	lngT	lngX1	lngX2	nlpI	ompT	shiA	terC	terC	tia	yehA	yehC	yehD
PGBJ01000001.1.fn	csfA	csfB	csfC	csfF	csgA	cssA	cssB	cssD	eatA	estah-STa3	fdeC	fimH	gad	hha	hha	hlyE	iss	lpfA	nlpI	ompT	shiA	terC	terC	tia	tibA	yehA	yehB	yehC	yehD	yghJ
PGBK01000001.1.fn	astA	csfF	csgA	cssA	cssB	cssC	estah-STa3	etpC	gad	hlyE	hra	iss	nlpI	terC	terC	traJ	traT	yehA	yehB	yehC	yehD	yghJ	yghJ
PGBM01000001.1.fn	anr	anr	anr	cfaA	cfaB	cfaC	cfaD	cfaD	cfaE	clpK1	csgA	eatA	estah-STa2	etpB	etpC	fdeC	fimH	fyuA	gad	gad	gad	gad	hha	hlyE	irp2	lngA	lngB	lngD	lngE	lngF	lngG	lngH	lngI	lngJ	lngP	lngR	lngS	lngT	lngX1	lngX2	nlpI	terC	terC	traJ	traT	traT	traT	traT	yehA
PGBN01000001.1.fn	AslA	anr	anr	astA	capU	cfaB	cfaD	cooA	cooC	csgA	cstB	cstG	eatA	eltIAB-30	estah-STa3	etpB	etpC	gad	hha	hlyE	iss	kpsE	kpsM_K15	lngA	lngB	lngD	lngE	lngF	lngG	lngH	lngI	lngJ	lngP	lngR	lngS	lngT	lngX1	lngX2	nlpI	ompT	terC	terC	traT	yehA	yehB	yehC	yehD	yghJ
PGBO01000001.1.fn	AslA	anr	anr	astA	capU	cfaA	cfaB	cfaC	cfaD	cfaE	csgA	cssA	cssB	cssC	eatA	espY2	estap-STa1	etpB	etpC	fimH	gad	gad	hlyE	nlpI	terC	terC	traJ	traT	traT	usp	yehA	yghJ
PGBP01000001.1.fn	AslA	anr	chuA	csgA	csnA	csnB	csnD	csnF	csnG	cswR	eatA	eltIAB-21	eltIAB-28	eltIAB-31	eltIAB-33	espY2	estap-STa1	fdeC	fimH	gad	hha	hlyE	hra	iss	nlpI	shiA	sitA	terC	terC	traT	traT	yehB	yehC	yehD	yghJ
PGBQ01000001.1.fn	anr	anr	anr	astA	cfaA	cfaB	cfaC	cfaD	cfaD	cfaE	clpK1	csgA	eatA	eltIAB-29	estah-STa2	etpB	etpC	fdeC	fimH	fyuA	gad	gad	gad	hha	hlyE	irp2	lngA	lngB	lngD	lngE	lngF	lngG	lngH	lngI	lngJ	lngP	lngR	lngS	lngT	lngX1	lngX2	nlpI	terC	terC	traJ	traT	traT	traT	yehA
PGBR01000001.1.fn	AslA	capU	csgA	cswA	cswB	cswC	cswE	cswF	cswG	cswR	eltIAB-18	estap-STa1	fdeC	fimH	gad	gad	hha	hlyE	nlpI	sitA	terC	terC	traT	yehA	yehB	yehC	yehD	yghJ
PGBS01000001.1.fn	anr	anr	anr	cfaA	cfaB	cfaC	cfaD	cfaD	cfaE	clpK1	csgA	eatA	estah-STa2	etpB	etpC	fdeC	fimH	fyuA	gad	hha	hlyE	irp2	lngA	lngB	lngD	lngE	lngF	lngG	lngH	lngI	lngJ	lngP	lngR	lngS	lngT	lngX1	lngX2	nlpI	terC	terC	traJ	traT	traT	traT	traT	yehA	yehB	yehC	yehD
PGBT01000001.1.fn	astA	capU	csgA	estah-STa3	etpC	gad	gad	gad	hlyE	hra	iss	nlpI	terC	terC	traJ	traT	traT	yehA	yehB	yehC	yehD	yghJ	yghJ
PGBU01000001.1.fn	csgA	etpB	etpC	gad	hlyE	hra	iss	nlpI	terC	terC	yehA	yehB	yehC	yehD	yghJ	yghJ
PGBX01000001.1.fn	anr	anr	astA	cfaA	cfaB	cfaC	cfaD	cfaE	csgA	eatA	estah-STa3	etpB	etpC	gad	gad	gad	hha	hlyE	hra	iss	nlpI	terC	terC	traJ	traT	traT	yehA	yehB	yehC	yehD	yghJ	yghJ
PGBY01000001.1.fn	anr	anr	csgA	csnA	csnB	csnD	csnF	csnG	cswR	eatA	eltIAB-21	eltIAB-28	eltIAB-31	eltIAB-33	estap-STa1	fdeC	fimH	fimH	fyuA	gad	hha	hlyE	irp2	iss	kpsE	lpfA	nlpI	sitA	terC	terC	traJ	traT	traT	yehA	yehB	yehC	yehD
PGBZ01000001.1.fn	anr	anr	anr	cfaA	cfaB	cfaC	cfaD	cfaD	cfaE	clpK1	csgA	eatA	estah-STa2	etpB	etpC	fdeC	fimH	fyuA	gad	gad	gad	gad	hha	hlyE	irp2	lngA	lngB	lngD	lngE	lngF	lngG	lngH	lngI	lngJ	lngP	lngR	lngS	lngT	lngX1	lngX2	nlpI	terC	terC	traJ	traT	traT	traT	traT	yehA
PGCA01000001.1.fn	anr	anr	anr	astA	cfaA	cfaB	cfaC	cfaD	cfaE	clpK1	csaD	csgA	eatA	estah-STa2	estah-STa3	etpB	etpC	fdeC	fimH	fyuA	gad	gad	gad	hha	hlyE	irp2	lngA	lngB	lngD	lngE	lngF	lngG	lngH	lngI	lngJ	lngP	lngR	lngS	lngT	lngX1	lngX2	nlpI	terC	terC	traJ	traT	traT	traT	traT
PGCB01000001.1.fn	anr	astA	capU	cfaD	csgA	cssA	cssB	cssD	eatA	eltIAB-18	estah-STa3	estap-STa1	etpB	fdeC	fimH	gad	gad	hlyE	iss	lngB	lngD	lngE	lngF	lngG	lngH	lngI	lngJ	lngP	lngR	lngS	lngT	lngX1	lngX2	lpfA	nlpI	papC	terC	terC	traJ	traT	yehA	yehC	yehD	yghJ
PGCC01000001.1.fn	AslA	astA	astA	astA	astA	astA	csgA	cswR	eatA	eltIAB-15	estah-STa2	etpB	etpB	etpC	fdeC	fimH	gad	gad	hha	hlyE	nlpI	terC	terC	traJ	traT	traT	yehA	yehB	yehC	yehD	yghJ
PGCD01000001.1.fn	astA	csgA	cssA	cssB	cssD	eltIAB-18	estah-STa3	estap-STa1	fdeC	fimH	gad	hlyE	lngB	lngD	lngE	lngF	lngG	lngH	lngI	lngJ	lngP	lngR	lngS	lngT	lngX1	lngX2	lpfA	nlpI	papC	terC	terC	traJ	traT	yehA	yehC	yehD	yghJ
PGCE01000001.1.fn	AslA	anr	anr	astA	capU	capU	cfaD	cotA	cotB	cotC	cotD	csgA	cstB	cstG	cswA	cswB	cswC	cswE	cswF	cswG	eatA	eltIAB-30	estah-STa3	fdeC	fimH	gad	hha	hlyE	iss	kpsE	kpsM_K15	lngA	lngB	lngD	lngE	lngF	lngG	lngH	lngI	lngJ	lngP	lngR	lngS	lngT	lngX1	lngX2	nlpI	ompT	terC
PGCF01000001.1.fn	anr	anr	anr	cfaA	cfaB	cfaC	cfaD	cfaD	cfaE	clpK1	csgA	eatA	estah-STa2	etpB	etpC	fdeC	fimH	fyuA	gad	gad	gad	gad	hha	hlyE	irp2	lngA	lngB	lngD	lngE	lngF	lngG	lngH	lngI	lngJ	lngP	lngR	lngS	lngT	lngX1	lngX2	nlpI	terC	terC	traJ	traT	traT	traT	traT	yehA
PGCG01000001.1.fn	AslA	anr	anr	astA	capU	cfaB	cfaD	cooA	cooC	csgA	cstB	cstG	eatA	eltIAB-30	estah-STa3	etpB	etpC	gad	hha	hlyE	iss	kpsE	kpsM_K15	nlpI	ompT	terC	terC	traT	yehA	yehB	yehC	yehD	yghJ
PGAA01000001.1.fn	AslA	anr	astA	capU	cfaD	csgA	cssA	cssB	cssC	espY2	estap-STa1	fimH	gad	hlyE	nlpI	terC	terC	usp	yghJ
PNRR01000001.1.fn	anr	anr	anr	cfaA	cfaB	cfaC	cfaD	cfaD	cfaE	csgA	estah-STa2	etpB	etpC	fdeC	fimH	gad	gad	hha	hlyE	lngB	lngD	lngE	lngF	lngG	lngH	lngI	lngJ	lngP	lngR	lngS	lngT	lngX1	lngX2	lpfA	nlpI	terC	terC	tibC	traJ	traT	traT	yehA	yehB	yehC	yehD	yghJ
PNRS01000001.1.fn	AslA	ORF3	ORF4	aamR	aap	aar	aatA	afaD	agg3A	agg3C	agg3D	aggR	air	anr	capU	chuA	csgA	eilA	fdeC	fyuA	gad	hha	hha	hlyE	hra	irp2	iss	iucC	iutA	kpsE	kpsMII_K5	nlpI	shiA	sitA	terC	terC	traJ	traT	yehA	yehB	yehC	yehD	yghJ
PNRT01000001.1.fn	anr	anr	anr	cfaA	cfaB	cfaC	cfaD	cfaD	cfaE	clpK1	csgA	eatA	estah-STa2	etpB	etpC	fdeC	fimH	fyuA	gad	gad	hha	hlyE	hra	irp2	lngA	lngB	lngD	lngE	lngF	lngG	lngH	lngI	lngJ	lngP	lngR	lngS	lngT	lngX1	lngX2	nlpI	shiB	terC	terC	traJ	traT	traT	yehA	yehB	yehC
PNRU01000001.1.fn	AslA	aaiC	aamR	capU	csgA	fdeC	fimH	fyuA	gad	hha	hlyE	hra	irp2	kpsE	kpsMII_K5	mchB	mchC	mchF	mcmA	nlpI	pic	sat	shiA	terC	terC	yghJ
PNRV01000001.1.fn	aamR	anr	cib	clpK1	csgA	fdeC	fimH	fyuA	gad	gad	hha	hlyE	hra	irp2	lngA	lngB	lngD	lngE	lngF	lngG	lngH	lngI	lngJ	lngP	lngR	lngS	lngT	lngX1	lngX2	nlpI	terC	terC	traJ	traT	traT	traT	yehA	yehB	yehC	yehD	yghJ
PNRW01000001.1.fn	aamR	anr	anr	anr	cfaA	cfaB	cfaC	cfaD	cfaD	cfaE	clpK1	csgA	eatA	estah-STa2	etpB	etpC	fdeC	fimH	fyuA	gad	gad	gad	gad	hha	hha	hlyE	hra	irp2	lngA	lngB	lngD	lngE	lngF	lngG	lngH	lngI	lngJ	lngP	lngR	lngS	lngT	lngX1	lngX2	nlpI	terC	terC	traJ	traT	traT
PNRX01000001.1.fn	AslA	anr	anr	cfaA	cfaB	cfaC	cfaD	cfaD	cfaE	cib	csgA	eatA	estah-STa2	etpB	etpC	fdeC	fimH	fyuA	gad	gad	hha	hlyE	irp2	lngB	lngD	lngE	lngF	lngG	lngH	lngI	lngI	lngJ	lngP	lngR	lngS	lngT	lngX1	lngX2	nlpI	terC	terC	tia	tibC	traT	yehA	yehB	yehC	yghJ
PNRY01000001.1.fn	AslA	csgA	fdeC	fimH	gad	gad	hha	hlyE	iss	iss	kpsE	kpsMII	kpsMII	nlpI	sitA	terC	terC	traJ	traT	yehA	yehB	yehC	yehD	yghJ
PNRZ01000001.1.fn	anr	anr	astA	cfaA	cfaB	cfaC	cfaD	cfaD	cfaE	csgA	estah-STa2	etpB	etpC	fdeC	fimH	gad	hha	hlyE	lngB	lngD	lngE	lngF	lngG	lngH	lngI	lngJ	lngP	lngR	lngS	lngT	lngX1	lngX2	lpfA	nlpI	terC	terC	tibA	traJ	traT	traT	yehA	yehB	yehC	yehD	yghJ
PNSA01000001.1.fn	csgA	estah-STa3	etpB	etpC	gad	gad	gad	gad	hlyE	iss	nlpI	terC	terC	yehA	yehB	yehC	yehD
PNSB01000001.1.fn	AslA	anr	anr	cfaA	cfaB	cfaC	cfaD	cfaD	cfaE	csgA	eatA	estah-STa2	etpB	etpC	fdeC	fimH	fyuA	gad	gad	hha	hlyE	irp2	lngB	lngD	lngE	lngF	lngG	lngH	lngI	lngI	lngJ	lngP	lngR	lngS	lngT	lngX1	lngX2	nlpI	terC	terC	tia	tibC	traT	yehA	yehB	yehC	yghJ
PNSC01000001.1.fn	AslA	cib	csgA	fdeC	fimH	fyuA	gad	gad	hha	hlyE	irp2	lngB	lngD	lngE	lngF	lngG	lngH	lngI	lngI	lngJ	lngP	lngR	lngS	lngT	lngX1	lngX2	nlpI	terC	terC	tia	tibC	yehA	yehB	yehC	yghJ
PNSD01000001.1.fn	anr	anr	anr	cfaA	cfaB	cfaC	cfaD	cfaD	cfaE	clpK1	csgA	eatA	estah-STa2	etpB	etpC	fdeC	fimH	fyuA	gad	hha	hlyE	hra	irp2	lngA	lngB	lngD	lngE	lngF	lngG	lngH	lngI	lngJ	lngP	lngR	lngS	lngT	lngX1	lngX2	nlpI	shiA	shiA	shiB	terC	terC	tia	traJ	traT	traT	yehA
PNSE01000001.1.fn	AslA	anr	astA	csgA	cssA	cssB	cssC	estah-STa3	fdeC	fimH	hha	hha	hlyE	iss	kpsE	kpsMIII	lngB	lngD	lngE	lngF	lngG	lngH	lngI	lngJ	lngP	lngR	lngS	lngT	lngX1	lngX2	nlpI	shiA	terC	terC	traJ	traT	yehA	yehB	yehC	yehD	yghJ
PNSF01000001.1.fn	anr	clpK1	csgA	fdeC	fimH	fyuA	gad	gad	gad	hha	hlyE	hra	irp2	lngA	lngB	lngD	lngE	lngF	lngG	lngH	lngI	lngJ	lngP	lngR	lngS	lngT	lngX1	lngX2	nlpI	shiA	shiA	shiB	terC	terC	tia	traJ	traT	traT	yehA	yehB	yehC	yehD	yghJ
PNSG01000001.1.fn	anr	anr	astA	cfaA	cfaB	cfaC	cfaD	cfaD	cfaE	csgA	eatA	estah-STa2	etpB	etpC	fdeC	fimH	gad	hha	hlyE	lngB	lngD	lngE	lngF	lngG	lngH	lngI	lngJ	lngP	lngR	lngS	lngT	lngX1	lngX2	lpfA	nlpI	terC	terC	tibA	traJ	traT	traT	yehA	yehB	yehC	yehD	yghJ
PNSH01000001.1.fn	aamR	anr	anr	anr	astA	cfaA	cfaB	cfaC	cfaD	cfaD	cfaE	clpK1	csgA	eatA	estah-STa2	etpB	etpC	fdeC	fimH	fyuA	gad	gad	gad	hha	hlyE	hra	irp2	lngA	lngB	lngD	lngE	lngF	lngG	lngH	lngI	lngJ	lngP	lngR	lngS	lngT	lngX1	lngX2	nlpI	terC	terC	traJ	traT	traT	yehA
PNSI01000001.1.fn	aamR	anr	anr	anr	cfaA	cfaB	cfaC	cfaD	cfaD	cfaE	clpK1	csgA	eatA	estah-STa2	etpB	etpC	fdeC	fimH	fyuA	gad	hha	hlyE	hra	irp2	lngA	lngB	lngD	lngE	lngF	lngG	lngH	lngI	lngJ	lngP	lngR	lngS	lngT	lngX1	lngX2	nlpI	terC	terC	traJ	traT	traT	traT	traT	yehA	yehB
PNSJ01000001.1.fn	anr	cia	csfB	csfC	csfD	csfF	csgA	cssA	cssB	cssD	eatA	estah-STa3	fdeC	fimH	fimH	gad	hha	hha	hlyE	iss	nlpI	shiB	terC	terC	traT	yehA	yehB	yehC	yehD	yghJ
PNSK01000001.1.fn	anr	anr	astA	capU	cfaD	csaA	csaB	csaC	csaD	csaE	csgA	cssA	cssB	cssD	eatA	estah-STa2	fimH	hha	iss	kpsE	kpsMII_K5	nlpI	ompT	shiA	terC	terC	traJ	yehA	yehB	yehC	yehD	yghJ
PNSL01000001.1.fn	anr	astA	cia	csfB	csfC	csfD	csfF	csgA	cssA	cssB	cssD	eatA	estah-STa3	fdeC	fimH	fimH	gad	hha	hlyE	iss	nlpI	shiA	terC	terC	tia	traT	traT	yehA	yehB	yehC	yehD	yghJ
PNSM01000001.1.fn	aamR	anr	anr	anr	cfaA	cfaB	cfaC	cfaD	cfaD	cfaE	clpK1	csgA	eatA	estah-STa2	etpB	etpC	fdeC	fimH	fyuA	gad	gad	gad	gad	gad	gad	gad	gad	hha	hlyE	hra	irp2	lngA	lngB	lngD	lngE	lngF	lngG	lngH	lngI	lngJ	lngP	lngR	lngS	lngT	lngX1	lngX2	nlpI	terC	terC
PNSN01000001.1.fn	aamR	anr	anr	anr	cfaA	cfaB	cfaC	cfaE	clpK1	csaD	csaD	csgA	eatA	estah-STa2	etpB	etpC	fdeC	fimH	fyuA	gad	gad	gad	hha	hlyE	hra	irp2	lngA	lngB	lngD	lngE	lngF	lngG	lngH	lngI	lngJ	lngP	lngR	lngS	lngT	lngX1	lngX2	nlpI	terC	terC	traJ	traT	traT	traT	traT
PNSO01000001.1.fn	astA	capU	csgA	cssA	cssB	cssD	eatA	estah-STa3	fdeC	fimH	gad	hlyE	lngB	lngD	lngE	lngF	lngG	lngH	lngI	lngJ	lngP	lngR	lngS	lngT	lngX1	lngX2	nlpI	papC	terC	terC	traT	yehA	yehB	yehC	yehD
PNSP01000001.1.fn	AslA	anr	csgA	fdeC	fimH	fyuA	gad	gad	hha	hlyE	irp2	lngB	lngD	lngE	lngF	lngG	lngH	lngI	lngI	lngJ	lngP	lngR	lngS	lngT	lngX1	lngX2	nlpI	terC	terC	tia	tibC	traT	yehA	yehB	yehC	yghJ
PNSQ01000001.1.fn	aamR	anr	anr	anr	cfaA	cfaB	cfaC	cfaD	cfaD	cfaE	clpK1	csgA	eatA	estah-STa2	etpB	etpC	fdeC	fimH	fyuA	gad	gad	gad	gad	hha	hha	hlyE	hra	irp2	lngA	lngB	lngD	lngE	lngF	lngG	lngH	lngI	lngJ	lngP	lngR	lngS	lngT	lngX1	lngX2	nlpI	terC	terC	traJ	traT	traT
PNSR01000001.1.fn	aamR	anr	anr	anr	cfaA	cfaB	cfaC	cfaD	cfaD	cfaE	clpK1	csgA	eatA	estah-STa2	etpB	etpC	fdeC	fimH	fyuA	gad	gad	gad	hha	hha	hlyE	hra	irp2	lngA	lngB	lngD	lngE	lngF	lngG	lngH	lngI	lngJ	lngP	lngR	lngS	lngT	lngX1	lngX2	nlpI	terC	terC	traJ	traT	traT	yehA
PNSS01000001.1.fn	astA	capU	csgA	cssA	cssB	cssD	estah-STa3	fdeC	fimH	gad	gad	hlyE	lngB	lngD	lngE	lngF	lngG	lngH	lngI	lngJ	lngP	lngR	lngS	lngT	lngX1	lngX2	nlpI	papC	terC	terC	traT	yehA	yehB	yehC	yehD
PNST01000001.1.fn	anr	astA	cia	csfB	csfC	csfD	csfF	csgA	cssA	cssB	cssD	eatA	estah-STa3	fdeC	fimH	fimH	gad	hha	hha	hha	hlyE	iss	nlpI	shiB	terC	terC	traJ	traT	traT	yehA	yehB	yehC	yehD	yghJ
PNSU01000001.1.fn	anr	anr	anr	astA	cfaA	cfaB	cfaC	cfaD	cfaD	cfaE	csgA	eatA	estah-STa2	etpB	etpC	fdeC	fimH	gad	gad	hha	hlyE	iss	iss	lngB	lngD	lngE	lngF	lngG	lngH	lngI	lngJ	lngP	lngR	lngS	lngT	lngX1	lngX2	lpfA	nlpI	terC	terC	tibC	traJ	traT	yehA	yehB	yehC	yehD	yghJ
PNSV01000001.1.fn	anr	anr	anr	astA	cfaA	cfaB	cfaC	cfaD	cfaD	cfaE	cib	csgA	eatA	estah-STa2	etpB	etpC	fdeC	fimH	gad	gad	gad	hha	hlyE	lngB	lngD	lngE	lngF	lngG	lngH	lngI	lngJ	lngP	lngR	lngS	lngT	lngX1	lngX2	lpfA	nlpI	terC	terC	tibC	traJ	traJ	traT	traT	yehA	yehB	yehC
PNSW01000001.1.fn	anr	anr	astA	cfaA	cfaB	cfaC	cfaD	cfaD	cfaE	cib	csgA	eatA	estah-STa2	etpB	etpC	fdeC	fimH	gad	gad	gad	hha	hlyE	lngB	lngD	lngE	lngF	lngG	lngH	lngI	lngJ	lngP	lngR	lngS	lngT	lngX1	lngX2	lpfA	nlpI	terC	terC	tibC	traJ	traT	traT	yehA	yehB	yehC	yehD	yghJ
PNSX01000001.1.fn	anr	anr	astA	cfaA	cfaB	cfaC	cfaD	cfaD	cfaE	cib	csgA	eatA	estah-STa2	etpB	etpC	fdeC	fimH	gad	gad	gad	hha	hlyE	lngB	lngD	lngE	lngF	lngG	lngH	lngI	lngJ	lngP	lngR	lngS	lngT	lngX1	lngX2	lpfA	nlpI	terC	terC	tibC	traJ	traT	traT	yehA	yehB	yehC	yehD	yghJ
PNSY01000001.1.fn	anr	anr	astA	cfaA	cfaB	cfaC	cfaD	cfaD	cfaE	csgA	eatA	estah-STa2	etpB	etpC	fdeC	fimH	gad	hha	hlyE	lngB	lngD	lngE	lngF	lngG	lngH	lngI	lngJ	lngP	lngR	lngS	lngT	lngX1	lngX2	lpfA	nlpI	terC	terC	tibC	yehA	yehB	yehC	yehD	yghJ
PNSZ01000001.1.fn	anr	anr	anr	astA	cfaA	cfaB	cfaC	cfaD	cfaD	cfaE	csgA	eatA	estah-STa2	etpB	etpC	fdeC	fimH	gad	hha	hlyE	lngB	lngD	lngE	lngF	lngG	lngH	lngI	lngJ	lngP	lngR	lngS	lngT	lngX1	lngX2	lpfA	nlpI	terC	terC	tibC	traJ	traT	yehA	yehB	yehC	yehD	yghJ
PNTA01000001.1.fn	AslA	anr	anr	astA	cfaA	cfaB	cfaC	cfaD	cfaD	cfaE	csgA	eatA	estah-STa2	etpB	etpC	fdeC	fimH	fyuA	gad	gad	hha	hlyE	irp2	lngA	lngB	lngD	lngE	lngF	lngG	lngH	lngI	lngJ	lngP	lngR	lngS	lngT	lngX1	lngX2	nlpI	terC	terC	traT	yehA	yehB	yehC	yghJ
PNTB01000001.1.fn	anr	anr	astA	cfaA	cfaB	cfaC	cfaD	cfaD	cfaE	csgA	eatA	estah-STa2	etpB	etpC	fdeC	fimH	gad	hha	hlyE	iss	iss	lngB	lngD	lngE	lngF	lngG	lngH	lngI	lngJ	lngP	lngR	lngS	lngT	lngX1	lngX2	lpfA	nlpI	terC	terC	tibC	yehA	yehB	yehC	yehD	yghJ
PNTC01000001.1.fn	anr	anr	astA	cfaA	cfaB	cfaC	cfaD	cfaD	cfaE	csgA	eatA	estah-STa2	etpB	etpC	fdeC	fimH	gad	gad	gad	hha	hlyE	lngB	lngD	lngE	lngF	lngG	lngH	lngI	lngJ	lngP	lngR	lngS	lngT	lngX1	lngX2	lpfA	nlpI	terC	terC	tibC	traJ	traT	traT	yehA	yehB	yehC	yehD	yghJ
PNTD01000001.1.fn	anr	capU	cfaD	csgA	cswR	eatA	estah-STa3	etpB	etpC	fdeC	gad	gad	gad	gad	hha	hlyE	lngB	lngD	lngE	lngF	lngG	lngH	lngI	lngJ	lngP	lngR	lngS	lngT	lngX1	lngX2	lpfA	nlpI	papC	terC	terC	yehA	yehB	yehC	yehD	yghJ
PNTE01000001.1.fn	aamR	anr	anr	anr	astA	cfaA	cfaB	cfaC	cfaD	cfaD	cfaE	clpK1	csgA	eatA	estah-STa2	etpB	etpC	fdeC	fimH	fyuA	gad	gad	hha	hlyE	hra	irp2	lngA	lngB	lngD	lngE	lngF	lngG	lngH	lngI	lngJ	lngP	lngR	lngS	lngT	lngX1	lngX2	nlpI	terC	terC	traJ	traT	traT	yehA	yehB
PNTF01000001.1.fn	aamR	anr	anr	anr	cfaA	cfaB	cfaC	cfaD	cfaD	cfaE	clpK1	csgA	eatA	estah-STa2	etpB	etpC	fdeC	fimH	fyuA	gad	hha	hlyE	hra	irp2	lngA	lngB	lngD	lngE	lngF	lngG	lngH	lngI	lngJ	lngP	lngR	lngS	lngT	lngX1	lngX2	nlpI	terC	terC	traJ	yehA	yehB	yehC	yehD	yghJ
PNTG01000001.1.fn	AslA	anr	cba	cba	csgA	fdeC	fimH	fyuA	gad	gad	hha	hlyE	iha	irp2	iss	iss	iucC	iutA	nlpI	terC	terC	traJ	traT	yehA	yehB	yehC
PNTH01000001.1.fn	aamR	anr	anr	anr	cfaA	cfaB	cfaC	cfaD	cfaD	cfaE	clpK1	csgA	eatA	estah-STa2	etpB	etpC	fdeC	fimH	fyuA	gad	gad	hha	hlyE	hra	irp2	lngA	lngB	lngD	lngE	lngF	lngG	lngH	lngI	lngJ	lngP	lngR	lngS	lngT	lngX1	lngX2	nlpI	terC	terC	traJ	yehA	yehB	yehC	yehD	yghJ
PNTI01000001.1.fn	aamR	anr	anr	anr	astA	cfaA	cfaB	cfaC	cfaD	cfaD	cfaE	clpK1	csgA	eatA	estah-STa2	etpB	etpC	fdeC	fimH	fyuA	gad	gad	hha	hlyE	hra	irp2	lngA	lngB	lngD	lngE	lngF	lngG	lngH	lngI	lngJ	lngP	lngR	lngS	lngT	lngX1	lngX2	nlpI	terC	terC	traJ	traT	traT	yehA	yehB
PNTJ01000001.1.fn	aamR	anr	anr	anr	cfaA	cfaB	cfaC	cfaD	cfaD	cfaE	clpK1	csgA	eatA	estah-STa2	etpB	etpC	fdeC	fimH	fyuA	gad	hha	hlyE	hra	irp2	lngA	lngB	lngD	lngE	lngF	lngG	lngH	lngI	lngJ	lngP	lngR	lngS	lngT	lngX1	lngX2	nlpI	terC	terC	traJ	traT	traT	yehA	yehB	yehC	yehD
PNTK01000001.1.fn	astA	csgA	fdeC	fimH	gad	hha	hlyE	lngB	lngD	lngE	lngF	lngG	lngH	lngI	lngJ	lngP	lngR	lngS	lngT	lngX1	lngX2	lpfA	nlpI	terC	terC	tibC	traJ	traT	traT	yehA	yehB	yehC	yehD	yghJ
PNTL01000001.1.fn	anr	anr	anr	cfaA	cfaB	cfaC	cfaD	cfaD	cfaE	clpK1	csgA	eatA	estah-STa2	etpB	etpC	fdeC	fimH	fyuA	gad	gad	gad	gad	hha	hlyE	hra	irp2	lngA	lngB	lngD	lngE	lngF	lngG	lngH	lngI	lngJ	lngP	lngR	lngS	lngT	lngX1	lngX2	nlpI	shiB	terC	terC	traJ	traT	traT	yehA
PNTM01000001.1.fn	aamR	anr	anr	anr	cfaA	cfaA	cfaA	cfaB	cfaB	cfaB	cfaC	cfaC	cfaC	cfaD	cfaD	cfaD	cfaE	cfaE	cfaE	clpK1	csfA	csgA	estah-STa2	etpB	etpB	etpC	etpC	fdeC	fimH	fyuA	gad	hha	hlyE	hra	irp2	nlpI	terC	terC	traJ	yehA	yehB	yehC	yehD	yghJ
PNTN01000001.1.fn	AslA	anr	anr	cfaA	cfaB	cfaC	cfaD	cfaD	cfaE	csgA	eatA	estah-STa2	etpB	etpC	fdeC	fimH	fyuA	gad	gad	hha	hlyE	irp2	lngA	lngB	lngD	lngE	lngF	lngG	lngH	lngI	lngJ	lngP	lngR	lngS	lngT	lngX1	lngX2	nlpI	terC	terC	traT	yehA	yehB	yehC	yghJ
PNTO01000001.1.fn	AslA	anr	anr	anr	astA	cfaA	cfaB	cfaC	cfaD	cfaD	cfaE	csgA	eatA	estah-STa2	etpB	etpC	fdeC	fimH	fyuA	gad	gad	hha	hlyE	irp2	lngB	lngD	lngE	lngF	lngG	lngH	lngI	lngI	lngJ	lngP	lngR	lngS	lngT	lngX1	lngX2	nlpI	terC	terC	tia	tibC	yehA	yehB	yehC	yghJ
PNTP01000001.1.fn	AslA	anr	anr	cfaA	cfaB	cfaC	cfaD	cfaD	cfaE	csgA	eatA	estah-STa2	etpB	etpC	fdeC	fimH	fyuA	gad	gad	hha	hlyE	irp2	lngA	lngB	lngD	lngE	lngF	lngG	lngH	lngI	lngJ	lngP	lngR	lngS	lngT	lngX1	lngX2	nlpI	terC	terC	traT	yehA	yehB	yehC	yghJ
PNTQ01000001.1.fn	C719-09_SefB:unpublished	C719-09_SefC:unpublished	aaiC	aap	aar	aatA	aggR	anr	astA	capU	cseA	csgA	fdeC	gad	hha	hlyE	lpfA	nlpI	pic	sepA	terC	terC	traJ	traT	yehA	yehB	yehC	yehD	yghJ
PNTR01000001.1.fn	anr	anr	anr	cfaA	cfaB	cfaC	cfaD	cfaD	cfaE	clpK1	csgA	eatA	estah-STa2	etpB	etpC	fdeC	fimH	fyuA	gad	gad	hha	hlyE	irp2	lngA	lngB	lngD	lngE	lngF	lngG	lngH	lngI	lngJ	lngP	lngR	lngS	lngT	lngX1	lngX2	nlpI	terC	terC	traJ	traT	traT	yehA	yehB	yehC	yehD	yghJ
PNTS01000001.1.fn	anr	anr	anr	cfaA	cfaB	cfaC	cfaD	cfaD	cfaE	clpK1	csgA	eatA	estah-STa2	etpB	etpC	fdeC	fimH	fyuA	gad	gad	hha	hlyE	hra	irp2	lngA	lngB	lngD	lngE	lngF	lngG	lngH	lngI	lngJ	lngP	lngR	lngS	lngT	lngX1	lngX2	nlpI	shiB	terC	terC	traJ	traT	traT	yehA	yehB	yehC
PNTT01000001.1.fn	aamR	anr	anr	anr	cfaA	cfaB	cfaC	cfaD	cfaD	cfaE	cib	clpK1	csgA	eatA	estah-STa2	etpB	etpC	fdeC	fimH	fyuA	gad	gad	gad	gad	hha	hlyE	hra	irp2	lngA	lngB	lngC	lngE	lngF	lngG	lngH	lngI	lngJ	lngP	lngR	lngS	lngT	lngX1	lngX2	nlpI	terC	terC	traT	traT	yehA
PNTU01000001.1.fn	aamR	anr	anr	anr	cfaA	cfaB	cfaC	cfaD	cfaD	cfaE	clpK1	csgA	eatA	estah-STa2	etpB	etpC	fdeC	fimH	fyuA	gad	gad	hha	hlyE	hra	irp2	lngA	lngB	lngC	lngE	lngF	lngG	lngH	lngI	lngJ	lngP	lngR	lngS	lngT	lngX1	lngX2	nlpI	terC	terC	traT	traT	yehA	yehB	yehC	yehD
PNTV01000001.1.fn	anr	cia	csfB	csfC	csfD	csfF	csgA	cssA	cssB	cssD	eatA	estah-STa3	fdeC	fimH	fimH	gad	hha	hha	hlyE	iss	nlpI	shiB	terC	terC	traT	yehA	yehB	yehC	yehD	yghJ
PNTW01000001.1.fn	aamR	anr	anr	anr	cfaA	cfaB	cfaC	cfaD	cfaD	cfaE	clpK1	csgA	eatA	estah-STa2	etpB	etpC	fdeC	fimH	fyuA	gad	hha	hlyE	hra	irp2	nlpI	terC	terC	traT	yehA	yehB	yehC	yehD	yghJ
PNTX01000001.1.fn	anr	anr	astA	cfaA	cfaB	cfaC	cfaD	cfaD	cfaE	csgA	eatA	estah-STa2	etpB	etpC	fdeC	fimH	gad	gad	gad	hha	hlyE	lngB	lngD	lngE	lngF	lngG	lngH	lngI	lngJ	lngP	lngR	lngS	lngT	lngX1	lngX2	lpfA	nlpI	terC	terC	tibA	traJ	traT	yehA	yehB	yehC	yehD	yghJ
PNTY01000001.1.fn	aamR	anr	anr	anr	cfaA	cfaB	cfaC	cfaD	cfaD	cfaE	clpK1	csgA	eatA	estah-STa2	etpB	etpC	fdeC	fimH	fyuA	gad	gad	gad	gad	hha	hlyE	hra	irp2	lngA	lngB	lngC	lngE	lngF	lngG	lngH	lngI	lngJ	lngP	lngR	lngS	lngT	lngX1	lngX2	nlpI	terC	terC	traT	traT	traT	traT
PNTZ01000001.1.fn	astA	csgA	estah-STa3	etpB	etpC	gad	gad	gad	gad	hlyE	hra	iss	nlpI	terC	terC	traJ	traT	yehA	yehB	yehC	yehD	yghJ	yghJ
PNUA01000001.1.fn	anr	astA	capU	cia	clpK1	csfB	csfC	csfD	csfF	csgA	cssA	cssB	cssD	eatA	estah-STa3	fdeC	fimH	fimH	gad	gad	gad	gad	hha	hha	hlyE	iss	nlpI	shiB	terC	terC	traT	traT	yehA	yehB	yehC	yehD	yghJ
PNUB01000001.1.fn	anr	capU	cia	clpK1	csfB	csfC	csfD	csfF	csgA	cssA	cssB	cssD	eatA	eltIAB-15	estah-STa3	fdeC	fimH	fimH	gad	hha	hha	hlyE	iss	nlpI	shiB	terC	terC	traT	traT	yehA	yehB	yehC	yehD	yghJ
PNUC01000001.1.fn	anr	cia	csfB	csfC	csfD	csfF	csgA	cssA	cssB	cssD	eatA	estah-STa3	fdeC	fimH	fimH	gad	hha	hha	hlyE	iss	nlpI	shiB	terC	terC	traJ	traT	traT	yehA	yehB	yehC	yehD	yghJ
PNUD01000001.1.fn	anr	anr	astA	cfaA	cfaB	cfaC	cfaD	cfaD	cfaE	csgA	eatA	estah-STa2	etpB	etpC	fdeC	fimH	gad	gad	gad	hha	hlyE	lngB	lngD	lngE	lngF	lngG	lngH	lngI	lngJ	lngP	lngR	lngS	lngT	lngX1	lngX2	lpfA	nlpI	terC	terC	tibA	traJ	traT	yehA	yehB	yehC	yehD	yghJ
PNUE01000001.1.fn	aamR	anr	anr	anr	cfaA	cfaB	cfaC	cfaD	cfaD	cfaE	clpK1	csgA	eatA	estah-STa2	etpB	etpC	fdeC	fimH	fyuA	gad	gad	gad	gad	hha	hlyE	hra	irp2	lngA	lngB	lngC	lngE	lngF	lngG	lngH	lngI	lngJ	lngP	lngR	lngS	lngT	lngX1	lngX2	nlpI	terC	terC	traT	traT	traT	traT
PNUF01000001.1.fn	aamR	anr	anr	anr	cfaA	cfaB	cfaC	cfaD	cfaD	cfaE	clpK1	csgA	eatA	estah-STa2	etpB	etpC	fdeC	fimH	fyuA	gad	gad	hha	hlyE	hra	irp2	lngA	lngB	lngC	lngE	lngF	lngG	lngH	lngI	lngJ	lngP	lngR	lngS	lngT	lngX1	lngX2	nlpI	terC	terC	traT	traT	traT	traT	yehA	yehB
PNUG01000001.1.fn	aamR	anr	anr	anr	cfaA	cfaB	cfaC	cfaD	cfaD	cfaE	clpK1	csgA	eatA	estah-STa2	etpB	etpC	fdeC	fimH	fyuA	gad	gad	hha	hlyE	hra	irp2	lngA	lngB	lngC	lngE	lngF	lngG	lngH	lngI	lngJ	lngP	lngR	lngS	lngT	lngX1	lngX2	nlpI	terC	terC	traT	traT	traT	traT	yehA	yehB
PNUH01000001.1.fn	aamR	anr	capU	cfaD	csgA	csuA1	csuA2	csuB	csuC	csuD	eatA	estah-STa3	etpB	etpC	fdeC	gad	hha	hlyE	hra	iss	lpfA	nlpI	terC	terC	tibA	traT	traT	yehA	yehB	yehC	yehD	yghJ	yghJ
PNUI01000001.1.fn	anr	anr	anr	cfaA	cfaB	cfaC	cfaD	cfaE	clpK1	csaD	csgA	eatA	estah-STa2	etpB	etpC	fdeC	fimH	fyuA	gad	gad	hha	hlyE	irp2	lngA	lngB	lngD	lngE	lngF	lngG	lngH	lngI	lngJ	lngP	lngR	lngS	lngT	lngX1	lngX2	nlpI	terC	terC	traJ	traT	traT	yehA	yehB	yehC	yehD	yghJ
PNUJ01000001.1.fn	anr	anr	anr	cfaA	cfaB	cfaC	cfaD	cfaE	clpK1	csaD	csgA	eatA	estah-STa2	etpB	etpC	fdeC	fimH	fyuA	gad	gad	gad	gad	hha	hlyE	irp2	lngA	lngB	lngD	lngE	lngF	lngG	lngH	lngI	lngJ	lngP	lngR	lngS	lngT	lngX1	lngX2	nlpI	terC	terC	traT	traT	traT	traT	traT	yehA
PNUK01000001.1.fn	aamR	anr	anr	anr	cfaA	cfaB	cfaC	cfaD	cfaD	cfaE	clpK1	csgA	eatA	estah-STa2	etpB	etpC	fdeC	fimH	fyuA	gad	gad	hha	hlyE	hra	irp2	nlpI	terC	terC	traT	yehA	yehB	yehC	yehD	yghJ
PNUL01000001.1.fn	aamR	anr	anr	anr	cfaA	cfaB	cfaC	cfaD	cfaD	cfaE	clpK1	csgA	eatA	estah-STa2	etpB	etpC	fdeC	fimH	fyuA	gad	hha	hlyE	hra	irp2	nlpI	terC	terC	traJ	traT	traT	yehA	yehB	yehC	yehD	yghJ
PNUM01000001.1.fn	aamR	anr	anr	anr	cfaA	cfaB	cfaC	cfaD	cfaD	cfaE	clpK1	csgA	eatA	estah-STa2	etpB	etpC	fdeC	fimH	fyuA	gad	gad	hha	hlyE	hra	irp2	lngA	lngB	lngD	lngE	lngF	lngG	lngH	lngI	lngJ	lngP	lngR	lngS	lngT	lngX1	lngX2	nlpI	terC	terC	traJ	traT	traT	yehA	yehB	yehC
PNUN01000001.1.fn	aamR	anr	anr	anr	cfaA	cfaB	cfaC	cfaD	cfaD	cfaE	cib	clpK1	csgA	eatA	estah-STa2	etpB	etpC	fdeC	fimH	fyuA	gad	gad	hha	hlyE	hra	irp2	lngA	lngB	lngC	lngE	lngF	lngG	lngH	lngI	lngJ	lngP	lngR	lngS	lngT	lngX1	lngX2	nlpI	terC	terC	traT	traT	traT	traT	traT
PNUO01000001.1.fn	aamR	anr	anr	anr	cfaA	cfaB	cfaC	cfaD	cfaD	cfaE	cib	clpK1	csgA	eatA	estah-STa2	etpB	etpC	fdeC	fimH	fyuA	gad	gad	hha	hlyE	hra	irp2	lngA	lngB	lngC	lngE	lngF	lngG	lngH	lngI	lngJ	lngP	lngR	lngS	lngT	lngX1	lngX2	nlpI	terC	terC	traT	traT	traT	traT	traT
PNUP01000001.1.fn	aamR	anr	anr	anr	cfaA	cfaB	cfaC	cfaD	cfaD	cfaE	clpK1	csgA	eatA	estah-STa2	etpB	etpC	fdeC	fimH	fyuA	gad	gad	hha	hlyE	hra	irp2	lngA	lngB	lngD	lngE	lngF	lngG	lngH	lngI	lngJ	lngP	lngR	lngS	lngT	lngX1	lngX2	nlpI	terC	terC	traJ	traT	traT	traT	traT	traT
PNUQ01000001.1.fn	aamR	anr	anr	anr	cfaA	cfaB	cfaC	cfaD	cfaD	cfaE	clpK1	csgA	eatA	estah-STa2	etpB	etpC	fdeC	fimH	fyuA	gad	gad	gad	gad	hha	hlyE	hra	irp2	lngA	lngB	lngC	lngE	lngF	lngG	lngH	lngI	lngJ	lngP	lngR	lngS	lngT	lngX1	lngX2	nlpI	terC	terC	traT	traT	traT	traT
PNUR01000001.1.fn	aamR	anr	anr	anr	cfaA	cfaB	cfaC	cfaD	cfaD	cfaE	clpK1	csgA	eatA	estah-STa2	etpB	etpC	fdeC	fimH	fyuA	gad	hha	hlyE	hra	irp2	nlpI	terC	terC	traJ	traT	traT	yehA	yehB	yehC	yehD	yghJ
PNUS01000001.1.fn	aamR	anr	anr	anr	cfaA	cfaB	cfaC	cfaD	cfaD	cfaE	clpK1	csgA	eatA	estah-STa2	etpB	etpC	fdeC	fimH	fyuA	gad	gad	hha	hlyE	hra	irp2	lngA	lngB	lngD	lngE	lngF	lngG	lngH	lngI	lngJ	lngP	lngR	lngS	lngT	lngX1	lngX2	nlpI	shiA	terC	terC	tia	traJ	traT	traT	yehA
PNUT01000001.1.fn	AslA	aap	anr	astA	csgA	fdeC	fimH	gad	hlyE	iss	kpsE	kpsMII	nlpI	ompT	shiA	terC	terC	traJ	yehA	yghJ
PNUU01000001.1.fn	aamR	anr	anr	anr	cfaA	cfaB	cfaC	cfaD	cfaD	cfaE	clpK1	csgA	eatA	estah-STa2	etpB	etpC	fdeC	fimH	fyuA	gad	hha	hlyE	hra	irp2	lngA	lngB	lngD	lngE	lngF	lngG	lngH	lngI	lngJ	lngP	lngR	lngS	lngT	lngX1	lngX2	nlpI	shiA	terC	terC	tia	traJ	traT	traT	yehA	yehB
PNUV01000001.1.fn	AslA	aamR	afaD	anr	clpK1	csgA	fdeC	fyuA	gad	hha	hha	hra	irp2	nlpI	shiA	terC	terC	tia	traT	yehA	yehB	yehC	yehD
PNUW01000001.1.fn	anr	anr	anr	cfaA	cfaB	cfaC	cfaD	cfaD	cfaE	clpK1	csgA	eatA	estah-STa2	etpB	etpC	fdeC	fimH	fyuA	gad	gad	gad	hha	hlyE	irp2	lngA	lngB	lngD	lngE	lngF	lngG	lngH	lngI	lngJ	lngP	lngR	lngS	lngT	lngX1	lngX2	nlpI	terC	terC	traT	traT	traT	traT	yehA	yehB	yehC
PNUX01000001.1.fn	aamR	anr	anr	anr	cfaA	cfaB	cfaC	cfaD	cfaD	cfaE	clpK1	csgA	eatA	estah-STa2	etpB	etpC	fdeC	fimH	fyuA	gad	hha	hlyE	hra	irp2	lngA	lngB	lngD	lngE	lngF	lngG	lngH	lngI	lngJ	lngP	lngR	lngS	lngT	lngX1	lngX2	nlpI	terC	terC	traJ	traT	traT	traT	traT	yehA	yehB
PNUY01000001.1.fn	AslA	anr	anr	cfaA	cfaB	cfaC	cfaD	cfaD	cfaE	csgA	eatA	estah-STa2	etpB	etpC	fdeC	fimH	fyuA	gad	hha	hlyE	irp2	lngA	lngB	lngD	lngE	lngF	lngG	lngH	lngI	lngJ	lngP	lngR	lngS	lngT	lngX1	lngX2	nlpI	terC	terC	traJ	yehA	yehB	yehC	yghJ
PNUZ01000001.1.fn	anr	anr	astA	cfaA	cfaB	cfaC	cfaD	cfaD	cfaE	csgA	eatA	estah-STa2	etpB	etpC	fdeC	fimH	gad	hha	hlyE	lngB	lngD	lngE	lngF	lngG	lngH	lngI	lngJ	lngP	lngR	lngS	lngT	lngX1	lngX2	lpfA	nlpI	terC	terC	tibC	traT	traT	yehA	yehB	yehC	yehD	yghJ
PNVA01000001.1.fn	astA	csgA	eatA	fdeC	fimH	gad	hlyE	iss	lngH	lngI	lngJ	lngP	lpfA	nlpI	ompT	terC	terC	yehA	yehB	yehC	yehD
PNVB01000001.1.fn	anr	anr	astA	cfaA	cfaB	cfaC	cfaD	cfaD	cfaE	csgA	eatA	estah-STa2	etpB	etpC	fdeC	fimH	gad	hha	hlyE	lngB	lngD	lngE	lngF	lngG	lngH	lngI	lngJ	lngP	lngR	lngS	lngT	lngX1	lngX2	lpfA	nlpI	terC	terC	tibC	traJ	traT	traT	yehA	yehB	yehC	yehD	yghJ
PNVC01000001.1.fn	AslA	ORF3	ORF4	aap	aar	aatA	afaD	agg3C	agg3D	agg5A	aggR	air	anr	anr	anr	astA	capU	cfaA	cfaB	cfaC	cfaD	cfaE	chuA	csgA	eatA	eilA	espY2	estah-STa2	etpC	fdeC	fimH	gad	gad	hlyE	hra	iss	kpsE	kpsMII_K5	lngA	lngB	lngD	lngE	lngF	lngG	lngH	lngI	lngJ	lngP	lngR
PNVD01000001.1.fn	AslA	ORF3	ORF4	aamR	aap	aar	aatA	afaD	aggA	aggC	aggD	aggR	air	anr	capU	chuA	csaD	csgA	eilA	espY2	fdeC	fyuA	gad	hha	hha	hha	hlyE	hra	iha	irp2	iucC	iutA	kpsE	kpsMII_K52	nlpI	papA_F43	sat	sitA	terC	terC	traT	yehB	yehC	yehD
PNVE01000001.1.fn	anr	cia	csfB	csfC	csfD	csfF	csgA	cssA	cssB	cssD	eatA	estah-STa3	fdeC	fimH	fimH	gad	gad	hha	hha	hlyE	iss	nlpI	shiB	terC	terC	traJ	traT	traT	yehA	yehB	yehC	yehD	yghJ
PNVF01000001.1.fn	aamR	anr	anr	anr	cfaA	cfaB	cfaC	cfaD	cfaD	cfaE	clpK1	csgA	eatA	estah-STa2	etpB	etpC	fdeC	fimH	fyuA	gad	gad	hha	hlyE	hra	irp2	lngA	lngB	lngD	lngE	lngF	lngG	lngH	lngI	lngJ	lngP	lngR	lngS	lngT	lngX1	lngX2	nlpI	terC	terC	traJ	traT	traT	traT	traT	traT
PNVG01000001.1.fn	aamR	anr	anr	anr	cfaA	cfaB	cfaC	cfaD	cfaD	cfaE	clpK1	csgA	eatA	estah-STa2	etpB	etpC	fdeC	fimH	fyuA	gad	hha	hlyE	hra	irp2	lngA	lngB	lngD	lngE	lngF	lngG	lngH	lngI	lngJ	lngP	lngR	lngS	lngT	lngX1	lngX2	nlpI	terC	terC	traJ	traT	traT	traT	traT	yehA	yehB
PNVH01000001.1.fn	AslA	anr	anr	cfaA	cfaB	cfaC	cfaD	cfaD	cfaE	csgA	eatA	estah-STa2	etpB	etpC	fdeC	fimH	fyuA	gad	gad	hha	hlyE	irp2	lngA	lngB	lngD	lngE	lngF	lngG	lngH	lngI	lngJ	lngP	lngR	lngS	lngT	lngX1	lngX2	nlpI	terC	terC	yehA	yehB	yehC	yghJ
PNVI01000001.1.fn	AslA	anr	anr	anr	cfaA	cfaB	cfaC	cfaD	cfaE	csaD	csgA	eatA	estah-STa2	etpB	etpC	fdeC	fimH	fyuA	gad	gad	hha	hlyE	irp2	lngA	lngB	lngD	lngE	lngF	lngG	lngH	lngI	lngJ	lngP	lngR	lngS	lngT	lngX1	lngX2	nlpI	terC	terC	traT	yehA	yehB	yehC	yghJ
PNVJ01000001.1.fn	aamR	anr	anr	anr	cfaA	cfaB	cfaC	cfaD	cfaD	cfaE	clpK1	csgA	eatA	estah-STa2	etpB	etpC	fdeC	fimH	fyuA	gad	hha	hlyE	hra	irp2	lngA	lngB	lngD	lngE	lngF	lngG	lngH	lngI	lngJ	lngP	lngR	lngS	lngT	lngX1	lngX2	nlpI	terC	terC	traJ	traT	traT	traT	traT	yehA	yehB
PNVK01000001.1.fn	anr	cia	csfB	csfC	csfD	csfF	csgA	cssA	cssB	cssD	eatA	estah-STa3	fdeC	fimH	fimH	gad	hha	hha	hlyE	nlpI	shiB	terC	terC	yehA	yehB	yehC	yehD	yghJ
PNVL01000001.1.fn	anr	anr	anr	cfaA	cfaB	cfaC	cfaD	cfaD	cfaE	clpK1	csgA	estah-STa2	etpB	etpC	fdeC	fimH	fyuA	gad	gad	gad	gad	gad	gad	gad	gad	hha	hlyE	irp2	lngA	lngB	lngD	lngE	lngF	lngG	lngH	lngI	lngJ	lngP	lngR	lngS	lngT	lngX1	lngX2	nlpI	terC	terC	traT	traT	traT
PNVM01000001.1.fn	aamR	anr	anr	anr	cfaA	cfaB	cfaC	cfaD	cfaD	cfaE	clpK1	csgA	eatA	estah-STa2	etpB	etpC	fdeC	fimH	fyuA	gad	gad	gad	gad	hha	hlyE	hra	irp2	lngA	lngB	lngD	lngE	lngF	lngG	lngH	lngI	lngJ	lngP	lngR	lngS	lngT	lngX1	lngX2	nlpI	terC	terC	traJ	traT	traT	yehA
PNVN01000001.1.fn	anr	anr	anr	cfaA	cfaB	cfaC	cfaD	cfaD	cfaE	clpK1	csgA	eatA	estah-STa2	etpB	etpC	fdeC	fimH	fyuA	gad	gad	hha	hlyE	irp2	lngA	lngB	lngD	lngE	lngF	lngG	lngH	lngI	lngJ	lngP	lngR	lngS	lngT	lngX1	lngX2	nlpI	terC	terC	traT	traT	traT	traT	yehA	yehB	yehC	yehD
PNVO01000001.1.fn	anr	anr	cfaD	csgA	csuA1	csuA2	csuB	csuC	csuD	eatA	estah-STa3	etpB	etpC	fdeC	gad	gad	gad	hlyE	iss	lpfA	nlpI	terC	terC	tibA	traT	yehA	yehB	yehC	yehD	yghJ
PNVP01000001.1.fn	aamR	anr	anr	anr	cfaA	cfaB	cfaC	cfaD	cfaD	cfaE	clpK1	csgA	eatA	estah-STa2	etpB	etpC	fdeC	fimH	fyuA	gad	gad	gad	hha	hlyE	hra	irp2	lngA	lngB	lngD	lngE	lngF	lngG	lngH	lngI	lngJ	lngP	lngR	lngS	lngT	lngX1	lngX2	nlpI	terC	terC	traJ	traT	traT	yehA	yehB
PNVQ01000001.1.fn	anr	anr	anr	cfaA	cfaB	cfaC	cfaD	cfaD	cfaE	clpK1	csgA	eatA	estah-STa2	etpB	etpC	fdeC	fimH	fyuA	gad	gad	gad	gad	hha	hlyE	irp2	lngA	lngB	lngD	lngE	lngF	lngG	lngH	lngI	lngJ	lngP	lngR	lngS	lngT	lngX1	lngX2	nlpI	terC	terC	traT	traT	traT	traT	traT	yehA
PNVR01000001.1.fn	AslA	anr	astA	csgA	cssA	cssB	cssC	estah-STa3	fdeC	fimH	gad	gad	hha	hlyE	iss	kpsE	kpsMIII	lngB	lngD	lngE	lngF	lngG	lngH	lngI	lngJ	lngP	lngR	lngS	lngT	lngX1	lngX2	nlpI	terC	terC	traJ	traJ	traT	yehA	yehB	yehC	yehD	yghJ
PNVS01000001.1.fn	aamR	anr	anr	anr	cfaA	cfaB	cfaC	cfaE	clpK1	csaD	csaD	csgA	eatA	estah-STa2	etpB	etpC	fdeC	fimH	fyuA	gad	gad	gad	gad	hha	hlyE	hra	irp2	nlpI	terC	terC	traJ	traT	traT	yehA	yehB	yehC	yehD	yghJ
PNVT01000001.1.fn	aamR	anr	anr	anr	cfaA	cfaB	cfaC	cfaD	cfaD	cfaE	clpK1	csgA	eatA	estah-STa2	etpB	etpC	fdeC	fimH	fyuA	gad	gad	gad	gad	gad	gad	hha	hlyE	hra	irp2	lngA	lngB	lngD	lngE	lngF	lngG	lngH	lngI	lngJ	lngP	lngR	lngS	lngT	lngX1	lngX2	nlpI	terC	terC	traJ	traT
PNVU01000001.1.fn	anr	anr	anr	cfaA	cfaB	cfaC	cfaD	cfaD	cfaE	clpK1	csgA	eatA	estah-STa2	etpB	etpC	fdeC	fimH	fyuA	gad	gad	gad	gad	gad	gad	hha	hlyE	irp2	lngA	lngB	lngD	lngE	lngF	lngG	lngH	lngI	lngJ	lngP	lngR	lngS	lngT	lngX1	lngX2	nlpI	terC	terC	traT	yehA	yehB	yehC
PNVV01000001.1.fn	anr	cia	csfA	csfB	csfC	csfF	csgA	cssA	cssB	cssD	eatA	estah-STa3	fdeC	fimH	fimH	gad	hha	hha	hlyE	nlpI	shiB	terC	terC	traT	yehA	yehB	yehC	yehD	yghJ
PNVW01000001.1.fn	anr	anr	anr	cfaA	cfaB	cfaC	cfaD	cfaD	cfaE	clpK1	csgA	eatA	estah-STa2	etpB	etpC	fdeC	fimH	fyuA	gad	gad	hha	hlyE	irp2	lngA	lngB	lngD	lngE	lngF	lngG	lngH	lngI	lngJ	lngP	lngR	lngS	lngT	lngX1	lngX2	nlpI	terC	terC	traT	yehA	yehB	yehC	yehD	yghJ
PNVX01000001.1.fn	anr	cia	csfA	csfB	csfC	csfF	csgA	cssA	cssB	cssD	eatA	estah-STa3	fdeC	fimH	fimH	gad	hha	hha	hlyE	nlpI	shiB	terC	terC	traT	yehA	yehB	yehC	yehD	yghJ
PNVY01000001.1.fn	anr	capU	cfaD	csgA	csuA1	csuA2	csuB	csuC	csuD	estah-STa3	etpB	etpC	fdeC	gad	hha	hlyE	iss	iss	lpfA	nlpI	shiA	terC	terC	tia	tibC	traT	yehA	yehB	yehC	yehD	yghJ
PNVZ01000001.1.fn	anr	cba	cba	cia	csfB	csfC	csfD	csfF	csgA	cssA	cssB	cssD	eatA	estah-STa3	fdeC	fimH	fimH	gad	hha	hha	hlyE	nlpI	shiB	terC	terC	traJ	traT	yehA	yehB	yehC	yehD	yghJ
PNWA01000001.1.fn	aamR	anr	anr	anr	cfaA	cfaB	cfaC	cfaD	cfaD	cfaE	clpK1	csgA	eatA	estah-STa2	etpB	etpC	fdeC	fimH	fyuA	gad	hha	hlyE	hra	irp2	lngA	lngB	lngD	lngE	lngF	lngG	lngH	lngI	lngJ	lngP	lngR	lngS	lngT	lngX1	lngX2	nlpI	terC	terC	traJ	traT	traT	traT	traT	yehA	yehB
PNWB01000001.1.fn	anr	cia	csfA	csfB	csfC	csfF	csgA	cssA	cssB	cssD	eatA	estah-STa3	fdeC	fimH	fimH	gad	hha	hha	hlyE	nlpI	shiB	terC	terC	traT	yehA	yehB	yehC	yehD	yghJ
PNWC01000001.1.fn	anr	cia	csfA	csfB	csfC	csfF	csgA	cssA	cssB	cssD	eatA	estah-STa3	fdeC	fimH	fimH	gad	hha	hha	hlyE	iss	nlpI	shiB	terC	terC	traT	yehA	yehB	yehC	yehD	yghJ
PNWD01000001.1.fn	anr	cia	csfB	csfC	csfD	csfF	csgA	cssA	cssB	cssD	eatA	estah-STa3	fdeC	fimH	fimH	gad	hha	hha	hlyE	nlpI	shiB	terC	terC	traJ	traT	yehA	yehB	yehC	yehD	yghJ
PNWE01000001.1.fn	anr	cia	csfB	csfC	csfD	csfF	csgA	cssA	cssB	cssD	eatA	estah-STa3	fdeC	fimH	fimH	gad	hha	hha	hlyE	nlpI	shiB	terC	terC	traT	traT	yehA	yehB	yehC	yehD	yghJ
PNWF01000001.1.fn	anr	cia	csfB	csfC	csfD	csfF	csgA	cssA	cssB	cssC	eatA	estah-STa3	fdeC	fimH	fimH	gad	hha	hha	hlyE	iss	nlpI	shiB	terC	terC	traT	yehA	yehB	yehC	yehD	yghJ
PNWG01000001.1.fn	anr	anr	anr	cfaA	cfaB	cfaC	cfaD	cfaD	cfaE	clpK1	csgA	eatA	estah-STa2	etpB	etpC	fdeC	fimH	fyuA	gad	gad	hha	hlyE	irp2	lngA	lngB	lngD	lngE	lngF	lngG	lngH	lngI	lngJ	lngP	lngR	lngS	lngT	lngX1	lngX2	nlpI	terC	terC	traT	traT	traT	traT	yehA	yehB	yehC	yehD
PNWH01000001.1.fn	anr	astA	csgA	cssA	cssB	cssD	estah-STa3	fdeC	fimH	gad	gad	gad	hlyE	iss	lngB	lngD	lngE	lngF	lngG	lngH	lngI	lngJ	lngP	lngR	lngS	lngT	lngX1	lngX2	lpfA	nlpI	papC	terC	terC	traJ	traT	yehA	yehC	yehD	yghJ
PNWI01000001.1.fn	anr	cia	csfB	csfC	csfD	csfF	csgA	cssA	cssB	cssC	eatA	estah-STa3	fdeC	fimH	fimH	gad	hha	hha	hlyE	iss	nlpI	shiB	terC	terC	traT	yehA	yehB	yehC	yehD	yghJ
PNWJ01000001.1.fn	aamR	anr	anr	anr	cfaA	cfaB	cfaC	cfaD	cfaE	clpK1	csaD	csgA	eatA	estah-STa2	etpB	etpC	fdeC	fimH	fyuA	gad	hha	hlyE	hra	irp2	lngA	lngB	lngD	lngE	lngF	lngG	lngH	lngI	lngJ	lngP	lngR	lngS	lngT	lngX1	lngX2	nlpI	terC	terC	traJ	traT	traT	yehA	yehB	yehC	yehD
PNWK01000001.1.fn	anr	anr	anr	cfaA	cfaB	cfaC	cfaD	cfaD	cfaE	clpK1	csgA	eatA	estah-STa2	etpB	etpC	fdeC	fimH	fyuA	gad	hha	hlyE	irp2	lngA	lngB	lngD	lngE	lngF	lngG	lngH	lngI	lngJ	lngP	lngR	lngS	lngT	lngX1	lngX2	nlpI	terC	terC	traT	traT	traT	traT	yehA	yehB	yehC	yehD	yghJ
PNWL01000001.1.fn	anr	anr	anr	cfaA	cfaB	cfaC	cfaD	cfaD	cfaE	clpK1	csgA	eatA	estah-STa2	etpB	etpC	fdeC	fimH	fyuA	gad	hha	hlyE	irp2	lngA	lngB	lngD	lngE	lngF	lngG	lngH	lngI	lngJ	lngP	lngR	lngS	lngT	lngX1	lngX2	nlpI	terC	terC	traT	traT	traT	traT	yehA	yehB	yehC	yehD	yghJ
PNWM01000001.1.fn	anr	anr	anr	cfaA	cfaB	cfaC	cfaD	cfaD	cfaE	clpK1	csgA	eatA	estah-STa2	etpB	etpC	fdeC	fimH	fyuA	gad	gad	hha	hlyE	irp2	lngA	lngB	lngD	lngE	lngF	lngG	lngH	lngI	lngJ	lngP	lngR	lngS	lngT	lngX1	lngX2	nlpI	terC	terC	traT	traT	traT	traT	yehA	yehB	yehC	yehD
PNWN01000001.1.fn	aamR	anr	anr	anr	cfaA	cfaB	cfaC	cfaD	cfaD	cfaE	clpK1	csgA	eatA	estah-STa2	etpB	etpC	fdeC	fimH	fyuA	gad	gad	gad	gad	hha	hlyE	hra	irp2	lngA	lngB	lngD	lngE	lngF	lngG	lngH	lngI	lngJ	lngP	lngR	lngS	lngT	lngX1	lngX2	nlpI	terC	terC	traJ	traT	traT	traT
PNWO01000001.1.fn	anr	anr	anr	cfaA	cfaB	cfaC	cfaD	cfaD	cfaE	clpK1	csgA	eatA	estah-STa2	etpB	etpC	fdeC	fimH	fyuA	gad	gad	gad	gad	hha	hlyE	irp2	lngA	lngB	lngD	lngE	lngF	lngG	lngH	lngI	lngJ	lngP	lngR	lngS	lngT	lngX1	lngX2	nlpI	terC	terC	traT	yehA	yehB	yehC	yehD	yghJ
PNWP01000001.1.fn	anr	cia	csfB	csfC	csfD	csfF	csgA	cssA	cssB	cssD	eatA	estah-STa3	fdeC	fimH	fimH	gad	hha	hha	hlyE	nlpI	shiB	terC	terC	traT	yehA	yehB	yehC	yehD	yghJ
PNWQ01000001.1.fn	aamR	anr	anr	anr	cfaA	cfaB	cfaC	cfaD	cfaD	cfaE	clpK1	csgA	eatA	estah-STa2	etpB	etpC	fdeC	fimH	fyuA	gad	hha	hlyE	hra	irp2	lngA	lngB	lngD	lngE	lngF	lngG	lngH	lngI	lngJ	lngP	lngR	lngS	lngT	lngX1	lngX2	nlpI	terC	terC	traJ	traT	traT	traT	traT	yehA	yehB
PNWR01000001.1.fn	anr	csgA	eatA	fdeC	gad	gad	gad	hlyE	iss	lpfA	nlpI	ompT	terC	terC	tibA	traJ	traT	traT	traT	yehA	yehB	yehC	yehD	yghJ
PNWS01000001.1.fn	anr	anr	anr	cfaA	cfaB	cfaC	cfaD	cfaE	clpK1	csaD	csgA	eatA	estah-STa2	etpB	etpC	fdeC	fimH	fyuA	gad	hha	hlyE	irp2	lngA	lngB	lngD	lngE	lngF	lngG	lngH	lngI	lngJ	lngP	lngR	lngS	lngT	lngX1	lngX2	nlpI	terC	terC	traT	yehA	yehB	yehC	yehD	yghJ
PNWT01000001.1.fn	aamR	anr	anr	anr	cfaA	cfaB	cfaC	cfaD	cfaD	cfaE	clpK1	csgA	eatA	estah-STa2	etpB	etpC	fdeC	fimH	fyuA	gad	hha	hlyE	hra	irp2	lngA	lngB	lngD	lngE	lngF	lngG	lngH	lngI	lngJ	lngP	lngR	lngS	lngT	lngX1	lngX2	nlpI	terC	terC	traJ	traT	traT	traT	traT	yehA	yehB
PNWU01000001.1.fn	aamR	anr	anr	anr	cfaA	cfaB	cfaC	cfaD	cfaE	clpK1	csaD	csgA	csuA2	eatA	estah-STa2	etpB	etpC	fdeC	fimH	fyuA	gad	gad	hha	hlyE	hra	irp2	lngA	lngB	lngD	lngE	lngF	lngG	lngH	lngI	lngJ	lngP	lngR	lngS	lngT	lngX1	lngX2	nlpI	terC	terC	traJ	traT	traT	yehA	yehB
PNWV01000001.1.fn	aamR	anr	anr	anr	cfaA	cfaB	cfaC	cfaD	cfaD	cfaE	clpK1	csgA	eatA	estah-STa2	etpB	etpC	fdeC	fimH	fyuA	gad	hha	hlyE	hra	irp2	lngH	lngI	lngJ	lngP	nlpI	terC	terC	traJ	traT	traT	yehA	yehB	yehC	yehD	yghJ
PNWW01000001.1.fn	anr	anr	anr	cfaA	cfaB	cfaC	cfaD	cfaD	cfaE	clpK1	csgA	eatA	estah-STa2	etpB	etpC	fdeC	fimH	fyuA	gad	gad	gad	gad	hha	hlyE	irp2	lngA	lngB	lngD	lngE	lngF	lngG	lngH	lngI	lngJ	lngP	lngR	lngS	lngT	lngX1	lngX2	nlpI	terC	terC	traT	traT	traT	traT	yehA	yehB
PNWX01000001.1.fn	anr	anr	anr	cfaA	cfaB	cfaC	cfaD	cfaD	cfaE	clpK1	csgA	eatA	estah-STa2	etpB	etpC	fdeC	fimH	fyuA	gad	gad	gad	gad	hha	hlyE	irp2	lngA	lngB	lngD	lngE	lngF	lngG	lngH	lngI	lngJ	lngP	lngR	lngS	lngT	lngX1	lngX2	nlpI	terC	terC	traT	traT	traT	traT	traT	yehA
PNWY01000001.1.fn	anr	anr	anr	cfaA	cfaB	cfaC	cfaD	cfaD	cfaE	clpK1	csgA	eatA	estah-STa2	etpB	etpC	fdeC	fimH	fyuA	gad	gad	gad	gad	hha	hlyE	irp2	lngA	lngB	lngD	lngE	lngF	lngG	lngH	lngI	lngJ	lngP	lngR	lngS	lngT	lngX1	lngX2	nlpI	terC	terC	traJ	traT	traT	traT	traT	traT
PNWZ01000001.1.fn	aamR	anr	anr	anr	cfaA	cfaB	cfaC	cfaD	cfaD	cfaE	clpK1	csgA	eatA	estah-STa2	etpB	etpC	fdeC	fimH	fyuA	gad	gad	hha	hlyE	hra	irp2	lngA	lngB	lngD	lngE	lngF	lngG	lngH	lngI	lngJ	lngP	lngR	lngS	lngT	lngX1	lngX2	nlpI	terC	terC	traJ	traT	traT	traT	traT	yehA
PNXA01000001.1.fn	anr	cia	csfB	csfC	csfD	csfF	csgA	cssA	cssB	cssD	eatA	estah-STa3	fdeC	fimH	fimH	gad	hha	hha	hlyE	iss	nlpI	shiB	terC	terC	traJ	traT	traT	yehA	yehB	yehC	yehD	yghJ
PNXB01000001.1.fn	anr	anr	anr	cfaA	cfaB	cfaC	cfaD	cfaE	clpK1	csaD	csgA	eatA	estah-STa2	etpB	etpC	fdeC	fimH	fyuA	gad	gad	gad	gad	hha	hlyE	irp2	lngA	lngB	lngD	lngE	lngF	lngG	lngH	lngI	lngJ	lngP	lngR	lngS	lngT	lngX1	lngX2	nlpI	terC	terC	traT	traT	traT	traT	yehA	yehB
PNXC01000001.1.fn	anr	anr	anr	cfaA	cfaB	cfaC	cfaE	clpK1	csaD	csaD	csgA	eatA	estah-STa2	etpB	etpC	fdeC	fimH	fyuA	gad	gad	gad	gad	gad	gad	hha	hlyE	irp2	lngA	lngB	lngD	lngE	lngF	lngG	lngH	lngI	lngJ	lngP	lngR	lngS	lngT	lngX1	lngX2	nlpI	terC	terC	traT	traT	traT	traT
PNXD01000001.1.fn	anr	anr	anr	cfaA	cfaB	cfaC	cfaD	cfaD	cfaE	clpK1	csgA	eatA	estah-STa2	etpB	etpC	fdeC	fimH	fyuA	gad	gad	hha	hlyE	irp2	lngA	lngB	lngD	lngE	lngF	lngG	lngH	lngI	lngJ	lngP	lngR	lngS	lngT	lngX1	lngX2	nlpI	terC	terC	traT	yehA	yehB	yehC	yehD	yghJ
PNXE01000001.1.fn	anr	anr	anr	cfaA	cfaB	cfaC	cfaD	cfaD	cfaE	clpK1	csgA	eatA	estah-STa2	etpB	etpC	fdeC	fimH	fyuA	gad	gad	gad	gad	hha	hlyE	irp2	lngA	lngB	lngD	lngE	lngF	lngG	lngH	lngI	lngJ	lngP	lngR	lngS	lngT	lngX1	lngX2	nlpI	terC	terC	traT	yehA	yehB	yehC	yehD	yghJ
PNXF01000001.1.fn	AslA	aaiC	aap	aar	aatA	aggR	astA	cseA	csgA	estah-STa2	fdeC	fimH	fyuA	gad	gad	hha	hlyE	irp2	nlpI	sat	sepA	shiA	terC	terC	traT	yehA	yehB	yehC	yehD	yghJ
PNXG01000001.1.fn	anr	anr	anr	cfaA	cfaB	cfaC	cfaD	cfaD	cfaE	clpK1	csgA	eatA	estah-STa2	etpB	etpC	fdeC	fimH	fyuA	gad	gad	gad	gad	hha	hlyE	irp2	lngA	lngB	lngD	lngE	lngF	lngG	lngH	lngI	lngJ	lngP	lngR	lngS	lngT	lngX1	lngX2	nlpI	terC	terC	traT	traT	traT	traT	yehA	yehB
PNXH01000001.1.fn	AslA	aamR	capU	cba	cba	csgA	fdeC	fimH	fyuA	gad	gad	gad	hha	hra	iha	irp2	iucC	iutA	nlpI	terC	terC	traJ	traT
PNXI01000001.1.fn	anr	anr	anr	cfaA	cfaB	cfaC	cfaD	cfaD	cfaE	clpK1	csgA	eatA	estah-STa2	etpB	etpC	fdeC	fimH	fyuA	gad	gad	hha	hlyE	irp2	lngA	lngB	lngD	lngE	lngF	lngG	lngH	lngI	lngJ	lngP	lngR	lngS	lngT	lngX1	lngX2	nlpI	terC	terC	traT	traT	traT	traT	yehA	yehB	yehC	yehD
PNXJ01000001.1.fn	anr	cia	csfA	csfB	csfC	csfF	csgA	cssA	cssB	cssD	eatA	estah-STa3	fdeC	fimH	fimH	gad	hha	hha	hlyE	iss	nlpI	shiB	terC	terC	traJ	traT	yehA	yehB	yehC	yehD	yghJ
PNXK01000001.1.fn	anr	cia	csfB	csfC	csfD	csfF	csgA	cssA	cssB	cssD	eatA	estah-STa3	fdeC	fimH	fimH	gad	hha	hha	hlyE	iss	nlpI	shiB	terC	terC	traJ	traT	yehA	yehB	yehC	yehD	yghJ
PNXL01000001.1.fn	aamR	anr	anr	anr	cfaA	cfaB	cfaC	cfaE	clpK1	csaD	csaD	csgA	eatA	estah-STa2	etpB	etpC	fdeC	fimH	fyuA	gad	gad	gad	gad	gad	gad	gad	gad	hha	hlyE	hra	irp2	lngA	lngB	lngD	lngE	lngF	lngG	lngH	lngI	lngJ	lngP	lngR	lngS	lngT	lngX1	lngX2	nlpI	terC	terC
PNXM01000001.1.fn	aamR	anr	anr	anr	cfaA	cfaB	cfaC	cfaD	cfaD	cfaE	clpK1	csgA	eatA	estah-STa2	etpB	etpC	fdeC	fimH	fyuA	gad	hha	hha	hlyE	hra	irp2	lngA	lngB	lngD	lngE	lngF	lngG	lngH	lngI	lngJ	lngP	lngR	lngS	lngT	lngX1	lngX2	nlpI	terC	terC	traJ	traT	traT	traT	yehA	yehB
PNYK01000001.1.fn	anr	cia	csfB	csfC	csfD	csfF	csgA	cssA	cssB	cssD	eatA	estah-STa3	fdeC	fimH	fimH	gad	hha	hha	hlyE	iss	nlpI	shiB	terC	terC	traJ	traT	yehA	yehB	yehC	yehD	yghJ
PNYL01000001.1.fn	anr	cia	csfB	csfC	csfD	csfF	csgA	cssA	cssB	cssD	eatA	estah-STa3	fdeC	fimH	fimH	gad	hha	hha	hlyE	iss	nlpI	shiB	terC	terC	yehA	yehB	yehC	yehD	yghJ
PNYM01000001.1.fn	anr	cia	csfB	csfC	csfD	csfF	csgA	cssA	cssB	cssD	eatA	estah-STa3	fdeC	fimH	fimH	gad	hha	hha	hlyE	iss	nlpI	shiB	terC	terC	traJ	traT	yehA	yehB	yehC	yehD	yghJ
PNYN01000001.1.fn	anr	cia	csfB	csfC	csfD	csfF	csgA	cssA	cssB	cssD	eatA	estah-STa3	fdeC	fimH	fimH	gad	hha	hha	hlyE	iss	nlpI	shiB	terC	terC	yehA	yehB	yehC	yehD	yghJ
PNYO01000001.1.fn	anr	cia	csfB	csfC	csfD	csfF	csgA	cssA	cssB	cssD	eatA	estah-STa3	fdeC	fimH	fimH	gad	hha	hha	hlyE	iss	nlpI	shiB	terC	terC	traJ	traT	yehA	yehB	yehC	yehD	yghJ
PNYP01000001.1.fn	anr	anr	anr	cfaA	cfaB	cfaC	cfaD	cfaD	cfaE	clpK1	csgA	eatA	estah-STa2	etpB	etpC	fdeC	fimH	fyuA	gad	gad	hha	hlyE	hra	irp2	lngA	lngB	lngD	lngE	lngF	lngG	lngH	lngI	lngJ	lngP	lngR	lngS	lngT	lngX1	lngX2	nlpI	shiA	shiA	shiB	terC	terC	tia	traJ	traT	traT
PNYQ01000001.1.fn	ORF3	ORF4	aaiC	aap	aatA	agg4A	agg4B	agg4C	agg4D	aggR	anr	astA	astA	capU	cba	cba	csgA	etpB	etpB	fdeC	fimH	fyuA	hha	hha	hha	hlyE	iha	irp2	iucC	iutA	iutA	lpfA	lpfA	mchB	mchC	mchF	nlpI	pic	sat	senB	sepA	shiA	terC	terC	terC	traJ	yehA	yehB	yehC
PNYR01000001.1.fn	anr	astA	cia	csfB	csfC	csfD	csfF	csgA	cssA	cssB	cssD	eatA	estah-STa3	fdeC	fimH	fimH	gad	gad	gad	gad	hha	hha	hlyE	iss	nlpI	terC	terC	traJ	traT	traT	yehA	yehB	yehC	yehD	yghJ
PNYS01000001.1.fn	AslA	anr	astA	cib	csgA	cssA	cssB	cssC	estah-STa3	fdeC	fimH	gad	gad	gad	gad	gad	hha	hha	hlyE	iss	kpsE	kpsMIII	lngB	lngD	lngE	lngF	lngG	lngH	lngI	lngJ	lngP	lngR	lngS	lngT	lngX1	lngX2	nlpI	shiA	terC	terC	traJ	traT	yehA	yehB	yehC	yehD	yghJ
PNYT01000001.1.fn	anr	cia	csfB	csfC	csfD	csfF	csgA	cssA	cssB	cssD	eatA	estah-STa3	fdeC	fimH	fimH	gad	hha	hha	hha	hlyE	iss	nlpI	shiB	terC	terC	traT	traT	yehA	yehB	yehC	yehD	yghJ
PNYU01000001.1.fn	astA	capU	csgA	cssA	cssB	cssD	estah-STa3	fdeC	fimH	gad	hlyE	lngB	lngD	lngE	lngF	lngG	lngH	lngI	lngJ	lngP	lngR	lngS	lngT	lngX1	lngX2	nlpI	papC	terC	terC	traJ	traT	yehA	yehB	yehC	yehD
PNYV01000001.1.fn	aamR	anr	anr	anr	cfaA	cfaB	cfaC	cfaD	cfaD	cfaE	clpK1	csgA	eatA	estah-STa2	etpB	etpC	fdeC	fimH	fyuA	gad	gad	hha	hlyE	hra	irp2	lngA	lngB	lngD	lngE	lngF	lngG	lngH	lngI	lngJ	lngP	lngR	lngS	lngT	lngX1	lngX2	nlpI	terC	terC	traJ	traT	traT	yehA	yehB	yehC
PNYW01000001.1.fn	astA	capU	csgA	cssA	cssB	cssD	estah-STa3	fdeC	fimH	gad	hlyE	lngB	lngD	lngE	lngF	lngG	lngH	lngI	lngJ	lngP	lngR	lngS	lngT	lngX1	lngX2	nlpI	papC	terC	terC	traJ	traT	yehA	yehB	yehC	yehD
PNYX01000001.1.fn	AslA	anr	astA	csgA	cssA	cssB	cssC	estah-STa3	fdeC	fimH	gad	hha	hlyE	iss	kpsE	kpsMIII	lngB	lngD	lngE	lngF	lngG	lngH	lngI	lngJ	lngP	lngR	lngS	lngT	lngX1	lngX2	nlpI	terC	terC	traJ	traT	yehA	yehB	yehC	yehD	yghJ
PNYY01000001.1.fn	astA	capU	csgA	cssA	cssB	cssD	estah-STa3	fdeC	fimH	gad	gad	hlyE	lngB	lngD	lngE	lngF	lngG	lngH	lngI	lngJ	lngP	lngR	lngS	lngT	lngX1	lngX2	nlpI	papC	terC	terC	traJ	traT	yehA	yehB	yehC	yehD
PNYZ01000001.1.fn	anr	astA	cia	csfB	csfC	csfD	csfF	csgA	cssA	cssB	cssD	eatA	estah-STa3	fdeC	fimH	fimH	gad	hha	hha	hha	hlyE	iss	nlpI	shiB	terC	terC	traJ	traT	traT	yehA	yehB	yehC	yehD	yghJ
PNZA01000001.1.fn	anr	anr	astA	cfaA	cfaB	cfaC	cfaD	cfaD	cfaE	cib	csgA	eatA	estah-STa2	etpB	etpC	fdeC	fimH	gad	hha	hlyE	lngB	lngD	lngE	lngF	lngG	lngH	lngI	lngJ	lngP	lngR	lngS	lngT	lngX1	lngX2	lpfA	nlpI	terC	terC	tibC	traJ	traT	traT	yehA	yehB	yehC	yehD	yghJ
PNZB01000001.1.fn	anr	anr	anr	astA	cfaA	cfaB	cfaC	cfaD	cfaD	cfaE	csgA	eatA	estah-STa2	etpB	etpC	fdeC	fimH	gad	gad	gad	hha	hlyE	iss	iss	lngB	lngD	lngE	lngF	lngG	lngH	lngI	lngJ	lngP	lngR	lngS	lngT	lngX1	lngX2	lpfA	nlpI	terC	terC	tibC	traJ	traT	yehA	yehB	yehC	yehD
PNZC01000001.1.fn	AslA	anr	astA	csgA	cssA	cssB	cssC	estah-STa3	fdeC	fimH	hha	hha	hlyE	iss	kpsE	kpsMIII	lngB	lngD	lngE	lngF	lngG	lngH	lngI	lngJ	lngP	lngR	lngS	lngT	lngX1	lngX2	nlpI	shiA	terC	terC	traJ	traT	traT	yehA	yehB	yehC	yehD	yghJ
PNZD01000001.1.fn	AslA	anr	astA	csgA	cssA	cssB	cssC	estah-STa3	fdeC	fimH	gad	gad	hha	hha	hlyE	iss	kpsE	kpsMIII	lngB	lngD	lngE	lngF	lngG	lngH	lngI	lngJ	lngP	lngR	lngS	lngT	lngX1	lngX2	nlpI	shiA	terC	terC	traJ	traT	yehA	yehB	yehC	yehD	yghJ
PNZE01000001.1.fn	anr	astA	cia	csfB	csfC	csfD	csfF	csgA	cssA	cssB	cssD	eatA	estah-STa3	fdeC	fimH	fimH	gad	hha	hha	hlyE	iss	nlpI	shiB	terC	terC	traJ	traT	traT	yehA	yehB	yehC	yehD	yghJ
PNZF01000001.1.fn	anr	cia	csfB	csfC	csfD	csfF	csgA	cssA	cssB	cssD	eatA	estah-STa3	fdeC	fimH	fimH	gad	hha	hha	hlyE	iss	nlpI	shiB	terC	terC	yehA	yehB	yehC	yehD	yghJ
PNZG01000001.1.fn	anr	cia	csfA	csfB	csfC	csfF	csgA	cssA	cssB	cssD	eatA	estah-STa3	fdeC	fimH	fimH	gad	hha	hha	hlyE	iss	nlpI	shiB	terC	terC	traJ	traT	traT	yehA	yehB	yehC	yehD	yghJ
PNZH01000001.1.fn	anr	astA	cia	csfB	csfC	csfD	csfF	csgA	cssA	cssB	cssC	eatA	estah-STa3	fdeC	fimH	fimH	gad	hha	hha	hlyE	iss	nlpI	shiB	terC	terC	traJ	traJ	traT	yehA	yehB	yehC	yehD	yghJ
PNZI01000001.1.fn	anr	cia	csfB	csfC	csfD	csfF	csgA	cssA	cssB	cssD	eatA	estah-STa3	fdeC	fimH	fimH	gad	hha	hha	hlyE	iss	nlpI	shiB	terC	terC	traJ	traT	traT	yehA	yehB	yehC	yehD	yghJ
PNZJ01000001.1.fn	anr	astA	cia	csfB	csfC	csfD	csfF	csgA	cssA	cssB	cssC	eatA	estah-STa3	fdeC	fimH	fimH	gad	hha	hha	hlyE	iss	nlpI	shiB	terC	terC	traJ	traJ	traT	yehA	yehB	yehC	yehD	yghJ
PNZK01000001.1.fn	anr	cia	csfB	csfC	csfD	csfF	csgA	cssA	cssB	cssD	eatA	estah-STa3	fdeC	fimH	fimH	gad	hha	hha	hlyE	iss	nlpI	shiB	terC	terC	traJ	traT	traT	yehA	yehB	yehC	yehD	yghJ
PNZL01000001.1.fn	anr	capU	cia	clpK1	csfB	csfC	csfD	csfF	csgA	cssA	cssB	cssD	eatA	estah-STa3	fdeC	fimH	fimH	gad	hha	hha	hlyE	iss	nlpI	shiB	terC	terC	traT	yehA	yehB	yehC	yehD	yghJ
PNZM01000001.1.fn	anr	anr	astA	cfaA	cfaB	cfaC	cfaD	cfaD	cfaE	csgA	eatA	estah-STa2	etpB	etpC	fdeC	fimH	gad	gad	gad	hha	hlyE	lngB	lngD	lngE	lngF	lngG	lngH	lngI	lngJ	lngP	lngR	lngS	lngT	lngX1	lngX2	lpfA	nlpI	terC	terC	tibA	traJ	traT	yehA	yehB	yehC	yehD	yghJ
PNZN01000001.1.fn	anr	cia	csfB	csfC	csfD	csfF	csgA	cssA	cssB	cssC	eatA	estah-STa3	fdeC	fimH	fimH	gad	hha	hha	hlyE	iss	nlpI	shiB	terC	terC	traJ	traT	traT	yehA	yehB	yehC	yehD	yghJ
PNZO01000001.1.fn	anr	cia	csfB	csfC	csfD	csfF	csgA	cssA	cssB	cssD	eatA	estah-STa3	fdeC	fimH	fimH	gad	hha	hha	hha	hlyE	lngP	nlpI	shiB	terC	terC	traJ	traT	yehA	yehB	yehC	yehD	yghJ
PNZP01000001.1.fn	anr	cia	csfB	csfC	csfD	csfF	csgA	cssA	cssB	cssD	eatA	estah-STa3	fdeC	fimH	fimH	gad	hha	hha	hlyE	iss	nlpI	shiB	terC	terC	traT	yehA	yehB	yehC	yehD	yghJ
PNZQ01000001.1.fn	anr	cfaD	csgA	csuA1	csuA2	csuB	csuC	csuD	estah-STa3	etpB	etpC	fdeC	gad	hlyE	iss	lpfA	nlpI	terC	terC	tibC	yehA	yehB	yehC	yehD	yghJ
PNZR01000001.1.fn	anr	cia	cia	csfA	csfB	csfC	csfF	csgA	cssA	cssB	cssD	eatA	estah-STa3	fdeC	fimH	fimH	gad	gad	hha	hha	hlyE	iss	nlpI	shiB	terC	terC	traT	yehA	yehB	yehC	yehD	yghJ
PNZS01000001.1.fn	anr	anr	cia	csfB	csfC	csfD	csfF	csgA	cssA	cssB	cssC	eatA	estah-STa3	fdeC	fimH	fimH	gad	gad	hha	hha	hlyE	nlpI	shiB	terC	terC	traT	traT	yehA	yehB	yehC	yehD	yghJ
PNZT01000001.1.fn	AslA	anr	astA	cia	clpK1	csgA	cssA	cssB	cssC	estah-STa3	fimH	fyuA	gad	hha	hlyE	irp2	nlpI	terC	terC	traJ	traT	traT	yehA	yehB	yehC	yehD	yghJ	yghJ
PNZU01000001.1.fn	anr	cia	csfB	csfC	csfD	csfF	csgA	cssA	cssB	cssD	eatA	estah-STa3	fdeC	fimH	fimH	gad	gad	gad	hha	hha	hlyE	nlpI	shiB	terC	terC	traT	yehA	yehB	yehC	yehD	yghJ
PNZV01000001.1.fn	anr	cia	csfB	csfC	csfD	csfF	csgA	cssA	cssB	cssD	eatA	estah-STa3	fdeC	fimH	fimH	gad	hha	hha	hlyE	nlpI	shiB	terC	terC	traJ	traT	traT	yehA	yehB	yehC	yehD	yghJ
PNZW01000001.1.fn	AslA	ORF3	ORF4	aap	aatA	aggR	anr	capU	csgA	fdeC	fimH	fyuA	gad	gad	hha	hlyE	irp2	kpsE	kpsMII	kpsMII	nlpI	sepA	terC	terC	traJ	traT	yehA	yehB	yehC	yehD	yghJ
PNZX01000001.1.fn	AslA	anr	anr	csgA	fimH	fyuA	gad	hlyE	iha	irp2	irp2	iucC	iutA	mcbA	mchF	nlpI	terC	terC	terC	traJ	traJ	yehA	yehB	yehC	yehD
PNZY01000001.1.fn	anr	cia	csfB	csfC	csfD	csfF	csgA	cssA	cssB	cssD	eatA	estah-STa3	fdeC	fimH	fimH	gad	hha	hha	hlyE	nlpI	shiB	terC	terC	traJ	traT	traT	yehA	yehB	yehC	yehD	yghJ
PNZZ01000001.1.fn	AslA	anr	astA	csgA	cssA	cssB	cssC	estah-STa3	fdeC	fimH	hha	hlyE	iss	kpsE	kpsMIII	lngB	lngD	lngE	lngF	lngG	lngH	lngI	lngJ	lngP	lngR	lngS	lngT	lngX1	lngX2	nlpI	terC	terC	traJ	traT	yehA	yehB	yehC	yehD	yghJ
POAB01000001.1.fn	astA	capU	csgA	cssA	cssB	cssD	estah-STa3	fdeC	fimH	gad	gad	gad	hlyE	lngB	lngD	lngE	lngF	lngG	lngH	lngI	lngJ	lngP	lngR	lngS	lngT	lngX1	lngX2	nlpI	papC	terC	terC	traJ	traT	yehA	yehB	yehC	yehD
POAC01000001.1.fn	anr	anr	anr	cfaA	cfaB	cfaC	cfaD	cfaD	cfaE	clpK1	csgA	eatA	estah-STa2	etpB	etpC	fdeC	fimH	fyuA	gad	gad	hha	hlyE	irp2	lngA	lngB	lngD	lngE	lngF	lngG	lngH	lngI	lngJ	lngP	lngR	lngS	lngT	lngX1	lngX2	nlpI	terC	terC	traT	traT	traT	yehA	yehB	yehC	yehD	yghJ
POAD01000001.1.fn	anr	anr	anr	cfaA	cfaB	cfaC	cfaD	cfaD	cfaE	clpK1	csgA	eatA	estah-STa2	etpB	etpC	fdeC	fimH	fyuA	gad	gad	hha	hlyE	irp2	lngA	lngB	lngD	lngE	lngF	lngG	lngH	lngI	lngJ	lngP	lngR	lngS	lngT	lngX1	lngX2	nlpI	terC	terC	traT	traT	traT	traT	yehA	yehB	yehC	yehD
POAE01000001.1.fn	anr	cia	csfA	csfB	csfC	csfF	csgA	cssA	cssB	cssD	eatA	estah-STa3	fdeC	fimH	fimH	gad	hha	hha	hlyE	iss	nlpI	shiB	terC	terC	traJ	traT	yehA	yehB	yehC	yehD	yghJ
POAH01000001.1.fn	AslA	anr	astA	csgA	cssA	cssB	cssC	estah-STa3	fdeC	fimH	gad	gad	gad	gad	gad	hha	hha	hlyE	iss	kpsE	kpsMIII	lngB	lngD	lngE	lngF	lngG	lngH	lngI	lngJ	lngP	lngR	lngS	lngT	lngX1	lngX2	nlpI	shiA	terC	terC	traJ	traT	yehA	yehB	yehC	yehD	yghJ
POAI01000001.1.fn	astA	capU	csgA	cssA	cssB	cssD	estah-STa3	fdeC	fimH	gad	hlyE	lngB	lngD	lngE	lngF	lngG	lngH	lngI	lngJ	lngP	lngR	lngS	lngT	lngX1	lngX2	nlpI	papC	terC	terC	traJ	traT	yehA	yehB	yehC	yehD
POAJ01000001.1.fn	astA	capU	csgA	cssA	cssB	cssD	estah-STa3	fdeC	fimH	gad	gad	gad	hlyE	lngB	lngD	lngE	lngF	lngG	lngH	lngI	lngJ	lngP	lngR	lngS	lngT	lngX1	lngX2	nlpI	papC	terC	terC	traT	yehA	yehB	yehC	yehD
POAK01000001.1.fn	astA	capU	csgA	cssA	cssB	cssD	estah-STa3	fdeC	fimH	gad	hlyE	lngB	lngD	lngE	lngF	lngG	lngH	lngI	lngJ	lngP	lngR	lngS	lngT	lngX1	lngX2	nlpI	papC	terC	terC	traT	yehA	yehB	yehC	yehD
POAL01000001.1.fn	anr	anr	astA	cfaA	cfaB	cfaC	cfaD	cfaD	cfaE	csgA	eatA	estah-STa2	etpB	etpC	fdeC	fimH	gad	hha	hlyE	lngB	lngD	lngE	lngF	lngG	lngH	lngI	lngJ	lngP	lngR	lngS	lngT	lngX1	lngX2	lpfA	nlpI	shiA	terC	terC	tia	tibC	traJ	traT	traT	yehA	yehB	yehC	yehD	yghJ
POAM01000001.1.fn	anr	anr	anr	astA	cfaA	cfaB	cfaC	cfaD	cfaD	cfaE	csgA	estah-STa2	etpB	etpC	fdeC	fimH	gad	hha	hlyE	lngB	lngD	lngE	lngF	lngG	lngH	lngI	lngJ	lngP	lngR	lngS	lngT	lngX1	lngX2	lpfA	nlpI	terC	terC	tibC	traJ	traT	traT	yehA	yehB	yehC	yehD	yghJ
POAN01000001.1.fn	anr	astA	csgA	cssA	cssB	cssD	estah-STa3	estah-STa3	fdeC	fimH	gad	gad	hlyE	lngB	lngD	lngE	lngF	lngG	lngH	lngI	lngJ	lngP	lngR	lngS	lngT	lngX1	lngX2	lpfA	nlpI	papC	terC	terC	traJ	traT	traT	yehA	yehC	yehD	yghJ
POAO01000001.1.fn	anr	anr	anr	cfaA	cfaB	cfaC	cfaD	cfaD	cfaE	clpK1	csgA	eatA	estah-STa2	etpB	etpC	fdeC	fimH	fyuA	gad	hha	hlyE	irp2	lngA	lngB	lngD	lngE	lngF	lngG	lngH	lngI	lngJ	lngP	lngR	lngS	lngT	lngX1	lngX2	nlpI	terC	terC	traT	traT	traT	traT	yehA	yehB	yehC	yehD	yghJ
POAP01000001.1.fn	aamR	anr	anr	anr	cfaA	cfaB	cfaC	cfaD	cfaD	cfaE	clpK1	csgA	eatA	estah-STa2	etpB	etpC	fdeC	fimH	fyuA	gad	hha	hlyE	hra	irp2	lngA	lngB	lngC	lngE	lngF	lngG	lngH	lngI	lngJ	lngP	lngR	lngS	lngT	lngX1	lngX2	nlpI	terC	terC	traT	traT	yehA	yehB	yehC	yehD	yghJ
POAQ01000001.1.fn	anr	anr	astA	cfaA	cfaB	cfaC	cfaD	cfaD	cfaE	csgA	eatA	estah-STa2	etpB	etpC	fdeC	fimH	gad	hha	hlyE	lngB	lngD	lngE	lngF	lngG	lngH	lngI	lngJ	lngP	lngR	lngS	lngT	lngX1	lngX2	lpfA	nlpI	terC	terC	tibA	traJ	traT	yehA	yehB	yehC	yehD	yghJ
POAR01000001.1.fn	anr	cia	csfB	csfC	csfD	csfF	csgA	cssA	cssB	cssD	eatA	estah-STa3	fdeC	fimH	fimH	gad	hha	hha	hlyE	nlpI	shiB	terC	terC	traJ	traT	traT	traT	yehA	yehB	yehC	yehD	yghJ
POAS01000001.1.fn	csgA	fimH	gad	gad	gad	gad	gad	hlyE	hra	kpsE	kpsE	lpfA	nlpI	papC	terC	terC	yehA	yehB	yehC	yehD	yghJ
POAT01000001.1.fn	AslA	anr	astA	cba	cba	csgA	fdeC	fimH	fyuA	gad	iha	irp2	iucC	iutA	mcbA	nlpI	terC	terC	traJ	traT	traT	yehA	yehB	yehC	yehD
POAU01000001.1.fn	anr	csgA	fdeC	fimH	fimH	fyuA	gad	hlyE	irp2	iss	kpsE	lpfA	nlpI	sitA	terC	terC	yehA	yehB	yehC	yehD
POAV01000001.1.fn	anr	cba	cba	cia	csfB	csfC	csfD	csfF	csgA	cssA	cssB	cssD	eatA	estah-STa3	fdeC	fimH	fimH	gad	gad	hha	hha	hlyE	iss	nlpI	shiB	terC	terC	traJ	traT	yehA	yehB	yehC	yehD	yghJ
POSQ01000001.1.fn	AslA	anr	anr	anr	astA	cfaA	cfaB	cfaC	cfaD	cfaD	cfaE	csgA	eatA	estah-STa2	etpB	etpC	fdeC	fimH	fyuA	gad	gad	hha	hlyE	irp2	lngB	lngD	lngE	lngF	lngG	lngH	lngI	lngI	lngJ	lngP	lngR	lngS	lngT	lngX1	lngX2	nlpI	terC	terC	tia	tibC	traJ	traT	traT	yehA	yehB
POSR01000001.1.fn	AslA	anr	csgA	fimH	fyuA	gad	hha	hlyE	iha	irp2	irp2	iucC	iutA	mchF	nlpI	terC	terC	terC	traJ	traT	yehA	yehB	yehC	yehD
POAA01000001.1.fn	AslA	aamR	capU	csgA	fdeC	fimH	fyuA	gad	gad	hha	hlyE	hra	iha	irp2	irp2	iss	iucC	iutA	mchB	mchC	mchF	nlpI	terC	terC	traT	yehA	yehB	yehC
[truncated: 628 more columns]

## Sheet: Additional 93 genomes
VirulenceFinder results on 93 accession numbers included in BioProjects PRJNA421191 and PRJNA416134 but not analyzed by Hazen et al.
ID	2	3	4	5	6	7	8	9	10	11	12	13	14	15	16	17	18	19	20	21	22	23	24	25	26	27	28	29	30	31	32	33	34	35	36	37	38	39	40	41	42	43	44	45	46	47	48	49	50
PFXL01000001.1.fn	AslA	capU	csgA	cswA	cswB	cswC	cswE	cswF	cswG	cswR	eatA	eltIAB-18	estap-STa1	etpB	etpC	etpC	fdeC	fimH	gad	hha	hlyE	nlpI	sitA	terC	terC	traT	traT	traT	yehA	yehB	yehC	yehD	yghJ
PFXM01000001.1.fn	AslA	anr	anr	astA	astA	capU	cea	cfaB	cfaD	cooA	cooC	csgA	cstB	cstG	eatA	eltIAB-30	estah-STa3	etpB	etpC	fdeC	gad	gad	gad	gad	gad	hlyE	iss	kpsE	kpsM_K15	lngA	lngB	lngD	lngE	lngF	lngG	lngH	lngI	lngJ	lngP	lngR	lngS	lngT	lngX1	lngX2	nlpI	ompT	shiA	terC	terC
PFXN01000001.1.fn	AslA	anr	anr	astA	astA	capU	cea	cfaB	cfaD	cooA	cooC	csgA	cstB	cstG	eatA	eltIAB-30	estah-STa3	etpB	etpC	fdeC	hlyE	iss	kpsE	kpsM_K15	lngA	lngB	lngD	lngE	lngF	lngG	lngH	lngI	lngJ	lngP	lngR	lngS	lngT	lngX1	lngX2	nlpI	ompT	shiA	terC	terC	tia	traT	traT	yehA	yehB
PFXO01000001.1.fn	AslA	astA	csgA	eatA	estah-STa3	etpB	etpC	etpC	fdeC	fimH	hha	hlyE	nlpI	shiA	terC	terC	yehA	yehB	yehC	yehD	yghJ
PFXP01000001.1.fn	AslA	anr	astA	capU	capU	cfaD	cib	cotA	cotB	cotC	cotD	csgA	cstA	cstF	cstG	eatA	eltIAB-30	estah-STa3	etpB	etpC	fimH	gad	gad	gad	gad	gad	hlyE	iss	kpsE	kpsM_K15	lngB	lngD	lngE	lngF	lngG	lngH	lngI	lngJ	lngP	lngR	lngS	lngT	lngX1	lngX2	nlpI	ompT	shiA	terC	terC
PFXQ01000001.1.fn	csgA	eatA	estah-STa3	fdeC	fimH	gad	hha	hlyE	hra	lpfA	nlpI	terC	terC	yehA	yehB	yehC	yehD
PFXR01000001.1.fn	aalA	aalB	aalF	aalG	aalH	aalR	anr	astA	cea	cia	csgA	eltIAB-32	estah-STa3	faeF	fdeC	fimH	fimH	gad	hlyE	lpfA	nlpI	terC	terC	tleA	traT	yehA	yehB	yehC	yehD	yghJ
PFXS01000001.1.fn	AslA	anr	astA	csgA	estah-STa3	etpB	etpC	fdeC	fimH	hha	hlyE	iss	kpsE	kpsMIII	lngB	lngC	lngE	lngF	lngG	lngH	lngI	lngJ	lngP	lngR	lngS	lngT	lngX1	lngX2	nlpI	terC	terC	yehA	yehB	yehC	yehD	yghJ
PFXT01000001.1.fn	AslA	anr	cofA	cofB	cofC	cofD	cofE	cofF	cofH	cofI	cofJ	cofP	cofR	cofS	cofT	csgA	cssA	cssB	cssC	eatA	eltIAB-29	fdeC	fimH	hha	hlyE	iss	kpsE	kpsMIII	nlpI	terC	terC	traT	yehA	yehB	yehC	yehD	yghJ
PFXU01000001.1.fn	AslA	anr	astA	csgA	estah-STa3	etpB	etpC	fdeC	fimH	hha	hlyE	iss	kpsE	kpsMIII	lngB	lngC	lngE	lngF	lngG	lngH	lngI	lngJ	lngP	lngR	lngS	lngT	lngX1	lngX2	nlpI	terC	terC	yehA	yehB	yehC	yehD	yghJ
PFXV01000001.1.fn	AslA	anr	chuA	csgA	espY2	fdeC	fimH	fyuA	hlyE	iha	irp2	iucC	iutA	mchB	mchC	mchF	nlpI	ompT	terC	terC	traJ	traJ	traT
PFXX01000001.1.fn	AslA	anr	astA	capU	capU	cfaD	cotA	cotB	cotC	cotD	csgA	cstA	cstF	cstG	eatA	eltIAB-30	estah-STa3	etpB	etpC	fdeC	fimH	gad	hlyE	iss	kpsE	kpsM_K15	lngB	lngD	lngE	lngF	lngG	lngH	lngI	lngJ	lngP	lngR	lngS	lngT	lngX1	lngX2	nlpI	ompT	shiA	terC	terC	tia	yehA	yehB	yehC
PFXY01000001.1.fn	AslA	anr	anr	astA	astA	capU	cfaB	cfaD	cooA	cooC	csgA	cstB	cstG	eatA	eltIAB-30	estah-STa3	etpB	etpC	fdeC	gad	gad	gad	gad	gad	hlyE	iss	kpsE	kpsM_K15	lngA	lngB	lngD	lngE	lngF	lngG	lngH	lngI	lngJ	lngP	lngR	lngS	lngT	lngX1	lngX2	nlpI	ompT	shiA	terC	terC	tia
PFXZ01000001.1.fn	aalC	aalD	aalF	aalG	aalH	aalR	aalR	anr	astA	capU	cea	cia	csgA	eltIAB-32	estah-STa3	fdeC	fimH	gad	hlyE	iss	lpfA	nlpI	sitA	terC	terC	tleA	traT	yehA	yehB	yehC	yehD	yghJ
PFYA01000001.1.fn	AslA	anr	anr	astA	capU	capU	cea	cfaD	cia	cotA	cotB	cotC	cotD	csgA	cstA	cstF	cstG	eatA	eltIAB-30	estah-STa3	etpB	etpC	fdeC	fimH	hlyE	iss	kpsE	kpsM_K15	lngB	lngD	lngE	lngF	lngG	lngH	lngI	lngJ	lngP	lngR	lngS	lngT	lngX1	lngX2	nlpI	ompT	shiA	terC	terC	tia	yehA
PFYB01000001.1.fn	AslA	anr	anr	astA	astA	capU	cfaB	cfaD	cooA	cooC	csgA	cstB	cstG	eatA	eltIAB-30	estah-STa3	etpB	etpC	fdeC	gad	hlyE	iss	kpsE	kpsM_K15	lngA	lngB	lngD	lngE	lngF	lngG	lngH	lngI	lngJ	lngP	lngR	lngS	lngT	lngX1	lngX2	nlpI	ompT	shiA	terC	terC	tia	traT	yehA	yehB	yehC
PFYC01000001.1.fn	AslA	anr	astA	csgA	estah-STa3	etpB	etpC	fdeC	fimH	gad	hha	hlyE	iss	kpsE	kpsMIII	lngB	lngC	lngE	lngF	lngG	lngH	lngI	lngJ	lngP	lngR	lngS	lngT	lngX1	lngX2	nlpI	terC	terC	yehA	yehB	yehC	yehD	yghJ
PFYD01000001.1.fn	AslA	anr	anr	anr	astA	capU	cfaB	cfaD	cooA	cooC	csgA	cstB	cstG	eatA	eltIAB-30	estah-STa3	etpA	etpA	etpB	etpC	hha	hlyE	iss	kpsE	kpsM_K15	lngA	lngB	lngD	lngE	lngF	lngG	lngH	lngI	lngJ	lngP	lngR	lngS	lngT	lngX1	lngX2	nlpI	ompT	terC	terC	traJ	traT	traT	yehA	yehB
PFYE01000001.1.fn	AslA	anr	astA	cea	csgA	estah-STa3	etpB	etpC	fdeC	fimH	hha	hlyE	iss	kpsE	kpsMIII	lngB	lngC	lngE	lngF	lngG	lngH	lngI	lngJ	lngP	lngR	lngS	lngT	lngX1	lngX2	nlpI	terC	terC	yehA	yehB	yehC	yehD	yghJ
PFYF01000001.1.fn	aalC	aalD	aalF	aalG	aalH	aalR	aalR	anr	astA	cia	cia	csgA	eltIAB-32	fdeC	fimH	gad	hha	hlyE	iss	lpfA	nlpI	sitA	terC	terC	tleA	traJ	traT	yehA	yehB	yehC	yehD	yghJ
PFYG01000001.1.fn	aamR	anr	anr	anr	cfaA	cfaB	cfaC	cfaD	cfaD	cfaE	clpK1	csgA	eatA	estah-STa2	etpB	etpC	fdeC	fimH	fyuA	gad	gad	hha	hlyE	hra	irp2	lngA	lngB	lngD	lngE	lngF	lngG	lngH	lngI	lngJ	lngP	lngR	lngS	lngT	lngX1	lngX2	nlpI	terC	terC	traJ	traT	traT	traT	traT	yehA
PFYH01000001.1.fn	AslA	anr	astA	capU	capU	cfaD	cooD	csgA	cstG	eatA	eltIAB-30	estah-STa3	etpB	etpC	fdeC	fimH	gad	gad	gad	gad	hha	hha	hlyE	iss	kpsE	kpsMIII	kpsM_K15	lngB	lngC	lngE	lngF	lngG	lngH	lngI	lngJ	lngP	lngR	lngS	lngT	lngX1	lngX2	nlpI	ompT	shiA	terC	terC	traT	yehA	yehB
PFYJ01000001.1.fn	AslA	anr	astA	cia	csgA	estah-STa3	etpB	etpC	fdeC	fimH	hha	hlyE	iss	kpsE	kpsMIII	lngB	lngC	lngE	lngF	lngG	lngH	lngI	lngJ	lngP	lngR	lngS	lngT	lngX1	lngX2	nlpI	terC	terC	yehA	yehB	yehC	yehD	yghJ
PFYK01000001.1.fn	AslA	anr	astA	capU	capU	cfaD	cib	cotA	cotB	cotC	cotD	csgA	cstA	cstF	cstG	eatA	eltIAB-30	estah-STa3	etpB	etpC	fimH	hlyE	iss	kpsE	kpsM_K15	lngB	lngD	lngE	lngF	lngG	lngH	lngI	lngJ	lngP	lngR	lngS	lngT	lngX1	lngX2	nlpI	ompT	shiA	terC	terC	tia	traT	yehA	yehB	yehC
PFYL01000001.1.fn	csbA	csbB	csbC	csgA	eatA	eltIAB-32	etpB	etpC	fdeC	fimH	gad	hha	hlyE	iss	lpfA	nlpI	terC	terC	tibC	traT	traT	yehA	yehB	yehC	yehD	yghJ
PFYM01000001.1.fn	AslA	anr	csgA	cssA	cssB	cssC	eatA	eltIAB-29	fdeC	fimH	gad	gad	gad	gad	gad	hha	hha	hlyE	iss	kpsE	kpsMIII	lngB	lngC	lngE	lngF	lngG	lngH	lngI	lngJ	lngP	lngR	lngS	lngT	lngX1	lngX2	nlpI	shiA	terC	terC	traJ	traT	yehA	yehB	yehC	yehD	yghJ
PFYN01000001.1.fn	AslA	anr	astA	csgA	estah-STa3	etpB	etpC	fdeC	fimH	gad	hha	hlyE	iss	kpsE	kpsMIII	lngB	lngC	lngE	lngF	lngG	lngH	lngI	lngJ	lngP	lngR	lngS	lngT	lngX1	lngX2	nlpI	terC	terC	yehA	yehB	yehC	yehD	yghJ
PFYO01000001.1.fn	AslA	aap	aatA	aatA	afpA2	afpB	afpC	afpD	afpE	afpF	afpG	afpH	afpI	afpJ	afpL	cea	cea	csgA	cvaC	espI	fdeC	fimH	fyuA	gad	gad	gad	hha	hlyE	iha	irp2	irp2	iucC	iutA	mchF	nlpI	terC	terC	terC	traT	traT	yghJ
PFYP01000001.1.fn	anr	astA	capU	cea	cif	csgA	cswR	eae-b01a-beta	eltIAB-11	espA	espJ	fdeC	fimH	gad	hha	hha	hlyE	hra	iss	lpfA	nleA	nleB	nleB	nlpI	ompT	terC	terC	tir	traJ	traJ	traT	traT	yehA	yehB	yehC	yehD	yghJ
PFYQ01000001.1.fn	AslA	anr	astA	cea	csgA	estah-STa3	etpB	etpC	fdeC	fimH	hha	hlyE	iss	kpsE	kpsMIII	lngB	lngC	lngE	lngF	lngG	lngH	lngI	lngJ	lngP	lngR	lngS	lngT	lngX1	lngX2	nlpI	terC	terC	yehA	yehB	yehC	yehD	yghJ
PFYR01000001.1.fn	aalA	aalB	aalF	aalG	aalH	aalR	anr	astA	cia	cia	cia	csgA	eltIAB-32	estah-STa3	faeF	fdeC	fimH	gad	gad	gad	hlyE	lpfA	nlpI	sitA	sitA	terC	terC	tleA	traT	yehA	yehB	yehC	yehD	yghJ
PFYS01000001.1.fn	AslA	anr	anr	astA	astA	capU	cfaB	cfaD	cooA	cooC	csgA	cstB	cstG	eatA	eltIAB-30	estah-STa3	etpB	etpC	fdeC	hlyE	iss	kpsE	kpsM_K15	lngA	lngB	lngD	lngE	lngF	lngG	lngH	lngI	lngJ	lngP	lngR	lngS	lngT	lngX1	lngX2	nlpI	ompT	shiA	terC	terC	tia	traT	yehA	yehB	yehC	yehD
PFYT01000001.1.fn	AslA	astA	clpK1	csgA	estah-STa3	etpA	etpA	etpB	etpC	fimH	gad	gad	gad	hha	hlyE	nlpI	terC	terC	traT	yehA	yehB	yehC	yehD
PFYX01000001.1.fn	AslA	air	anr	astA	cfaD	chuA	csgA	cssA	cssB	cssD	eilA	espY2	estap-STa1	fdeC	fimH	gad	gad	gad	gad	gad	hha	hlyE	iss	nlpI	terC	terC	yehA	yehB	yehC	yehD
PFYY01000001.1.fn	AslA	anr	anr	astA	capU	cfaB	cfaD	cooA	cooC	csgA	cstB	cstG	eatA	eltIAB-30	estah-STa3	etpB	etpC	gad	hha	hlyE	iss	kpsE	kpsM_K15	lngA	lngB	lngD	lngE	lngF	lngG	lngH	lngI	lngJ	lngP	lngR	lngS	lngT	lngX1	lngX2	nlpI	ompT	terC	terC	traT	yehA	yehB	yehC	yehD	yghJ
PFZA01000001.1.fn	AslA	anr	anr	astA	capU	cfaD	cotA	cotB	cotC	cotD	csgA	cstB	cstG	eatA	eltIAB-30	estah-STa3	etpB	etpC	fdeC	fimH	gad	hha	hlyE	iss	kpsE	kpsM_K15	lngA	lngB	lngD	lngE	lngF	lngG	lngH	lngI	lngJ	lngP	lngR	lngS	lngT	lngX1	lngX2	nlpI	ompT	terC	terC	traT	traT	yehA	yehB
PFZB01000001.1.fn	AslA	anr	anr	astA	capU	cfaB	cfaD	cooA	cooC	csgA	cstB	cstG	eatA	eltIAB-30	estah-STa3	etpB	etpC	gad	hha	hlyE	iss	kpsE	kpsM_K15	lngA	lngB	lngD	lngE	lngF	lngG	lngH	lngI	lngJ	lngP	lngR	lngS	lngT	lngX1	lngX2	nlpI	ompT	terC	terC	traT	yehA	yehB	yehC	yehD	yghJ
PFZC01000001.1.fn	anr	capU	cosA	cosB	cosC	csgA	eatA	eltIAB-8	etpB	etpC	fdeC	fyuA	gad	gad	gad	gad	hha	hha	hlyE	irp2	lpfA	nlpI	terC	terC	tibA	yehA	yehB	yehC	yehD	yghJ
PFZD01000001.1.fn	AslA	anr	anr	astA	capU	cfaB	cfaD	cooA	cooC	csgA	cstB	cstG	eatA	eltIAB-30	estah-STa3	etpB	etpC	gad	hha	hlyE	iss	kpsE	kpsM_K15	lngA	lngB	lngD	lngE	lngF	lngG	lngH	lngI	lngJ	lngP	lngR	lngS	lngT	lngX1	lngX2	nlpI	ompT	terC	terC	traT	yehA	yehB	yehC	yehD	yghJ
PFZE01000001.1.fn	AslA	anr	astA	capU	cfaB	cfaD	cooA	cooC	csgA	cstB	cstG	eatA	eltIAB-30	estah-STa3	etpB	etpC	gad	hha	hlyE	iss	kpsE	kpsM_K15	nlpI	ompT	terC	terC	traT	yehA	yehB	yehC	yehD	yghJ
PFZF01000001.1.fn	AslA	anr	anr	astA	capU	cfaB	cfaD	cooA	cooC	csgA	cstB	cstG	eatA	eltIAB-30	estah-STa3	etpB	gad	hha	hlyE	iss	kpsE	kpsM_K15	lngA	lngB	lngD	lngE	lngF	lngG	lngH	lngI	lngJ	lngP	lngR	lngS	lngT	lngX1	lngX2	nlpI	ompT	terC	terC	traT	yehA	yehB	yehC	yehD	yghJ
PFZH01000001.1.fn	AslA	anr	anr	astA	capU	cfaD	cotA	cotB	cotC	cotD	csgA	cstB	cstG	eatA	eltIAB-30	estah-STa3	etpB	etpC	fdeC	fimH	gad	hha	hlyE	iss	kpsE	kpsM_K15	lngA	lngB	lngD	lngE	lngF	lngG	lngH	lngI	lngJ	lngP	lngR	lngS	lngT	lngX1	lngX2	nlpI	ompT	terC	terC	traT	traT	yehA	yehB
PFZI01000001.1.fn	AslA	anr	anr	astA	capU	cfaB	cfaD	cooA	cooC	csgA	cstB	cstG	eatA	eltIAB-30	estah-STa3	etpB	etpC	gad	hha	hlyE	iss	kpsE	kpsM_K15	lngA	lngB	lngD	lngE	lngF	lngG	lngH	lngI	lngJ	lngP	lngR	lngS	lngT	lngX1	lngX2	nlpI	ompT	terC	terC	traT	yehA	yehB	yehC	yehD	yghJ
PFZJ01000001.1.fn	AslA	aamR	astA	cfaA	cia	csgA	eatA	estah-STa2	estap-STa1	etpB	etpC	faeC	faeD	faeF	faeH	faeI	faeI	faeJ	fimH	gad	gad	hha	hlyE	iss	lngA	lngB	lngD	lngE	lngF	lngG	lngH	lngI	lngJ	lngP	lngR	lngS	lngT	lngX1	lngX2	nlpI	terC	terC	traT	traT	yehA	yehB	yehC	yehD
PFZK01000001.1.fn	AslA	anr	anr	astA	capU	capU	cfaD	cotA	cotB	cotC	cotD	csgA	cstA	cstF	cstG	eatA	eltIAB-30	estah-STa3	etpB	etpC	fdeC	fimH	gad	hha	hlyE	iss	kpsE	kpsM_K15	lngA	lngB	lngD	lngE	lngF	lngG	lngH	lngI	lngJ	lngP	lngR	lngS	lngT	lngX1	lngX2	nlpI	ompT	terC	terC	traT	traT
PFZL01000001.1.fn	AslA	anr	anr	astA	capU	cfaD	cotA	cotB	cotC	cotD	csgA	cstB	cstG	eatA	eltIAB-30	estah-STa3	etpB	fdeC	fimH	gad	hha	hlyE	iss	kpsE	kpsM_K15	lngA	lngB	lngD	lngE	lngF	lngG	lngH	lngI	lngJ	lngP	lngR	lngS	lngT	lngX1	lngX2	nlpI	ompT	terC	terC	traT	yehA	yehB	yehC	yehD
PFZM01000001.1.fn	AslA	anr	anr	astA	capU	capU	cfaD	cotA	cotB	cotC	cotD	csgA	cstB	cstG	eatA	eltIAB-30	estah-STa3	etpB	etpC	fdeC	fimH	gad	hha	hlyE	iss	kpsE	kpsM_K15	lngA	lngB	lngD	lngE	lngF	lngG	lngH	lngI	lngJ	lngP	lngR	lngS	lngT	lngX1	lngX2	nlpI	ompT	terC	terC	traT	traT	yehA
PFZN01000001.1.fn	AslA	astA	clpK1	csgA	cswA	cswB	cswC	cswD	cswF	cswG	cswR	eltIAB-18	estah-STa3	estap-STa1	fdeC	fimH	gad	gad	hlyE	nlpI	ompT	terC	terC	yehA	yehB	yehC	yehD	yghJ
PFZO01000001.1.fn	AslA	anr	anr	astA	capU	cfaD	cotA	cotB	cotC	cotD	csgA	cstB	cstG	eatA	eltIAB-30	estah-STa3	etpC	fdeC	fimH	gad	hha	hlyE	iss	kpsE	kpsM_K15	lngA	lngB	lngD	lngE	lngF	lngG	lngH	lngI	lngJ	lngP	lngR	lngS	lngT	lngX1	lngX2	nlpI	ompT	terC	terC	traT	yehA	yehB	yehC	yehD
PFZP01000001.1.fn	AslA	anr	anr	astA	capU	cfaB	cfaD	cooA	cooC	csgA	cstB	cstG	eatA	eltIAB-30	estah-STa3	etpB	etpC	gad	hha	hlyE	iss	kpsE	kpsM_K15	lngA	lngB	lngD	lngE	lngF	lngG	lngH	lngI	lngJ	lngP	lngR	lngS	lngT	lngX1	lngX2	nlpI	ompT	terC	terC	traT	yehA	yehB	yehC	yehD	yghJ
PFZQ01000001.1.fn	AslA	anr	anr	astA	capU	cfaB	cfaD	cooA	cooC	csgA	cstB	cstG	eatA	eltIAB-30	estah-STa3	etpB	etpC	gad	hha	hlyE	iss	kpsE	kpsM_K15	lngA	lngB	lngD	lngE	lngF	lngG	lngH	lngI	lngJ	lngP	lngR	lngS	lngT	lngX1	lngX2	nlpI	ompT	terC	terC	traT	yehA	yehB	yehC	yehD	yghJ
PFZS01000001.1.fn	AslA	anr	anr	astA	capU	capU	cfaD	cmaHb	crsC	crsE	crsF	crsG	csgA	cswR	eltIAB-21	eltIAB-28	eltIAB-31	eltIAB-33	etpB	etpC	fdeC	fimH	gad	gad	hha	hlyE	nlpI	ompT	sitA	terC	terC	traT	traT	yehA	yehB	yehC	yehD	yghJ
PFZT01000001.1.fn	AslA	anr	anr	astA	capU	cfaB	cfaD	cooA	cooC	csgA	cstB	cstG	eatA	eltIAB-30	estah-STa3	etpB	etpC	gad	hha	hlyE	iss	kpsE	kpsM_K15	lngA	lngB	lngD	lngE	lngF	lngG	lngH	lngI	lngJ	lngP	lngR	lngS	lngT	lngX1	lngX2	nlpI	ompT	terC	terC	traT	yehA	yehB	yehC	yehD	yghJ
PFZU01000001.1.fn	AslA	anr	anr	astA	capU	cfaB	cfaD	cooA	cooC	csgA	cstB	cstG	eatA	eltIAB-30	estah-STa3	etpB	etpC	gad	hha	hlyE	iss	kpsE	kpsM_K15	lngA	lngB	lngD	lngE	lngF	lngG	lngH	lngI	lngJ	lngP	lngR	lngS	lngT	lngX1	lngX2	nlpI	ompT	terC	terC	traT	yehA	yehB	yehC	yehD	yghJ
PFZV01000001.1.fn	AslA	anr	anr	astA	capU	cfaB	cfaD	cooA	cooC	csgA	cstB	cstG	eatA	eltIAB-30	estah-STa3	etpB	etpC	gad	hha	hlyE	iss	kpsE	kpsM_K15	lngA	lngB	lngD	lngE	lngF	lngG	lngH	lngI	lngJ	lngP	lngR	lngS	lngT	lngX1	lngX2	nlpI	ompT	terC	terC	traT	yehA	yehB	yehC	yehD	yghJ
PFZW01000001.1.fn	AslA	anr	anr	astA	capU	cfaB	cfaD	cooA	cooC	csgA	eatA	eltIAB-30	estah-STa3	etpB	etpC	gad	hha	hlyE	iss	kpsM_K15	lngA	lngB	lngD	lngE	lngF	lngG	lngH	lngI	lngJ	lngP	lngR	lngS	lngT	lngX1	lngX2	nlpI	ompT	terC	terC	traT	yehA	yehB	yehC	yehD	yghJ
PFZX01000001.1.fn	AslA	anr	anr	astA	capU	cfaD	cotA	cotB	cotC	cotD	csgA	cstB	cstG	eatA	eltIAB-30	estah-STa3	etpB	etpC	fdeC	fimH	gad	hha	hlyE	iss	kpsE	kpsM_K15	lngA	lngB	lngD	lngE	lngF	lngG	lngH	lngI	lngJ	lngP	lngR	lngS	lngT	lngX1	lngX2	nlpI	ompT	terC	terC	traT	traT	yehA	yehB
PFZY01000001.1.fn	anr	astA	capU	cfaD	clpK1	csgA	cssA	cssB	cssD	estap-STa1	fdeC	fimH	gad	gad	hlyE	nlpI	terC	terC	yehA	yehB	yehC	yehD
PFZZ01000001.1.fn	anr	anr	capU	cfaD	csgA	csnA	csnB	csnD	csnF	csnG	cswR	eltIAB-21	eltIAB-28	eltIAB-31	eltIAB-33	estah-STa3	estap-STa1	etpB	etpC	fdeC	fimH	fimH	fyuA	gad	hha	hlyE	irp2	iss	kpsE	lpfA	nlpI	sitA	terC	terC	traT	yehA	yehB	yehC	yehD
PGAB01000001.1.fn	anr	csdA	csdB	csdD	csgA	eatA	eltIAB-32	etpB	etpC	fdeC	fimH	gad	hlyE	iss	lpfA	nlpI	terC	terC	tibC	traJ	traT	yehA	yehB	yehC	yehD	yghJ
PGAC01000001.1.fn	anr	csbA	csbB	csbC	csgA	eatA	eltIAB-32	etpB	etpC	fdeC	fimH	gad	hlyE	iss	lpfA	nlpI	terC	terC	tibC	traT	traT	yehA	yehB	yehC	yehD	yghJ
PGAM01000001.1.fn	anr	astA	capU	cfaD	clpK1	csgA	cssA	cssB	cssD	estap-STa1	fdeC	fimH	gad	hlyE	nlpI	terC	terC	traJ	yehA	yehB	yehC	yehD
PGAN01000001.1.fn	anr	anr	anr	cfaA	cfaB	cfaC	cfaD	cfaD	cfaE	clpK1	csgA	eatA	estah-STa2	etpB	etpC	fdeC	fimH	fyuA	gad	hha	hlyE	irp2	lngA	lngB	lngD	lngE	lngF	lngG	lngH	lngI	lngJ	lngP	lngR	lngS	lngT	lngX1	lngX2	nlpI	terC	terC	traJ	traT	traT	traT	traT	yehA	yehB	yehC	yehD
PGAO01000001.1.fn	AslA	anr	anr	astA	capU	cfaD	cotA	cotB	cotC	cotD	csgA	cstB	cstG	eatA	eltIAB-30	estah-STa3	etpB	etpC	fdeC	fimH	gad	hha	hlyE	iss	kpsE	kpsM_K15	lngA	lngB	lngD	lngE	lngF	lngG	lngH	lngI	lngJ	lngP	lngR	lngS	lngT	lngX1	lngX2	nlpI	ompT	terC	terC	traT	traT	yehA	yehB
PGAQ01000001.1.fn	AslA	anr	anr	astA	capU	cfaB	cotA	cotB	cotC	cotD	csaD	csgA	cstB	cstG	eatA	eltIAB-30	estah-STa3	etpB	etpC	fdeC	fimH	gad	hha	hlyE	iss	kpsE	kpsM_K15	lngA	lngB	lngD	lngE	lngF	lngG	lngH	lngI	lngJ	lngP	lngR	lngS	lngT	lngX1	lngX2	nlpI	ompT	terC	terC	traT	traT	yehA
PGAT01000001.1.fn	AslA	aalC	aalD	aalE	aalF	aalG	aalH	aalR	anr	anr	astA	capU	cba	cfaD	cia	cma	csgA	cstA	eltIAB-32	estah-STa3	fimH	gad	gad	hlyE	nlpI	terC	terC	tleA	traT	yehA	yehB	yehC	yehD
PGAW01000001.1.fn	PGAW01000001.1.fn	anr	csfB	csfC	csfD	csgA	csvA	eatA	eltIAB-32	estah-STa2	etpB	etpC	etpC	fdeC	fimH	fyuA	gad	gad	hha	hha	hlyE	irp2	iss	lpfA	nlpI	ompT	terC	terC	tibC	traJ	traT	yehA	yehB	yehC	yehD	yghJ
PGAX01000001.1.fn	AslA	clpK1	csgA	cswA	cswB	cswC	cswD	cswF	cswG	cswR	eltIAB-18	estap-STa1	fdeC	fimH	gad	hlyE	iss	nlpI	ompT	terC	terC	yehA	yehB	yehC	yehD	yghJ
PGAZ01000001.1.fn	AslA	anr	anr	astA	capU	capU	cfaD	cotA	cotB	cotC	cotD	csgA	cstB	cstG	eatA	eltIAB-30	estah-STa3	etpB	etpC	fdeC	fimH	gad	hha	hlyE	iss	kpsE	kpsM_K15	lngA	lngB	lngD	lngE	lngF	lngG	lngH	lngI	lngJ	lngP	lngR	lngS	lngT	lngX1	lngX2	nlpI	ompT	terC	terC	traT	traT	yehA
PGBA01000001.1.fn	AslA	anr	astA	capU	capU	cmaHb	cosA	cosB	cosC	crsC	crsE	crsF	crsG	csgA	cswR	eatA	eltIAB-21	eltIAB-28	eltIAB-31	eltIAB-33	etpB	etpC	fdeC	fimH	fyuA	gad	gad	hha	hha	hha	hlyE	irp2	iss	lpfA	nlpI	ompT	sitA	terC	terC	tibA	traJ	traT	traT	yehA	yehB	yehC	yehD	yghJ
PGBC01000001.1.fn	AslA	anr	anr	astA	capU	cfaD	cotA	cotB	cotC	cotD	csgA	cstB	cstG	eatA	eltIAB-30	estah-STa3	fdeC	fimH	gad	hha	hlyE	iss	kpsE	kpsM_K15	lngA	lngB	lngD	lngE	lngF	lngG	lngH	lngI	lngJ	lngP	lngR	lngS	lngT	lngX1	lngX2	nlpI	ompT	terC	terC	traT	yehA	yehB	yehC	yehD	yghJ
PGBD01000001.1.fn	AslA	anr	astA	capU	cfaD	csgA	cswA	cswB	cswC	cswE	cswF	cswG	cswR	eltIAB-18	estap-STa1	etpB	fdeC	fimH	gad	hha	hha	hlyE	iss	nlpI	sitA	terC	terC	traT	yehA	yehB	yehC	yehD	yghJ
PGBE01000001.1.fn	AslA	capU	csgA	cswA	cswB	cswC	cswE	cswF	cswG	cswR	eltIAB-18	estap-STa1	fdeC	fimH	gad	gad	hha	hlyE	nlpI	sitA	terC	terC	traT	yehA	yehB	yehC	yehD	yghJ
PGBF01000001.1.fn	AslA	anr	astA	capU	cfaD	cotA	cotB	cotC	cotD	csgA	cstA	cstF	cstG	eatA	eltIAB-30	estah-STa3	etpB	etpC	fdeC	fimH	gad	hha	hlyE	iss	kpsE	kpsM_K15	lngB	lngD	lngE	lngF	lngG	lngH	lngI	lngJ	lngP	lngR	lngS	lngT	lngX1	lngX2	nlpI	ompT	shiA	terC	terC	tia	yehA	yehC	yehD
PGBG01000001.1.fn	anr	anr	capU	cfaD	csgA	csnA	csnB	csnD	csnF	csnG	cstA	cswR	eltIAB-21	eltIAB-28	eltIAB-31	eltIAB-33	estah-STa3	estap-STa1	etpB	etpC	fdeC	fimH	fimH	fyuA	gad	hha	hlyE	irp2	iss	kpsE	lpfA	nlpI	sitA	terC	terC	traT	traT	yehA	yehB	yehC	yehD
PGBH01000001.1.fn	astA	csgA	estah-STa3	etpC	gad	hlyE	hra	iss	nlpI	terC	terC	traJ	traT	traT	yehA	yehB	yehC	yehD	yghJ	yghJ
PGBI01000001.1.fn	AslA	anr	astA	capU	cfaD	cotA	cotB	cotC	cotD	csgA	cstA	cstF	cstG	eatA	eltIAB-30	estah-STa3	etpB	etpC	fdeC	fimH	gad	hha	hlyE	iss	kpsE	kpsM_K15	lngB	lngD	lngE	lngF	lngG	lngH	lngI	lngJ	lngP	lngR	lngS	lngT	lngX1	lngX2	nlpI	ompT	shiA	terC	terC	tia	yehA	yehC	yehD
PGBK01000001.1.fn	astA	csfF	csgA	cssA	cssB	cssC	csvA	estah-STa3	etpC	gad	hlyE	hra	iss	nlpI	terC	terC	traJ	traT	yehA	yehB	yehC	yehD	yghJ	yghJ
PGBN01000001.1.fn	AslA	anr	anr	astA	capU	cfaB	cfaD	cooA	cooC	csgA	cstB	cstG	eatA	eltIAB-30	estah-STa3	etpB	etpC	gad	hha	hlyE	iss	kpsE	kpsM_K15	lngA	lngB	lngD	lngE	lngF	lngG	lngH	lngI	lngJ	lngP	lngR	lngS	lngT	lngX1	lngX2	nlpI	ompT	terC	terC	traT	yehA	yehB	yehC	yehD	yghJ
PGBO01000001.1.fn	AslA	anr	anr	astA	capU	cfaA	cfaB	cfaC	cfaD	cfaE	csgA	cssA	cssB	cssC	eatA	espY2	estap-STa1	etpB	etpC	fimH	gad	gad	hlyE	nlpI	terC	terC	traJ	traT	traT	usp	yehA	yghJ
PGBP01000001.1.fn	AslA	anr	chuA	csgA	csnA	csnB	csnD	csnF	csnG	cswR	eatA	eltIAB-21	eltIAB-28	eltIAB-31	eltIAB-33	espY2	estap-STa1	fdeC	fimH	gad	hha	hlyE	hra	iss	nlpI	shiA	sitA	terC	terC	traT	traT	yehB	yehC	yehD	yghJ
PGBR01000001.1.fn	AslA	capU	csgA	cswA	cswB	cswC	cswE	cswF	cswG	cswR	eltIAB-18	estap-STa1	fdeC	fimH	gad	gad	hha	hlyE	nlpI	sitA	terC	terC	traT	yehA	yehB	yehC	yehD	yghJ
PGBT01000001.1.fn	astA	capU	csgA	estah-STa3	etpC	gad	gad	gad	hlyE	hra	iss	nlpI	terC	terC	traJ	traT	traT	yehA	yehB	yehC	yehD	yghJ	yghJ
PGBU01000001.1.fn	csgA	etpB	etpC	gad	hlyE	hra	iss	nlpI	terC	terC	yehA	yehB	yehC	yehD	yghJ	yghJ
PGBX01000001.1.fn	anr	anr	astA	cfaA	cfaB	cfaC	cfaD	cfaE	csgA	eatA	estah-STa3	etpB	etpC	gad	gad	gad	hha	hlyE	hra	iss	nlpI	terC	terC	traJ	traT	traT	yehA	yehB	yehC	yehD	yghJ	yghJ
PGBY01000001.1.fn	anr	anr	csgA	csnA	csnB	csnD	csnF	csnG	cswR	eatA	eltIAB-21	eltIAB-28	eltIAB-31	eltIAB-33	estap-STa1	fdeC	fimH	fimH	fyuA	gad	hha	hlyE	irp2	iss	kpsE	lpfA	nlpI	sitA	terC	terC	traJ	traT	traT	yehA	yehB	yehC	yehD
PGBZ01000001.1.fn	anr	anr	anr	cfaA	cfaB	cfaC	cfaD	cfaD	cfaE	clpK1	csgA	eatA	estah-STa2	etpB	etpC	fdeC	fimH	fyuA	gad	gad	gad	gad	hha	hlyE	irp2	lngA	lngB	lngD	lngE	lngF	lngG	lngH	lngI	lngJ	lngP	lngR	lngS	lngT	lngX1	lngX2	nlpI	terC	terC	traJ	traT	traT	traT	traT	yehA
PGCB01000001.1.fn	anr	astA	capU	cfaD	csgA	cssA	cssB	cssD	eatA	eltIAB-18	estah-STa3	estap-STa1	etpB	fdeC	fimH	gad	gad	hlyE	iss	lngB	lngD	lngE	lngF	lngG	lngH	lngI	lngJ	lngP	lngR	lngS	lngT	lngX1	lngX2	lpfA	nlpI	papC	terC	terC	traJ	traT	yehA	yehC	yehD	yghJ
PGCC01000001.1.fn	AslA	astA	astA	astA	astA	astA	csgA	cswR	eatA	eltIAB-15	estah-STa2	etpB	etpB	etpC	fdeC	fimH	gad	gad	hha	hlyE	nlpI	terC	terC	traJ	traT	traT	yehA	yehB	yehC	yehD	yghJ
PGCD01000001.1.fn	astA	csgA	cssA	cssB	cssD	eltIAB-18	estah-STa3	estap-STa1	fdeC	fimH	gad	hlyE	lngB	lngD	lngE	lngF	lngG	lngH	lngI	lngJ	lngP	lngR	lngS	lngT	lngX1	lngX2	lpfA	nlpI	papC	terC	terC	traJ	traT	yehA	yehC	yehD	yghJ
PGCE01000001.1.fn	AslA	anr	anr	astA	capU	capU	cfaD	cotA	cotB	cotC	cotD	csgA	cstB	cstG	cswA	cswB	cswC	cswE	cswF	cswG	eatA	eltIAB-30	estah-STa3	fdeC	fimH	gad	hha	hlyE	iss	kpsE	kpsM_K15	lngA	lngB	lngD	lngE	lngF	lngG	lngH	lngI	lngJ	lngP	lngR	lngS	lngT	lngX1	lngX2	nlpI	ompT	terC
PGCG01000001.1.fn	AslA	anr	anr	astA	capU	cfaB	cfaD	cooA	cooC	csgA	cstB	cstG	eatA	eltIAB-30	estah-STa3	etpB	etpC	gad	hha	hlyE	iss	kpsE	kpsM_K15	nlpI	ompT	terC	terC	traT	yehA	yehB	yehC	yehD	yghJ
PGAA01000001.1.fn	AslA	anr	astA	capU	cfaD	csgA	cssA	cssB	cssC	espY2	estap-STa1	fimH	gad	hlyE	nlpI	terC	terC	usp	yghJ
[truncated: 604 more columns]

## Sheet: RAW data on the 269 genomes
Analysis of the raw data on 346 accession numbers LS-BSR versus VirulenceFinder results
ID	2	3	4	5	6	7	8	9	10	11	12	13	14	15	16	17	18	19	20	21	22	23	24	25	26	27	28	29	30	31	32	33	34	35	36	37	38	39	40	41	42	43	44	45	46	47	48	49	50
AELD00000000	anr	anr	anr	anr	cfaA	cfaB	cfaC	cfaD	cfaD	cfaE	clpK1	csgA	eatA	estah-STa2	etpA	etpB	etpC	fdeC	fimH	fyuA	gad	gad	hha	hlyE	irp2	lngA	lngB	lngD	lngE	lngF	lngG	lngH	lngI	lngJ	lngP	lngR	lngS	lngT	lngX1	lngX2	nlpI	terC	terC	traJ	traT	traT	traT	traT	yehA
CP025840.1.fn	csgA	fdeC	fimH	gad	gad	hha	hha	hlyE	nlpI	terC	terC	yehA	yehB	yehC	yehD	yghJ
CP025841.1.fn	anr	capU	cfaD	cssA	cssB	cssD	estap-STa1
CP025842.1.fn	csgA	gad	gad	hlyE	hra	iss	nlpI	terC	terC	yehA	yehB	yehC	yehD	yghJ	yghJ
CP025843.1.fn
CP025844.1.fn	astA	astA	estah-STa3	etpA	etpB	etpC	traJ	traT
CP025845.1.fn
CP025846.1.fn
CP025847.1.fn	csgA	fdeC	fimH	fimH	gad	gad	hha	hha	hlyE	iss	nlpI	shiB	terC	terC	yehA	yehB	yehC	yehD	yghJ
CP025848.1.fn	anr	cia	csfB	csfC	csfD	csfF	cssA	cssB	cssD	csfA	eatA	estah-STa3
CP025849.1.fn	capU	csgA	fdeC	fimH	gad	gad	hlyE	lpfA	nlpI	terC	terC	yehA	yehB	yehC	yehD	yghJ
CP025850.1.fn	anr	capU	cfaD	cswR	eatA	estah-STa3	etpA	etpB	etpC	traJ	traT
CP025851.1.fn	csgA	fimH	gad	gad	hha	iss	kpsE	kpsMII_K5	nlpI	ompT	shiA	terC	terC	yehA	yehB	yehC	yehD	yghJ
CP025852.1.fn	anr
CP025853.1.fn
CP025854.1.fn	anr	astA	astA	capU	cfaD	cssA	cssB	cssD	eatA
CP025855.1.fn	csaA	csaB	csaC	csaD	csaE	estah-STa2
CP025856.1.fn	astA	astA	astA	astA	astA	csgA	fdeC	fimH	gad	gad	hha	hlyE	lpfA	nlpI	terC	terC	tibA	yehA	yehB	yehC	yehD	yghJ
CP025857.1.fn	lngB	lngD	lngE	lngF	lngG	lngH	lngI	lngJ	lngP	lngR	lngS	lngT	lngX1	lngX2	traJ	traT
CP025858.1.fn	anr	anr	cfaA	cfaB	cfaC	cfaD	cfaD	cfaE	eatA	estah-STa2
CP025859.1.fn	aamR	clpK1	csgA	fdeC	fimH	fyuA	gad	gad	hha	hlyE	hra	irp2	nlpI	terC	terC	yehA	yehB	yehC	yehD	yghJ
CP025860.1.fn	anr	anr	cfaA	cfaB	cfaC	cfaD	cfaD	cfaE	eatA	estah-STa2	etpB	etpC
CP025861.1.fn	anr	anr	cfaC	cfaC	cfaD	cfaE	lngA	lngB	lngD	lngE	lngF	lngG	lngH	lngI	lngJ	lngP	lngR	lngR	lngS	lngS	lngT	lngX1	lngX1	lngX2	traJ	traT	traT
CP025862.1.fn	csgA	fdeC	fimH	fimH	gad	gad	hha	hha	hlyE	iss	nlpI	shiB	terC	terC	yehA	yehB	yehC	yehD	yghJ
CP025863.1.fn	anr	cia	csfB	csfC	csfD	csfF	cssA	cssB	cssD	csfA	eatA	estah-STa3
CP025864.1.fn
CP025865.1.fn	capU	csgA	fdeC	fimH	gad	gad	hlyE	nlpI	terC	terC	yehA	yehB	yehC	yehD
CP025866.1.fn	astA	cssA	cssB	cssD	estah-STa3
CP025867.1.fn	lngB	lngD	lngE	lngF	lngG	lngH	lngI	lngJ	lngP	lngR	lngS	lngT	lngX1	lngX2	papC	traJ
CP025868.1.fn
CP025869.1.fn	capU	csgA	fdeC	fimH	gad	gad	hlyE	nlpI	terC	terC	yehA	yehB	yehC	yehD
CP025870.1.fn
CP025871.1.fn	lngB	lngD	lngE	lngF	lngG	lngH	lngI	lngJ	lngP	lngR	lngS	lngT	lngX1	lngX2	papC	traJ
CP025872.1.fn	astA	cssA	cssB	cssD	estah-STa3
CP025873.1.fn	csgA	fimH	gad	gad	hha	iss	kpsE	kpsMII_K5	nlpI	ompT	shiA	terC	terC	yehA	yehB	yehC	yehD	yghJ
CP025874.1.fn
CP025875.1.fn
CP025876.1.fn	anr	astA	astA	capU	cfaD	cssA	cssB	cssD	eatA
CP025877.1.fn
CP025878.1.fn	csaA	csaB	csaC	csaD	csaE	estah-STa2
CP025879.1.fn
CP025880.1.fn	anr
CP025881.1.fn	capU	csgA	fdeC	fimH	gad	gad	hlyE	nlpI	terC	terC	yehA	yehB	yehC	yehD
CP025882.1.fn	lngB	lngD	lngE	lngF	lngG	lngH	lngI	lngJ	lngP	lngR	lngS	lngT	lngX1	lngX2	papC	traJ
CP025883.1.fn
CP025884.1.fn	astA	cssA	cssB	cssD	estah-STa3
CP025885.1.fn	traT
CP025886.1.fn	csgA	fdeC	fimH	gad	gad	hha	hha	iss	kpsE	kpsMII_K5	nlpI	ompT	shiA	sitA	terC	terC	terC	yehA	yehB	yehC	yehD	yghJ
CP025887.1.fn
CP025888.1.fn
CP025889.1.fn	csaA	csaB	csaC	csaD	csaE	estah-STa2
CP025890.1.fn	anr	astA	astA	astA	astA	astA	capU	cfaD	cssA	cssB	cssD	eatA
CP025891.1.fn	anr
CP025892.1.fn	capU	csgA	fdeC	fimH	gad	gad	hlyE	nlpI	terC	terC	yehA	yehB	yehC	yehD
CP025893.1.fn	astA	astA	cssA	cssB	cssD	estah-STa3
CP025894.1.fn
CP025895.1.fn	lngB	lngD	lngE	lngF	lngG	lngH	lngI	lngJ	lngP	lngR	lngS	lngT	lngX1	lngX2	papC	traJ
CP025896.1.fn	capU	csgA	fdeC	fimH	gad	gad	hlyE	nlpI	terC	terC	yehA	yehB	yehC	yehD
CP025897.1.fn	lngB	lngD	lngE	lngF	lngG	lngH	lngI	lngJ	lngP	lngR	lngS	lngT	lngX1	lngX2	papC	traJ
CP025898.1.fn	cib	traT
CP025899.1.fn	astA	cssA	cssB	cssD	estah-STa3
CP025900.1.fn
CP025901.1.fn
CP025902.1.fn
CP025903.1.fn	AslA	csgA	fdeC	fimH	fyuA	gad	gad	hha	hha	hlyE	irp2	nlpI	terC	terC	yehA	yehB	yehC	yghJ
CP025904.1.fn	anr	anr	cfaA	cfaB	cfaC	cfaD	cfaD	cfaE	eatA	estah-STa2	etpA	etpB
CP025905.1.fn	lngA	lngB	lngD	lngE	lngF	lngG	lngH	lngI	lngJ	lngP	lngR	lngS	lngT	lngX1	lngX2
CP025906.1.fn	csgA	fdeC	fimH	fimH	gad	gad	hha	hha	hlyE	iss	nlpI	shiB	terC	terC	yehA	yehB	yehC	yehD	yghJ
CP025907.1.fn
CP025908.1.fn	anr	cia	csfB	csfC	csfD	csfF	cssA	cssB	cssD	csfA	eatA	estah-STa3
CP025909.1.fn	traT
CP025910.1.fn	csgA	fdeC	fimH	fimH	gad	gad	hha	hha	hlyE	iss	nlpI	shiB	terC	terC	yehA	yehB	yehC	yehD	yghJ
CP025911.1.fn	anr	cia	csfA	csfB	csfC	csfF	cssA	cssB	cssD		eatA	estah-STa3
CP025912.1.fn	eltIAB-22	traT
CP025913.1.fn	AslA	csgA	fdeC	fimH	gad	gad	hha	hlyE	iss	kpsE	kpsMIII	nlpI	terC	terC	yehA	yehB	yehC	yehD	yghJ
CP025914.1.fn	astA	cssA	cssB	cssC	estah-STa3
CP025915.1.fn
CP025916.1.fn	csgA	fdeC	fimH	fimH	gad	gad	hha	hha	hlyE	iss	nlpI	shiB	terC	terC	yehA	yehB	yehC	yehD	yghJ
CP025917.1.fn	anr	cia	csfB	csfC	csfD	csfF	cssA	cssB	cssD	csfA	eatA	estah-STa3
CP025918.1.fn	traT
CP025919.1.fn	anr	traT
CP025920.1.fn	csgA	fdeC	fimH	fimH	gad	gad	hha	hha	hlyE	iss	nlpI	shiB	terC	terC	yehA	yehB	yehC	yehD	yghJ
CP025921.1.fn	anr	cia	csfB	csfC	csfD	csfF	cssA	cssB	cssD	csfA	eatA	estah-STa3
CP025922.1.fn	traT
CP025924.1.fn	csgA	fimH	gad	gad	hha	iss	kpsE	kpsMII_K5	nlpI	ompT	shiA	terC	terC	yehA	yehB	yehC	yehD	yghJ
CP025925.1.fn
CP025926.1.fn	csaA	csaB	csaC	csaD	csaE	estah-STa2
CP025927.1.fn	anr
CP025928.1.fn	anr	astA	astA	capU	cfaD	cssA	cssB	cssD
CP025967.1.fn	csfB	csfC	csfD	csfF	csgA	cssA	cssB	cssD	csfA	eatA	estah-STa3	fdeC	fimH	gad	gad	hha	hha	hlyE	lpfA	nlpI	terC	terC	yehA	yehB	yehC	yehD	yghJ
CP025968.1.fn	csfB	csfC	csfD	csfF	cssA	cssB	cssD	csfA	eatA	estah-STa3
CP025969.1.fn
CP025970.1.fn	AslA	aamR	anr	anr	cfaA	cfaB	cfaC	cfaD	cfaD	cfaE	csgA	eatA	estah-STa2	etpA	etpB	etpC	fdeC	fimH	fyuA	gad	gad	hha	hlyE	hra	irp2	lngB	lngC	lngE	lngF	lngG	lngH	lngI	lngI	lngJ	lngP	lngR	lngS	lngT	lngX1	lngX2	nlpI	terC	terC	tia	tibC	yehA	yehB	yehC	yghJ
CP025971.1.fn	anr	anr	cfaA	cfaB	cfaC	cfaD	cfaD	cfaE	eatA	estah-STa2	etpA	etpB	etpC
CP025972.1.fn	lngB	lngC	lngE	lngF	lngG	lngH	lngI	lngI	lngJ	lngP	lngR	lngS	lngT	lngX1	lngX2
CP025973.1.fn	AslA	aamR	anr	anr	cfaA	cfaB	cfaC	cfaD	cfaD	cfaE	csgA	eatA	estah-STa2	etpB	etpC	fdeC	fimH	fyuA	gad	gad	hha	hlyE	hra	irp2	lngB	lngC	lngD	lngE	lngF	lngG	lngH	lngI	lngI	lngJ	lngP	lngR	lngS	lngT	lngX1	lngX2	nlpI	terC	terC	tia	tibC	yehA	yehB	yehC	yghJ
CP025974.1.fn	anr	anr	cfaA	cfaB	cfaC	cfaD	cfaD	cfaE	eatA	estah-STa2	etpB	etpC
CP025975.1.fn	lngB	lngC	lngD	lngE	lngF	lngG	lngH	lngI	lngI	lngJ	lngP	lngR	lngS	lngT	lngX1	lngX2
CP025976.1.fn	AslA	aamR	anr	anr	cfaA	cfaB	cfaC	cfaD	cfaD	cfaE	csgA	eatA	estah-STa2	etpA	etpB	etpC	fdeC	fimH	fyuA	gad	gad	hha	hlyE	hra	irp2	lngB	lngC	lngE	lngF	lngG	lngH	lngI	lngI	lngJ	lngP	lngR	lngS	lngT	lngX1	lngX2	nlpI	terC	terC	tia	tibC	yehA	yehB	yehC	yghJ
CP025977.1.fn	anr	anr	cfaA	cfaB	cfaC	cfaD	cfaD	cfaE	eatA	estah-STa2	etpA	etpB	etpC
CP025978.1.fn	lngB	lngC	lngE	lngF	lngG	lngH	lngI	lngI	lngJ	lngP	lngR	lngS	lngT	lngX1	lngX2
PFXW01000001.1.fn	AslA	air	chuA	csgA	eilA	fdeC	fdeC	fimH	gad	gad	hlyE	hlyE	iss	kpsE	kpsMII	kpsMII	lpfA	nlpI	shiB	terC	terC	terC	yehA	yehB	yehC	yehD	yghJ
PFYI01000001.1.fn	aamR	anr	anr	anr	cfaA	cfaB	cfaC	cfaD	cfaD	cfaE	clpK1	csgA	eatA	estah-STa2	etpB	etpC	fdeC	fimH	fyuA	gad	gad	gad	gad	hha	hlyE	hra	irp2	lngA	lngB	lngD	lngE	lngF	lngG	lngH	lngI	lngJ	lngP	lngR	lngS	lngT	lngX1	lngX2	nlpI	terC	terC	traJ	traT	traT	traT
PFYU01000001.1.fn	aamR	anr	anr	cfaA	cfaB	cfaC	cfaD	cfaE	clpK1	csgA	estah-STa2	etpB	etpC	fdeC	fimH	fyuA	gad	gad	gad	hha	hlyE	hra	irp2	lngA	lngB	lngD	lngE	lngF	lngG	lngH	lngI	lngJ	lngP	lngR	lngS	lngT	lngX1	lngX2	nlpI	terC	terC	traJ	traT	traT	traT	traT	yehA	yehB	yehC
PFYV01000001.1.fn	astA	csgA	cssA	cssB	cssD	eltIAB-18	estah-STa3	estap-STa1	fdeC	fimH	gad	gad	hlyE	lngB	lngD	lngE	lngF	lngG	lngH	lngI	lngJ	lngP	lngR	lngS	lngT	lngX1	lngX2	lpfA	nlpI	papC	terC	terC	traJ	traT	yehC	yehD	yghJ
[truncated: 241 more rows]
[truncated: 628 more columns]

## Sheet: PNTM01000001.1
VirulenceFinder Results					PNTM01000001.1
Organism(s): e coli
[truncated: 47 more rows]

## Sheet: Overview of the sources
Overview of the sources the isolates were collected from.
[truncated: 12 more rows]

[truncated: 3 more sheets: Enterotoxin, CFAs, 269 LS-BSR vs VF]
